# Supplementary material for: Combined Quantification of the Global Proteome, Phosphoproteome, and Proteolytic Cleavage to Characterize Altered Platelet Functions in the Human Scott Syndrome
Source: Mol Cell Proteomics. 2016 Aug 17;15(10):3154–69. doi: 10.1074/mcp.M116.060368 (PMC5054341; doi:10.1074/mcp.M116.060368)
Supplement: Supplemental Data [file 10.1074_M116.060368_mcp.M116.060368-2.xlsx]

## Sheet: Phosphorylation
										normalized abundance									ratios							ratio of ratios															is the peptide up/down regulated compared to resting?							up/down regulated?
Sequence	Protein Accession	Gene	Protein Name	Sites in Peptide Sequence				Sites in Protein Sequence		Healthy control resting	Healthy control Thr	Healthy control Thr/Cvx	Healthy control iono	Scott patient resting	Scott patient Thr	Scott patient Thr/Cvx	Scott patient iono		Healthy control: ratios vs resting			Scott patient: ratios vs resting				Scott/ Control ratios				Healthy control: log2 ratios vs resting			Scott patient: log2 ratios vs resting				Scott/ Control log2 ratios				up / down			up / down				Scott/ Control log2 ratios
				Site 1	aa1	Site 2	aa2	Site 1 in Protein	Site 2 in Protein										Thr	Thr/Cvx	Iono	Thr	Thr/Cvx	Iono		Thr	Thr/Cvx	Iono		Thr	Thr/Cvx	Iono	Thr	Thr/Cvx	Iono		Thr	Thr/Cvx	Iono		Thr	Thr/Cvx	Iono	Thr	Thr/Cvx	Iono		Thr	Thr/Cvx
KEEITGTLRK	Q9Y490	TLN1	Talin-1	7	T			T144		1.14581	0.754731	0.847742	0.968074	0.607398	0.630477	2.17723	4.96478		0.65869	0.739864	0.844884	1.038	3.58451	8.17384		1.57585	4.84483	9.67451		-0.60233	-0.434668	-0.243175	0.0538017	1.84178	3.03101		0.656131	2.27644	3.27419						up	up			up
IIGLDQVAGMSETALPGAFKTR	P35579	MYH9	Myosin-9 (Cellular myosin heavy chain, type A) (Myosin heavy chain 9) (Myosin heavy chain, non-muscle IIa) (Non-muscle myosin heavy chain A) (NMMHC-A) (Non-muscle myosin heavy chain IIa) (NMMHC II-a) (NMMHC-IIA)	21	T			T638		0.716451	0.51013	1.94548	1.19641	0.370913	0.452014	3.41423	5.67548		0.712024	2.71544	1.66991	1.21865	9.20492	15.3014		1.71153	3.38984	9.16299		-0.490003	1.44119	0.73977	0.285284	3.20241	3.93559		0.775287	1.76122	3.19582			up			up	up		up	up
LLEALQLSLPAEAQSK	O43182	ARHGAP6	Rho GTPase-activating protein 6 (Rho-type GTPase-activating protein 6) (Rho-type GTPase-activating protein RhoGAPX-1)	15	S			S391		0.162032	0.139985	1.70265	1.3877	0.0261846	0.141039	1.79901	1.79867		0.863939	10.5081	8.56437	5.38634	68.7048	68.6918		6.23463	6.53824	8.02065		-0.210999	3.39344	3.09835	2.4293	6.10234	6.10207		2.6403	2.7089	3.00372			up	up	up	up	up		up	up
EEITGTLR	Q9Y490	TLN1	Talin-1	6	T			T144		0.991358	0.949489	0.880546	0.979688	0.59368	0.867153	2.466	4.69697		0.957766	0.888222	0.988229	1.46064	4.15374	7.91162		1.52505	4.67647	8.00586		-0.0622555	-0.171007	-0.0170834	0.5466	2.05441	2.98397		0.608856	2.22542	3.00106						up	up			up
KEEITGTLRK	Q9Y490	TLN1	Talin-1	5	T			T142		1.1676	0.809803	0.867304	0.944754	0.696102	0.714816	2.08281	4.43872		0.693565	0.742812	0.809145	1.02688	2.99211	6.37653		1.48059	4.02808	7.88057		-0.527898	-0.42893	-0.305529	0.0382717	1.58116	2.67277		0.566169	2.01009	2.9783						up	up			up
KEEITGTLR	Q9Y490	TLN1	Talin-1	7	T			T144		1.00893	0.923747	0.888181	0.914147	0.632596	0.804642	2.32745	4.21669		0.91557	0.880319	0.906055	1.27197	3.6792	6.66569		1.38926	4.1794	7.35682		-0.127258	-0.183902	-0.142329	0.347061	1.87939	2.73675		0.474319	2.0633	2.87908						up	up			up
VSPLTFGR	O95810	SDPR	Serum deprivation-response protein (Cavin-2) (PS-p68) (Phosphatidylserine-binding protein)	5	T			T296		0.947845	0.95047	1.42928	0.939976	0.44365	0.597794	2.66571	2.78257		1.00277	1.50793	0.991698	1.34745	6.0086	6.27199		1.34372	3.98467	6.32449		0.00398999	0.592567	-0.0120272	0.430227	2.58703	2.64892		0.426237	1.99446	2.66095						up	up			up
YTFAPSVSLNK	Q9NR12	PDLIM7	PDZ and LIM domain protein 7 (LIM mineralization protein) (LMP) (Protein enigma)	8	S			S111		0.129275	0.078412	1.59796	1.84389	0.0556833	0.00174111	2.44365	4.80079		0.606553	12.361	14.2633	0.031268	43.8848	86.216		0.0515504	3.55027	6.04459		-0.721295	3.62772	3.83424	-4.99917	5.45565	6.42988		-4.27787	1.82793	2.59564			up	up	down	up	up		down	up
AASDGQYENQSPEATSPR	Q9HBL0	TNS1	Tensin-1	3	S			S899		5.35024	0.952411	0.947141	1.03322	1.05174	1.11615	1.14616	1.03441		0.178013	0.177028	0.193117	1.06125	1.08978	0.983526		5.96163	6.15599	5.0929		-2.48995	-2.49795	-2.37245	0.0857594	0.124039	-0.0239647		2.57571	2.62199	2.34849		down	down	down					up	up
DFGDSLAR	Q709C8	VPS13C	Vacuolar protein sorting-associated protein 13C	5	S			S3516		0.74096	0.579898	1.22246	1.20624	0.403859	0.329085	1.97794	3.28502		0.782631	1.64983	1.62794	0.814852	4.89759	8.13408		1.04117	2.96853	4.99655		-0.353595	0.722321	0.703047	-0.295391	2.29207	3.02398		0.0582046	1.56975	2.32093						up	up			up
SIRLPETIDLGALYLSMKDTEK	P08567	PLEK	Pleckstrin (Platelet 47 kDa protein) (p47)	1	S			S117		0.588002	0.235126	2.56947	2.53501	0.242202	0.101344	1.34261	5.10415		0.399873	4.36984	4.31123	0.418425	5.54335	21.0739		1.04639	1.26855	4.88814		-1.32239	2.12758	2.1081	-1.25696	2.47076	4.39739		0.0654268	0.343178	2.28929		down	up	up	down	up	up
SKGDDATLPSFR	Q8N392	ARHGAP18	Rho GTPase-activating protein 18 (MacGAP) (Rho-type GTPase-activating protein 18)	10	S			S263		0.15898	0.158125	4.51891	1.81292	0.103579	0.0225002	6.25052	5.74431		0.994621	28.4244	11.4035	0.217227	60.3453	55.4582		0.218402	2.12301	4.86326		-0.00778057	4.82906	3.5114	-2.20272	5.91517	5.79333		-2.19494	1.08611	2.28192			up	up	down	up	up		down	up
AFEVMDEFDGRSFR	Q9UDY2	TJP2	Tight junction protein ZO-2 (Tight junction protein 2) (Zona occludens protein 2) (Zonula occludens protein 2)	12	S			S150		0.497948	0.254695	1.22438	1.87312	0.376999	0.470054	2.2396	6.84361		0.511489	2.45886	3.76169	1.24683	5.94061	18.1529		2.43765	2.41601	4.82573		-0.967224	1.29799	1.91138	0.318267	2.57061	4.18213		1.28549	1.27262	2.27075		down	up	up		up	up		up	up
TWTFCGTPEYVAPEIILNK	Q13976	PRKG1	cGMP-dependent protein kinase 1 (cGK 1) (cGK1) (EC 2.7.11.12) (cGMP-dependent protein kinase I) (cGKI)	3	T			T517		0.434898	1.43712	2.13569	1.39226	0.0572028	0.873125	1.10507	0.86738		3.30449	4.91078	3.20134	15.2637	19.3184	15.1632		4.61906	3.93389	4.73653		1.72443	2.29595	1.67868	3.93203	4.27191	3.92251		2.2076	1.97596	2.24383		up	up	up	up	up	up		up	up
TNLTYR	P22894	MMP8	Neutrophil collagenase (EC 3.4.24.34) (Matrix metalloproteinase-8) (MMP-8) (PMNL collagenase) (PMNL-CL)	4	T			T114		0.228363	0.630779	1.62533	1.30426	0.218567	0.796177	3.7372	5.5718		2.76217	7.11731	5.71132	3.64271	17.0986	25.4924		1.31878	2.4024	4.46349		1.4658	2.83133	2.51382	1.86501	4.09581	4.672		0.399209	1.26448	2.15817		up	up	up	up	up	up			up
SSPFKVSPLTFGR	O95810	SDPR	Serum deprivation-response protein (Cavin-2) (PS-p68) (Phosphatidylserine-binding protein)	7	S	10	T	S293	T296	2.17865	1.89772	0.989182	0.848603	0.854786	0.997794	1.04857	1.43227		0.871054	0.454036	0.389509	1.1673	1.22671	1.67559		1.3401	2.70179	4.30179		-0.199165	-1.13912	-1.36027	0.223179	0.294793	0.744665		0.422345	1.43392	2.10494			down	down						up
AVGDEMGTVR	Q13043	STK4	Serine/threonine-protein kinase 4 (EC 2.7.11.1) (Mammalian STE20-like protein kinase 1) (MST-1) (STE20-like kinase MST1) (Serine/threonine-protein kinase Krs-2) [Cleaved into: Serine/threonine-protein kinase 4 37kDa subunit (MST1/N); Serine/threonine-protein kinase 4 18kDa subunit (MST1/C)]	8	T			T340		0.221197	0.615267	2.98389	1.23274	0.22424	0.568473	6.26862	5.26817		2.78153	13.4897	5.57303	2.53511	27.9549	23.4934		0.911407	2.07231	4.21556		1.47588	3.75379	2.47846	1.34205	4.80503	4.55418		-0.133833	1.05124	2.07572		up	up	up	up	up	up			up
FQDVGPQAPVGSVYQK	Q9UJU6	DBNL	Drebrin-like protein (Cervical SH3P7) (Cervical mucin-associated protein) (Drebrin-F) (HPK1-interacting protein of 55 kDa) (HIP-55) (SH3 domain-containing protein 7)	12	S			S160		0.533038	0.581152	1.18273	4.00418	0.471296	0.296064	2.51772	14.6129		1.09026	2.21884	7.512	0.62819	5.34213	31.0058		0.576182	2.40763	4.12751		0.124677	1.1498	2.9092	-0.670726	2.41742	4.95447		-0.795403	1.26761	2.04527			up	up		up	up		down	up
TAAELLQSQGSQAGGSQTLKR	Q14141	SEP6	Septin-6	18	T			T418		0.484436	0.901021	0.930876	1.07603	0.390371	1.03408	1.73134	3.56691		1.85994	1.92157	2.22121	2.64897	4.43512	9.13722		1.42423	2.30808	4.11362		0.895253	0.942282	1.15135	1.40543	2.14897	3.19176		0.510181	1.20669	2.04041		up	up	up	up	up	up			up
LVLYPETSRK	Q9NXH8	TOR4A	Torsin-4A (Torsin family 4 member A)	8	S			S106		0.171057	0.160701	1.86157	2.07778	0.121784	0.072872	1.76991	5.76509		0.939459	10.8828	12.1467	0.59837	14.5332	47.3386		0.63693	1.33543	3.89723		-0.0900982	3.44397	3.6025	-0.740891	3.86128	5.56495		-0.650793	0.417305	1.96245			up	up		up	up
SFDGNTLLNR	Q05209	PTPN12	Tyrosine-protein phosphatase non-receptor type 12 (EC 3.1.3.48) (PTP-PEST) (Protein-tyrosine phosphatase G1) (PTPG1)	6	T			T454		1.03038	1.11335	0.568131	0.904532	0.653115	1.02936	1.16437	2.21393		1.08052	0.55138	0.877863	1.57608	1.7828	3.3898		1.45863	3.23334	3.86142		0.111726	-0.85888	-0.187933	0.656344	0.834146	1.7612		0.544618	1.69303	1.94913			down			up	up			up
VYAEVNSLR	P19784	CSNK2A2	Casein kinase II subunit alpha' (CK II alpha') (EC 2.7.11.1)	7	S			S18		0.635989	0.55807	1.33791	1.82791	0.429498	0.622242	1.29343	4.76013		0.877484	2.10366	2.87412	1.44877	3.0115	11.083		1.65104	1.43155	3.85615		-0.188555	1.0729	1.52312	0.534824	1.59048	3.47028		0.723379	0.517576	1.94716			up	up		up	up
DGTISEDTIR	Q99816	TSG101	Tumor susceptibility gene 101 protein (ESCRT-I complex subunit TSG101)	3	T			T220		0.741996	0.722744	1.67837	1.20516	0.476632	0.631896	2.65999	2.95117		0.974054	2.26196	1.62421	1.32575	5.5808	6.19172		1.36107	2.46724	3.81214		-0.0379267	1.17758	0.699739	0.406811	2.48047	2.63034		0.444738	1.3029	1.9306			up			up	up			up
AILSIR	Q9Y4D7	PLXND1	Plexin-D1	4	S			S1727		0.110746	0.178226	1.40068	6.0039	0.0782124	0.055027	1.24361	15.9304		1.60932	12.6477	54.2131	0.703559	15.9004	203.682		0.437179	1.25718	3.75706		0.686447	3.6608	5.76057	-0.507256	3.99099	7.67017		-1.1937	0.330192	1.9096			up	up		up	up		down
ISESLVR	Q5T4S7	UBR4	E3 ubiquitin-protein ligase UBR4 (EC 6.3.2.-) (600 kDa retinoblastoma protein-associated factor) (N-recognin-4) (Retinoblastoma-associated factor of 600 kDa) (RBAF600) (p600) (Zinc finger UBR1-type protein 1)	4	S			S1754		0.493621	0.592058	1.17377	2.65904	0.441359	0.441224	1.58273	8.85257		1.19942	2.37788	5.38681	0.999692	3.58602	20.0575		0.833481	1.50807	3.72344		0.262334	1.24968	2.42943	-0.000444276	1.84239	4.32607		-0.262779	0.592708	1.89664			up	up		up	up
QISQDVKLEPDILLR	Q01433	AMPD2	AMP deaminase 2 (EC 3.5.4.6) (AMP deaminase isoform L)	3	S			S168		1.29445	0.587159	0.675686	1.24419	0.515396	0.913611	1.4994	1.84233		0.453599	0.521989	0.961179	1.77264	2.90922	3.57459		3.90795	5.57333	3.71897		-1.14051	-0.937909	-0.0571235	0.8259	1.54063	1.83778		1.96641	2.47854	1.8949		down	down		up	up	up		up	up
LIECDTLSR	Q5T5U3	ARHGAP21	Rho GTPase-activating protein 21 (Rho GTPase-activating protein 10) (Rho-type GTPase-activating protein 21)	6	T			T1701		1.03127	1.10897	0.635219	0.630394	0.751675	1.06678	1.18226	1.70078		1.07535	0.615961	0.611282	1.4192	1.57284	2.26266		1.31976	2.55347	3.7015		0.104808	-0.699089	-0.71009	0.505082	0.653369	1.17802		0.400274	1.35246	1.88811							up			up
GPGASVHDR	P46379	BAG6	Large proline-rich protein BAG6 (BAG family molecular chaperone regulator 6) (BCL2-associated athanogene 6) (BAG-6) (BAG6) (HLA-B-associated transcript 3) (Protein G3) (Protein Scythe)	5	S			S123		0.172869	0.410219	1.32305	1.76717	0.16856	0.141094	1.625	6.35205		2.373	7.6535	10.2226	0.837058	9.64046	37.6842		0.352743	1.25962	3.68638		1.24671	2.93612	3.35368	-0.2566	3.2691	5.23589		-1.50331	0.332984	1.88221		up	up	up		up	up		down
KLAETLGRK	P48059	LIMS1	LIM and senescent cell antigen-like-containing domain protein 1 (Particularly interesting new Cys-His protein 1) (PINCH-1) (Renal carcinoma antigen NY-REN-48)	5	T			T321		0.901353	0.826895	1.11751	1.03904	0.509265	0.626548	1.65579	2.12		0.917393	1.23981	1.15275	1.2303	3.25134	4.16286		1.34108	2.62245	3.61124		-0.124388	0.310119	0.205081	0.29901	1.70103	2.05757		0.423399	1.39091	1.85249						up	up			up
ASGANYSFHK	Q9UJU6	DBNL	Drebrin-like protein (Cervical SH3P7) (Cervical mucin-associated protein) (Drebrin-F) (HPK1-interacting protein of 55 kDa) (HIP-55) (SH3 domain-containing protein 7)	7	S			S141		0.207043	0.282994	1.45412	2.71374	0.163504	0.260971	1.67294	7.60224		1.36684	7.02326	13.1072	1.59612	10.2318	46.4959		1.16774	1.45685	3.54736		0.450842	2.81214	3.71228	0.674565	3.35499	5.53903		0.223723	0.542853	1.82675			up	up		up	up
AEFLNKSVQK	Q05682	CALD1	Caldesmon (CDM)	7	S			S656		0.274142	0.223878	1.54585	2.67053	0.196355	0.186813	1.66427	6.69338		0.816648	5.63885	9.74141	0.951403	8.47579	34.0881		1.16501	1.50311	3.4993		-0.292213	2.4954	3.28413	-0.0718714	3.08335	5.0912		0.220342	0.587947	1.80707			up	up		up	up
EGPVEIGLPCSIK	Q04759	PRKCQ	Protein kinase C theta type (EC 2.7.11.13) (nPKC-theta)	11	S			S323		0.598177	0.503171	2.94759	1.35508	0.422995	0.418338	4.48811	3.25936		0.841173	4.92762	2.26535	0.988991	10.6103	7.70543		1.17573	2.15323	3.40143		-0.249525	2.30089	1.17973	-0.0159706	3.4074	2.94588		0.233555	1.10651	1.76614			up	up		up	up			up
TDAGFTLR	P18206	VCL	Vinculin (Metavinculin) (MV)	6	T			T1123		0.589047	0.879878	1.00041	1.20251	0.385638	0.654606	1.09867	2.66206		1.49373	1.69835	2.04146	1.69746	2.84898	6.90302		1.13639	1.6775	3.38142		0.578921	0.764134	1.0296	0.763381	1.51044	2.78723		0.18446	0.746309	1.75763				up		up	up
NSTTLPR	P50552	VASP	Vasodilator-stimulated phosphoprotein (VASP)	4	T			T316		1.40828	1.42164	0.473031	0.883536	0.871773	1.29287	0.825442	1.84466		1.00949	0.335893	0.627388	1.48304	0.946854	2.11599		1.4691	2.81891	3.37269		0.0136222	-1.57392	-0.67257	0.568553	-0.0787858	1.08133		0.554931	1.49514	1.7539			down				up			up
GFPLGLSAK	Q9P270	SLAIN2	SLAIN motif-containing protein 2	7	S			S72		0.230808	0.121134	1.45799	1.75392	0.16014	0.0785339	1.87519	4.02912		0.524824	6.3169	7.59905	0.490407	11.7097	25.1599		0.934423	1.85371	3.31093		-0.930095	2.65922	2.92582	-1.02795	3.54963	4.65306		-0.0978523	0.890412	1.72724		down	up	up	down	up	up			up
TLESQLASVR	Q5T0F9	CC2D1B	Coiled-coil and C2 domain-containing protein 1B (Five prime repressor element under dual repression-binding protein 2) (FRE under dual repression-binding protein 2) (Freud-2)	8	S			S209		0.309221	0.180129	1.82078	1.6563	0.17261	0.282148	1.96435	3.05708		0.582524	5.88826	5.35637	1.6346	11.3803	17.7109		2.80607	1.93271	3.30652		-0.779611	2.55784	2.42126	0.708939	3.50846	4.14657		1.48855	0.950622	1.72531		down	up	up		up	up		up	up
RVNPPTLR	Q27J81	INF2	Inverted formin-2 (HBEBP2-binding protein C)	6	T			T561		0.403795	0.337063	1.30109	2.53857	0.271319	0.284063	2.64278	5.63764		0.83474	3.22215	6.28678	1.04697	9.74051	20.7787		1.25425	3.02299	3.30513		-0.260601	1.68802	2.65232	0.066221	3.284	4.37703		0.326822	1.59598	1.72471			up	up		up	up			up
KATQVGEK	P50552	VASP	Vasodilator-stimulated phosphoprotein (VASP)	3	T			T278		0.542376	0.551907	4.24166	1.41325	0.477729	0.435014	6.58633	4.05666		1.01757	7.82052	2.60567	0.910587	13.7868	8.49156		0.894863	1.7629	3.25889		0.025131	2.96726	1.38165	-0.135131	3.78521	3.08603		-0.160262	0.817948	1.70438			up	up		up	up			up
SKGDDATLPSFR	Q8N392	ARHGAP18	Rho GTPase-activating protein 18 (MacGAP) (Rho-type GTPase-activating protein 18)	7	T			T260		1.22228	0.899324	0.689821	1.16978	0.642192	0.823961	1.07996	1.98079		0.735774	0.564371	0.957044	1.28304	1.68168	3.08442		1.7438	2.97975	3.22286		-0.442666	-0.825285	-0.0633428	0.359572	0.749904	1.625		0.802238	1.57519	1.68834			down				up		up	up
QAILTLPRPVR	Q9NQ75	CASS4	Cas scaffolding protein family member 4 (HEF-like protein) (HEF1-EFS-p130Cas-like protein) (HEPL)	5	T			T157		0.998642	1.17039	0.896612	0.80811	0.566447	1.10693	1.34292	1.4617		1.17198	0.897831	0.809209	1.95416	2.37078	2.58048		1.6674	2.64057	3.18889		0.228948	-0.155484	-0.305416	0.96655	1.24536	1.36764		0.737602	1.40085	1.67306					up	up	up			up
GSLASLDSLR	O60716	CTNND1	Catenin delta-1 (Cadherin-associated Src substrate) (CAS) (p120 catenin) (p120(ctn)) (p120(cas))	8	S			S352		0.28293	0.192624	1.41241	2.55759	0.154239	0.127494	2.11199	4.38984		0.68082	4.99209	9.03965	0.8266	13.693	28.4612		1.21412	2.74293	3.14849		-0.554654	2.31964	3.17627	-0.274738	3.77536	4.83093		0.279916	1.45572	1.65466			up	up		up	up			up
ASGDGESLDEDSEFTLASDFEIGHFFR	Q99733	NAP1L4	Nucleosome assembly protein 1-like 4 (Nucleosome assembly protein 2) (NAP-2)	7	S			S304		1.25817	0.571224	0.767192	0.936651	0.567956	1.23016	0.966812	1.29154		0.454014	0.609771	0.744458	2.16595	1.70227	2.27401		4.77067	2.79165	3.05458		-1.13919	-0.713661	-0.425738	1.115	0.767457	1.18524		2.25419	1.48112	1.61098		down			up		up		up	up
AEAELGTFPR	Q9NUP1	BLOC1S4	Biogenesis of lysosome-related organelles complex 1 subunit 4 (BLOC-1 subunit 4) (Protein cappuccino homolog)	7	T			T165		0.767364	0.754502	1.00168	1.17871	0.64524	0.667158	1.85491	3.00623		0.983239	1.30535	1.53606	1.03397	2.87476	4.65909		1.05159	2.20228	3.03315		-0.0243863	0.384442	0.61923	0.0481928	1.52344	2.22005		0.0725791	1.139	1.60082						up	up			up
RQTFIDNTDSIVK	Q13576	IQGAP2	Ras GTPase-activating-like protein IQGAP2	3	T			T716		0.652647	0.421467	1.138	1.45117	0.447013	0.772731	1.27636	2.98868		0.645782	1.74366	2.22352	1.72865	2.85531	6.68588		2.67684	1.63753	3.00689		-0.630882	0.802121	1.15285	0.789648	1.51365	2.74112		1.42053	0.711524	1.58827			up	up	up	up	up		up
LIQDSR	O00429	DNM1L	Dynamin-1-like protein (EC 3.6.5.5) (Dnm1p/Vps1p-like protein) (DVLP) (Dynamin family member proline-rich carboxyl-terminal domain less) (Dymple) (Dynamin-like protein) (Dynamin-like protein 4) (Dynamin-like protein IV) (HdynIV) (Dynamin-related protein 1)	5	S			S563		0.188499	0.191293	1.49499	2.33521	0.153216	0.190493	2.27197	5.65564		1.01482	7.93104	12.3885	1.2433	14.8286	36.9129		1.22514	1.86969	2.97962		0.0212276	2.98751	3.63092	0.314177	3.89031	5.20605		0.29295	0.902798	1.57513			up	up		up	up			up
LAETLGR	P48059	LIMS1	LIM and senescent cell antigen-like-containing domain protein 1 (Particularly interesting new Cys-His protein 1) (PINCH-1) (Renal carcinoma antigen NY-REN-48)	4	T			T321		0.799141	1.10251	1.21861	0.95384	0.487422	0.831282	2.2493	1.69404		1.37962	1.5249	1.19358	1.70547	4.61467	3.47551		1.23619	3.02621	2.91183		0.464267	0.608715	0.255297	0.770167	2.20623	1.79722		0.305899	1.59751	1.54193					up	up	up			up
EATSTFTNITYR	P05106	ITGB3	Integrin beta-3 (Platelet membrane glycoprotein IIIa) (GPIIIa) (CD antigen CD61)	4	S			S778		0.328554	0.844221	1.0162	1.24078	0.253206	0.686337	1.35551	2.74602		2.56951	3.09294	3.7765	2.71059	5.35341	10.845		1.05491	1.73085	2.87171		1.36149	1.62898	1.91705	1.43861	2.42046	3.43896		0.0771149	0.791479	1.52191		up	up	up	up	up	up			up
SRSFIFK	Q9UN19	DAPP1	Dual adapter for phosphotyrosine and 3-phosphotyrosine and 3-phosphoinositide (hDAPP1) (B lymphocyte adapter protein Bam32) (B-cell adapter molecule of 32 kDa)	3	S			S276		0.284385	0.169291	1.82906	2.06322	0.127009	0.0844497	2.83339	2.64167		0.595289	6.43162	7.25504	0.664909	22.3085	20.7991		1.11695	3.46857	2.86684		-0.748338	2.68518	2.85898	-0.588771	4.47952	4.37845		0.159567	1.79434	1.51946			up	up		up	up			up
YDSLLGR	O14974	PPP1R12A	Protein phosphatase 1 regulatory subunit 12A (Myosin phosphatase-targeting subunit 1) (Myosin phosphatase target subunit 1) (Protein phosphatase myosin-binding subunit)	3	S			S903		0.818881	0.757731	0.943733	1.3675	0.530662	0.614647	1.17913	2.52293		0.925324	1.15247	1.66996	1.15826	2.222	4.7543		1.25174	1.92804	2.84696		-0.11197	0.204724	0.739809	0.211964	1.15186	2.24923		0.323933	0.947134	1.50942						up	up			up
VALVVHPGTAR	Q12846	STX4	Syntaxin-4 (Renal carcinoma antigen NY-REN-31)	9	T			T31		0.511566	0.610232	1.77279	3.76145	0.400767	0.596924	1.34834	8.3046		1.19287	3.46541	7.35282	1.48945	3.3644	20.7218		1.24863	0.970851	2.81821		0.254438	1.79303	2.8783	0.574784	1.75035	4.37308		0.320346	-0.0426776	1.49478			up	up		up	up
KPENTTR	Q9NX76	CMTM6	CKLF-like MARVEL transmembrane domain-containing protein 6 (Chemokine-like factor superfamily member 6)	5	T			T171		0.150687	0.15564	3.31287	1.78406	0.232218	0.14064	4.0053	7.58223		1.03288	21.9852	11.8395	0.605639	17.248	32.6514		0.586363	0.78453	2.75782		0.0466657	4.45846	3.56554	-0.723469	4.10836	5.02907		-0.770135	-0.350099	1.46353			up	up		up	up		down
GPAYGLSR	P37802	TAGLN2	Transgelin-2 (Epididymis tissue protein Li 7e) (SM22-alpha homolog)	7	S			S11		0.365283	0.487764	1.25939	1.54853	0.377703	0.438794	1.65426	4.40948		1.3353	3.44771	4.23926	1.16174	4.37978	11.6745		0.870023	1.27034	2.75389		0.417167	1.78564	2.08381	0.216292	2.13086	3.54529		-0.200875	0.345219	1.46147			up	up		up	up
EADAIDDTLSSK	Q9Y4D1	DAAM1	Disheveled-associated activator of morphogenesis 1	8	T			T675		1.10628	1.03022	0.814061	0.926219	0.88864	1.06074	1.1502	2.02456		0.931241	0.735852	0.837235	1.19366	1.29433	2.27827		1.2818	1.75896	2.72118		-0.102773	-0.442512	-0.256295	0.255395	0.37221	1.18794		0.358168	0.814721	1.44423							up			up
LLAEALNQVTQR	Q05655	PRKCD	Protein kinase C delta type (EC 2.7.11.13) (Tyrosine-protein kinase PRKCD) (EC 2.7.10.2) (nPKC-delta) [Cleaved into: Protein kinase C delta type regulatory subunit; Protein kinase C delta type catalytic subunit (Sphingosine-dependent protein kinase-1) (SDK1)]	10	T			T295		0.350927	0.47098	1.20468	1.87174	0.458042	0.695258	1.36625	6.63541		1.3421	3.43284	5.3337	1.51789	2.98282	14.4865		1.13098	0.868907	2.71603		0.424496	1.7794	2.41514	0.602069	1.57668	3.85664		0.177573	-0.202727	1.4415			up	up		up	up
VTIASLPR	Q12912	LRMP	Lymphoid-restricted membrane protein (Protein Jaw1) [Cleaved into: Processed lymphoid-restricted membrane protein]	5	S			S378		0.774705	0.602688	0.982365	1.25608	0.545848	0.477097	1.66537	2.38388		0.777958	1.26805	1.62136	0.874048	3.05098	4.36731		1.12352	2.40604	2.69361		-0.362236	0.342613	0.697205	-0.194215	1.60927	2.12674		0.16802	1.26666	1.42954						up	up			up
STANQSFR	Q13464	ROCK1	Rho-associated protein kinase 1 (EC 2.7.11.1) (Renal carcinoma antigen NY-REN-35) (Rho-associated, coiled-coil-containing protein kinase 1) (Rho-associated, coiled-coil-containing protein kinase I) (ROCK-I) (p160 ROCK-1) (p160ROCK)	6	S			S1341		0.402723	0.397423	1.65125	2.08582	0.176144	0.172221	2.67897	2.44795		0.98684	4.10022	5.1793	0.97773	15.209	13.8975		0.990768	3.70932	2.68327		-0.0191116	2.0357	2.37276	-0.0324918	3.92686	3.79675		-0.0133802	1.89115	1.42399			up	up		up	up			up
SNLSLASLTFQR	Q8N699	MYCT1	Myc target protein 1 (Myc target in myeloid cells protein 1)	9	T			T143		0.787531	1.3206	1.0061	0.838992	0.471869	1.93741	1.78348	1.34403		1.67688	1.27753	1.06534	4.10583	3.7796	2.84832		2.44849	2.95852	2.67361		0.745784	0.353359	0.0913205	2.03767	1.91823	1.51011		1.29189	1.56488	1.41879					up	up	up		up	up
CVSALGR	O43294	TGFB1I1	Transforming growth factor beta-1-induced transcript 1 protein (Androgen receptor coactivator 55 kDa protein) (Androgen receptor-associated protein of 55 kDa) (Hydrogen peroxide-inducible clone 5 protein) (Hic-5)	3	S			S418		0.541018	0.719935	1.09251	1.42872	0.425593	0.643869	1.27628	3.0018		1.3307	2.01937	2.6408	1.51288	2.99882	7.05321		1.1369	1.48503	2.67087		0.412189	1.0139	1.40097	0.597294	1.58439	2.81828		0.185104	0.570491	1.41731			up	up		up	up
TNAVSEIKR	Q9UJU6	DBNL	Drebrin-like protein (Cervical SH3P7) (Cervical mucin-associated protein) (Drebrin-F) (HPK1-interacting protein of 55 kDa) (HIP-55) (SH3 domain-containing protein 7)	5	S			S169		0.230003	0.210856	1.4587	4.19431	0.198284	0.215161	2.18826	9.62685		0.916757	6.34208	18.2359	1.08511	11.036	48.5508		1.18364	1.74012	2.66237		-0.125388	2.66496	4.18871	0.117845	3.46414	5.60142		0.243234	0.799188	1.41271			up	up		up	up			up
DTFWKGTTR	Q13418	ILK	Integrin-linked protein kinase (EC 2.7.11.1) (59 kDa serine/threonine-protein kinase) (ILK-1) (ILK-2) (p59ILK)	7	T			T172		0.756485	1.11304	1.12882	0.867068	0.639343	1.04502	2.35785	1.94373		1.47133	1.49219	1.14618	1.63452	3.68792	3.04019		1.11092	2.47147	2.65246		0.55712	0.577436	0.196834	0.70887	1.88281	1.60416		0.15175	1.30537	1.40733						up	up			up
AVPDAVESRYSR	P16284	PECAM1	Platelet endothelial cell adhesion molecule (PECAM-1) (EndoCAM) (GPIIA') (PECA1) (CD antigen CD31)	11	S			S729		1.01293	1.43393	1.10684	0.743828	0.91673	0.896041	0.907132	1.78456		1.41563	1.09272	0.734335	0.977432	0.98953	1.94666		0.690457	0.90557	2.65092		0.501445	0.127918	-0.44549	-0.0329323	-0.0151845	0.961001		-0.534377	-0.143103	1.40649							up
IVSVER	O95810	SDPR	Serum deprivation-response protein (Cavin-2) (PS-p68) (Phosphatidylserine-binding protein)	3	S			S264		0.161407	0.173059	1.51101	2.10118	0.146561	0.20944	2.51934	5.0511		1.07219	9.36151	13.0179	1.42903	17.1897	34.4642		1.33281	1.83621	2.64744		0.100563	3.22674	3.70243	0.515038	4.10347	5.10703		0.414475	0.876733	1.4046			up	up		up	up			up
VVYSAPR	O15551	CLDN3	Claudin-3 (Clostridium perfringens enterotoxin receptor 2) (CPE-R 2) (CPE-receptor 2) (Rat ventral prostate.1 protein homolog) (hRVP1)	4	S			S199		0.32727	0.734666	2.07325	1.25967	0.260578	0.320832	3.46111	2.65107		2.24483	6.335	3.84903	1.23123	13.2824	10.1738		0.548474	2.09667	2.64321		1.16661	2.66334	1.94449	0.300103	3.73145	3.34678		-0.866506	1.0681	1.40229		up	up	up		up	up		down	up
SVIDTSTIVR	O43815	STRN	Striatin	7	T			T265		0.503744	1.30451	0.728889	0.970009	0.569628	1.19078	1.50618	2.8378		2.58963	1.44695	1.9256	2.09046	2.64415	4.98186		0.80724	1.8274	2.58717		1.37275	0.533011	0.945309	1.06382	1.4028	2.31668		-0.308931	0.869792	1.37137		up		up	up	up	up			up
RPSALSQGRGQDLLSTVSIR	P07359	GP1BA	Platelet glycoprotein Ib alpha chain (GP-Ib alpha) (GPIb-alpha) (GPIbA) (Glycoprotein Ibalpha) (Antigen CD42b-alpha) (CD antigen CD42b) [Cleaved into: Glycocalicin]	3	S	6	S	S603	S606	1.3	0.865981	0.976703	0.951377	0.992234	1.19858	0.885751	1.87791		0.666138	0.751308	0.731827	1.20796	0.892683	1.89261		1.81338	1.18817	2.58615		-0.586108	-0.412523	-0.450426	0.272576	-0.16378	0.920378		0.858684	0.248743	1.3708							up		up
SNSDESNFSEK	O95999	BCL10	B-cell lymphoma/leukemia 10 (B-cell CLL/lymphoma 10) (Bcl-10) (CARD-containing molecule enhancing NF-kappa-B) (CARD-like apoptotic protein) (hCLAP) (CED-3/ICH-1 prodomain homologous E10-like regulator) (CIPER) (Cellular homolog of vCARMEN) (cCARMEN) (Cellular-E10) (c-E10) (Mammalian CARD-containing adapter molecule E10) (mE10)	3	S			S138		0.844373	0.872551	1.22596	1.09844	0.679392	0.771557	1.95383	2.27374		1.03337	1.45192	1.30089	1.13566	2.87585	3.34672		1.09898	1.98072	2.57264		0.0473594	0.537963	0.379498	0.183529	1.52399	1.74275		0.136169	0.986024	1.36325						up	up			up
KETPPPLVPPAAR	Q9BQA1	WDR77	Methylosome protein 50 (MEP-50) (Androgen receptor cofactor p44) (WD repeat-containing protein 77) (p44/Mep50)	3	T			T5		0.853004	0.708167	0.913894	1.27639	0.866675	0.806129	1.14367	3.32203		0.830203	1.07138	1.49635	0.93014	1.31961	3.83307		1.12038	1.23169	2.56162		-0.268464	0.0994739	0.581444	-0.104481	0.400111	1.9385		0.163983	0.300637	1.35706							up
ASSSGSASK	Q15555	MAPRE2	Microtubule-associated protein RP/EB family member 2 (APC-binding protein EB2) (End-binding protein 2) (EB2)	6	S			S232		0.763443	0.832194	1.50394	1.44142	0.379516	0.456485	1.35726	1.82827		1.09005	1.96995	1.88806	1.20281	3.57628	4.81736		1.10344	1.81542	2.55149		0.1244	0.978156	0.916902	0.266405	1.83846	2.26824		0.142005	0.860305	1.35134			up	up		up	up			up
QGSGVILR	P46108	CRK	Adapter molecule crk (Proto-oncogene c-Crk) (p38)	3	S			S125		0.657048	0.595281	2.41536	1.29371	0.437613	0.435248	2.5774	2.1899		0.905993	3.67607	1.96898	0.994595	5.88968	5.00419		1.0978	1.60217	2.54152		-0.142428	1.87816	0.977445	-0.00781911	2.55819	2.32314		0.134609	0.680024	1.34569			up	up		up	up
AAEPHFGTLPK	Q8IVT5	KSR1	Kinase suppressor of Ras 1	8	T			T423		1.12067	0.745552	0.792843	1.03352	0.840065	0.769285	1.2954	1.93933		0.665274	0.707473	0.922232	0.915745	1.54202	2.30855		1.37649	2.17962	2.50322		-0.587979	-0.499253	-0.116798	-0.126982	0.624826	1.20699		0.460997	1.12408	1.32378							up			up
SLSRPSSLIEQEK	Q12802	AKAP13	A-kinase anchor protein 13 (AKAP-13) (AKAP-Lbc) (Breast cancer nuclear receptor-binding auxiliary protein) (Guanine nucleotide exchange factor Lbc) (Human thyroid-anchoring protein 31) (Lymphoid blast crisis oncogene) (LBC oncogene) (Non-oncogenic Rho GTPase-specific GTP exchange factor) (Protein kinase A-anchoring protein 13) (PRKA13) (p47)	3	S			S2563		0.847375	0.645742	1.68048	1.58335	0.368467	0.447164	1.54528	1.72004		0.762049	1.98316	1.86853	1.21358	4.19382	4.66809		1.59252	2.11471	2.49827		-0.392044	0.987803	0.901903	0.279268	2.06827	2.22283		0.671312	1.08046	1.32093			up	up		up	up			up
EATSTFTNITYR	P05106	ITGB3	Integrin beta-3 (Platelet membrane glycoprotein IIIa) (GPIIIa) (CD antigen CD61)	10	T			T784		0.257911	0.641312	1.9722	1.35103	0.234835	0.42928	1.70222	3.07277		2.48657	7.64682	5.23836	1.82801	7.24858	13.0848		0.735153	0.94792	2.49788		1.31416	2.93486	2.38912	0.870271	2.8577	3.70982		-0.443884	-0.0771626	1.3207		up	up	up	up	up	up
AAVSVQER	Q86WR7	PROSER2	Proline and serine-rich protein 2	4	S			S277		0.320677	0.250826	1.3794	3.47427	0.27984	0.208654	2.36306	7.52409		0.782176	4.30154	10.8342	0.74562	8.44433	26.8871		0.953263	1.9631	2.48169		-0.354434	2.10485	3.43752	-0.423487	3.07798	4.74884		-0.0690534	0.973131	1.31133			up	up		up	up			up
SSDTISK	Q96AP7	ESAM	Endothelial cell-selective adhesion molecule	4	T			T303		0.232783	0.503446	2.17853	1.48595	0.180864	0.351139	3.24211	2.85697		2.16273	9.35863	6.38343	1.94146	17.9257	15.7963		0.89769	1.91542	2.47457		1.11285	3.2263	2.67433	0.957141	4.16396	3.98151		-0.15571	0.937662	1.30718		up	up	up	up	up	up			up
RPEGPGAQAPSSPR	P40222	TXLNA	Alpha-taxilin	12	S			S515		1.00012	0.970654	0.938197	1.02872	0.522511	0.976	1.24221	1.32893		0.970536	0.938083	1.0286	1.8679	2.37739	2.54336		1.92461	2.53431	2.47265		-0.043146	-0.0922126	0.0406751	0.901421	1.24938	1.34674		0.944567	1.34159	1.30606					up	up	up		up	up
FRGSGDTSNFDDYEEEDIRVSITEK	P22694	PRKACB	cAMP-dependent protein kinase catalytic subunit beta (PKA C-beta) (EC 2.7.11.11)	21	S			S339		1.72142	0.9233	1.0118	0.727507	1.20029	1.30848	0.956409	1.24703		0.53636	0.587774	0.422621	1.09013	0.796814	1.03894		2.03246	1.35565	2.45833		-0.898726	-0.766667	-1.24256	0.124503	-0.327684	0.0551163		1.02323	0.438982	1.29768		down		down					up
APSVSR	O15357	INPPL1	Phosphatidylinositol 3,4,5-trisphosphate 5-phosphatase 2 (EC 3.1.3.86) (Inositol polyphosphate phosphatase-like protein 1) (INPPL-1) (Protein 51C) (SH2 domain-containing inositol 5'-phosphatase 2) (SH2 domain-containing inositol phosphatase 2) (SHIP-2)	3	S			S904		0.642416	0.652759	1.83231	1.30897	0.582169	0.727184	3.26523	2.89695		1.0161	2.85221	2.03757	1.24909	5.60874	4.97614		1.2293	1.96645	2.4422		0.0230425	1.51208	1.02685	0.320883	2.48768	2.31503		0.297841	0.975595	1.28818			up	up		up	up			up
KLSEADNR	Q9UNL2	SSR3	Translocon-associated protein subunit gamma (TRAP-gamma) (Signal sequence receptor subunit gamma) (SSR-gamma)	3	S			S105		0.240417	0.312999	1.9905	1.66748	0.351858	0.316829	2.50531	5.9442		1.3019	8.27937	6.93578	0.900443	7.12022	16.8937		0.691637	0.859995	2.43574		0.38062	3.04952	2.79406	-0.151293	2.83192	4.07842		-0.531912	-0.217599	1.28436			up	up		up	up
RFSLFGK	Q01082	SPTBN1	Spectrin beta chain, non-erythrocytic 1 (Beta-II spectrin) (Fodrin beta chain) (Spectrin, non-erythroid beta chain 1)	3	S			S2358		0.225598	0.106137	1.78188	1.74348	0.160246	0.0349791	3.01011	2.98063		0.470469	7.89848	7.72826	0.218284	18.7843	18.6003		0.46397	2.37821	2.40679		-1.08783	2.98158	2.95014	-2.19572	4.23145	4.21726		-1.1079	1.24988	1.26711		down	up	up	down	up	up		down	up
TGSNAAQYK	Q8N556	AFAP1	Actin filament-associated protein 1 (110 kDa actin filament-associated protein) (AFAP-110)	3	S			S548		0.759244	0.786307	3.03574	2.06507	0.287114	0.204667	2.10547	1.86431		1.03564	3.99838	2.7199	0.712844	7.33324	6.49329		0.68831	1.83405	2.38733		0.0505283	1.99941	1.44355	-0.488342	2.87445	2.69895		-0.53887	0.875036	1.2554			up	up		up	up			up
SLPPGLLR	Q14432	PDE3A	cGMP-inhibited 3',5'-cyclic phosphodiesterase A (EC 3.1.4.17) (Cyclic GMP-inhibited phosphodiesterase A) (CGI-PDE A)	1	S			S428		0.347436	0.496542	5.69839	1.49271	0.423567	0.423128	6.39406	4.31654		1.42916	16.4012	4.29636	0.998963	15.0957	10.1909		0.698986	0.920402	2.37199		0.515169	4.03573	2.10311	-0.00149677	3.91607	3.34921		-0.516665	-0.119664	1.2461			up	up		up	up
LLSFRSMEEAR	O43149	ZZEF1	Zinc finger ZZ-type and EF-hand domain-containing protein 1	3	S	6	S	S1537	S1540	0.934177	0.953827	1.66737	1.00482	0.798299	0.98472	1.63323	2.03647		1.02103	1.78485	1.07562	1.23352	2.04589	2.55101		1.20811	1.14625	2.37166		0.030032	0.835803	0.105168	0.302784	1.03273	1.35107		0.272752	0.196926	1.2459			up			up	up
RASFAEK	Q15149	PLEC	Plectin (PCN) (PLTN) (Hemidesmosomal protein 1) (HD1) (Plectin-1)	3	S			S1721		0.802562	0.693969	1.84356	1.14202	0.935179	0.933389	3.12754	3.15486		0.864692	2.2971	1.42297	0.998086	3.34433	3.37354		1.15427	1.45589	2.37078		-0.209742	1.19981	0.508904	-0.0027633	1.74172	1.75426		0.206979	0.541904	1.24536			up			up	up
ISQGTKVPEEK	P05771	PRKCB	Protein kinase C beta type (PKC-B) (PKC-beta) (EC 2.7.11.13)	5	T			T314		0.225621	0.247869	1.45686	1.73607	0.225504	0.252717	1.86761	4.1109		1.09861	6.45714	7.69466	1.12068	8.28193	18.2298		1.02008	1.2826	2.36915		0.135681	2.69089	2.94386	0.16437	3.04997	4.18823		0.0286889	0.359072	1.24437			up	up		up	up
EADAIDDTLSSKLK	Q9Y4D1	DAAM1	Disheveled-associated activator of morphogenesis 1	11	S			S678		0.540078	0.691849	2.21108	1.30157	0.487794	0.636178	2.5995	2.75983		1.28102	4.094	2.40997	1.3042	5.3291	5.65778		1.01809	1.30169	2.34766		0.357289	2.03351	1.26902	0.38316	2.41389	2.50024		0.0258714	0.380382	1.23122			up	up		up	up
EHQSFR	P98171	ARHGAP4	Rho GTPase-activating protein 4 (Rho-GAP hematopoietic protein C1) (Rho-type GTPase-activating protein 4) (p115)	4	S			S89		0.607927	0.67149	1.24608	4.66609	0.542242	0.717981	1.24545	9.66685		1.10456	2.04972	7.67541	1.3241	2.29685	17.8276		1.19876	1.12056	2.32268		0.143469	1.03543	2.94024	0.405008	1.19965	4.15604		0.261539	0.164224	1.21579			up	up		up	up
ILEQQNSSRTLEK	Q16181	2007-09-01	Septin-7 (CDC10 protein homolog)	10	T			T426		1.43513	1.06196	0.885064	0.917559	0.964841	1.04009	1.15167	1.43035		0.739974	0.616715	0.639357	1.07799	1.19363	1.48247		1.45679	1.93547	2.3187		-0.434453	-0.697325	-0.645306	0.10834	0.25536	0.568007		0.542793	0.952685	1.21331										up
APDALSHTPSVR	Q9BZ72	PITPNM2	Membrane-associated phosphatidylinositol transfer protein 2 (Phosphatidylinositol transfer protein, membrane-associated 2) (PITPnm 2) (Pyk2 N-terminal domain-interacting receptor 3) (NIR-3)	10	S			S867		0.597459	0.455578	1.18546	1.50338	0.375727	0.367246	2.64142	2.17999		0.762525	1.98417	2.51629	0.977427	7.03015	5.80204		1.28183	3.54311	2.30579		-0.391144	0.988538	1.3313	-0.0329391	2.81356	2.53656		0.358205	1.82502	1.20526			up	up		up	up			up
TPSFHIK	O60890	OPHN1	Oligophrenin-1	3	S			S703		0.269527	0.157579	1.51122	2.36691	0.132269	0.067718	2.58432	2.666		0.584653	5.60695	8.78174	0.51197	19.5383	20.1558		0.875682	3.48466	2.2952		-0.774348	2.48722	3.13451	-0.965869	4.28823	4.33312		-0.191521	1.80102	1.19862		down	up	up	down	up	up			up
ANTVLER	Q9P0T7	TMEM9	Transmembrane protein 9 (Dermal papilla-derived protein 4)	3	T			T152		0.418623	0.423851	2.14203	1.54226	0.354032	0.351079	2.90805	2.99266		1.01249	5.11686	3.68412	0.991659	8.21409	8.45308		0.979427	1.6053	2.29446		0.0179056	2.35526	1.88132	-0.0120844	3.0381	3.07948		-0.0299899	0.682842	1.19816			up	up		up	up
SLTSNHQK	O95810	SDPR	Serum deprivation-response protein (Cavin-2) (PS-p68) (Phosphatidylserine-binding protein)	1	S			S274		0.137445	0.134915	1.57647	1.83537	0.155122	0.101221	2.09389	4.74833		0.981598	11.4699	13.3535	0.652525	13.4984	30.6103		0.664757	1.17685	2.2923		-0.0267951	3.51978	3.73915	-0.615895	3.75471	4.93595		-0.5891	0.234936	1.19679			up	up		up	up
SFSEDAVTDSSGSGTLPR	Q27J81	INF2	Inverted formin-2 (HBEBP2-binding protein C)	15	T			T1206		1.24945	1.0516	0.844756	0.941197	1.081	1.04241	1.67615	1.85361		0.841655	0.676103	0.75329	0.964305	1.55056	1.71472		1.14572	2.29338	2.27631		-0.248699	-0.564685	-0.408722	-0.0524386	0.632789	0.777977		0.19626	1.19747	1.1867							up			up
EEVKSFMDR	Q05682	CALD1	Caldesmon (CDM)	5	S			S480		0.222862	0.193301	1.48072	2.79635	0.212046	0.188592	1.77877	6.04477		0.867358	6.64412	12.5474	0.889389	8.3886	28.5068		1.0254	1.26256	2.27193		-0.2053	2.73208	3.64932	-0.169113	3.06843	4.83324		0.0361872	0.336353	1.18392			up	up		up	up
YNSLSILPAALGKPVR	Q8TBF2	FAM213B	Prostamide/prostaglandin F synthase (Prostamide/PG F synthase) (Prostamide/PGF synthase) (EC 1.11.1.20) (Protein FAM213B)	3	S			S110		0.41059	0.360361	1.77548	1.95944	0.346033	0.275153	1.52443	3.7389		0.877665	4.32421	4.77226	0.795163	4.40544	10.805		0.905998	1.01878	2.26413		-0.188258	2.11244	2.25467	-0.330678	2.13929	3.43363		-0.142421	0.0268485	1.17896			up	up		up	up
LRLSPSPTSQR	P02545	LMNA	Prelamin-A/C [Cleaved into: Lamin-A/C (70 kDa lamin) (Renal carcinoma antigen NY-REN-32)]	4	S			S390		0.945143	0.83105	0.993914	1.0478	0.802225	0.926023	1.51673	2.00795		0.879285	1.0516	1.10862	1.15432	1.89065	2.50297		1.31279	1.79787	2.25774		-0.185598	0.0725885	0.148761	0.20704	0.91888	1.32364		0.392638	0.846292	1.17488						up	up			up
FGTPASLTTR	O15117	FYB	FYN-binding protein (Adhesion and degranulation promoting adaptor protein) (ADAP) (FYB-120/130) (p120/p130) (FYN-T-binding protein) (SLAP-130) (SLP-76-associated phosphoprotein)	6	S			S97		0.213523	0.208102	1.88269	1.75607	0.188006	0.140433	2.21148	3.45363		0.974614	8.81729	8.22426	0.746958	11.7628	18.3698		0.766415	1.33406	2.23361		-0.0370976	3.14034	3.03989	-0.4209	3.55616	4.19926		-0.383802	0.415827	1.15938			up	up		up	up
TVSPSTIR	Q96JH7	VCPIP1	Deubiquitinating protein VCIP135 (EC 3.4.19.12) (Valosin-containing protein p97/p47 complex-interacting protein 1) (Valosin-containing protein p97/p47 complex-interacting protein p135) (VCP/p47 complex-interacting 135-kDa protein)	3	S			S747		0.83922	0.783547	0.981903	1.24363	0.717863	0.710007	1.08515	2.37529		0.933661	1.17002	1.48189	0.989056	1.51164	3.30884		1.05933	1.29198	2.23284		-0.0990287	0.226532	0.567442	-0.0158757	0.596119	1.72632		0.083153	0.369586	1.15888							up
RTGSNAAQYK	Q8N556	AFAP1	Actin filament-associated protein 1 (110 kDa actin filament-associated protein) (AFAP-110)	4	S			S548		0.717041	0.838976	2.63232	1.6224	0.359877	0.270446	1.93104	1.81784		1.17005	3.67108	2.26263	0.751497	5.36583	5.05129		0.642276	1.46165	2.23248		0.226574	1.8762	1.178	-0.41216	2.4238	2.33665		-0.638734	0.547596	1.15865			up	up		up	up
SFDRSVIVAAK	P50851	LRBA	Lipopolysaccharide-responsive and beige-like anchor protein (Beige-like protein) (CDC4-like protein)	5	S			S1725		0.396442	0.297485	1.31315	5.73013	0.278863	0.37203	1.85045	8.99561		0.750388	3.31233	14.4539	1.3341	6.63568	32.2581		1.77787	2.00333	2.23179		-0.414291	1.72785	3.85339	0.415862	2.73025	5.01159		0.830154	1.0024	1.1582			up	up		up	up		up	up
SVSANPK	Q7KZI7	MARK2	Serine/threonine-protein kinase MARK2 (EC 2.7.11.1) (EC 2.7.11.26) (ELKL motif kinase 1) (EMK-1) (MAP/microtubule affinity-regulating kinase 2) (PAR1 homolog) (PAR1 homolog b) (Par-1b) (Par1b)	3	S			S400		0.599821	0.439084	1.35573	1.8834	0.304454	0.301825	2.18052	2.12529		0.732025	2.26022	3.13993	0.991366	7.16207	6.98068		1.35428	3.16874	2.2232		-0.450035	1.17647	1.65073	-0.01251	2.84038	2.80337		0.437525	1.66391	1.15263			up	up		up	up			up
GVISYQTLPR	Q9HAU0	PLEKHA5	Pleckstrin homology domain-containing family A member 5 (PH domain-containing family A member 5) (Phosphoinositol 3-phosphate-binding protein 2) (PEPP-2)	7	T			T438		0.945143	1.83452	0.83332	0.70654	0.919138	1.34479	1.34777	1.52674		1.941	0.881687	0.747549	1.46309	1.46634	1.66106		0.753785	1.6631	2.222		0.956797	-0.181661	-0.41976	0.549022	0.552215	0.7321		-0.407775	0.733877	1.15186		up
VPAQSESVR	P50552	VASP	Vasodilator-stimulated phosphoprotein (VASP)	7	S			S305		0.209327	0.189216	1.56072	1.51951	0.188751	0.162215	1.84469	3.03744		0.903928	7.45591	7.25906	0.859411	9.7731	16.0923		0.950752	1.31079	2.21685		-0.14572	2.89838	2.85978	-0.218579	3.28882	4.0083		-0.0728596	0.390431	1.14851			up	up		up	up
AGTLSITEFADMLSGNAGGFRSR	Q15149	PLEC	Plectin (PCN) (PLTN) (Hemidesmosomal protein 1) (HD1) (Plectin-1)	22	S			S4382		0.830066	0.800519	1.16145	1.05394	0.855516	0.960563	1.75722	2.40795		0.964405	1.39923	1.2697	1.12279	2.05399	2.81461		1.16423	1.46795	2.21675		-0.0522891	0.484633	0.34449	0.167085	1.03843	1.49294		0.219374	0.553799	1.14845						up	up
QLSSGVSEIR	P04792	HSPB1	Heat shock protein beta-1 (HspB1) (28 kDa heat shock protein) (Estrogen-regulated 24 kDa protein) (Heat shock 27 kDa protein) (HSP 27) (Stress-responsive protein 27) (SRP27)	3	S	7	S	S82	S86	0.793842	0.777052	0.790264	2.22383	1.07681	1.22378	1.25746	6.67611		0.978851	0.995493	2.80135	1.13649	1.16777	6.19992		1.16104	1.17306	2.21319		-0.0308395	-0.00651654	1.48612	0.184583	0.223759	2.63225		0.215423	0.230275	1.14613				up			up
ISPSVLR	Q9BW04	SARG	Specifically androgen-regulated gene protein	4	S			S521		0.218496	0.225236	1.46487	3.04216	0.183548	0.146777	1.87858	5.62521		1.03085	6.70434	13.9232	0.799665	10.2348	30.6471		0.775733	1.5266	2.20115		0.0438357	2.7451	3.79942	-0.322532	3.35541	4.93768		-0.366368	0.610318	1.13826			up	up		up	up
NATLSQVLR	Q9NRY5	FAM114A2	Protein FAM114A2	5	S			S209		0.28317	0.467607	1.79538	2.07591	0.238349	0.320361	1.49532	3.84513		1.65133	6.34029	7.33096	1.34409	6.27367	16.1324		0.813941	0.989493	2.20058		0.723627	2.66455	2.874	0.426624	2.64931	4.01189		-0.297003	-0.0152389	1.13788			up	up		up	up
IISIFSGTEK	Q13177	PAK2	Serine/threonine-protein kinase PAK 2 (EC 2.7.11.1) (Gamma-PAK) (PAK65) (S6/H4 kinase) (p21-activated kinase 2) (PAK-2) (p58) [Cleaved into: PAK-2p27 (p27); PAK-2p34 (p34) (C-t-PAK2)]	8	T			T60		0.504338	0.56283	1.40555	11.0578	0.264718	0.399734	1.19608	12.7274		1.11598	2.78692	21.9254	1.51004	4.51832	48.079		1.3531	1.62126	2.19285		0.15831	1.47867	4.45453	0.594582	2.17579	5.58734		0.436272	0.697114	1.1328			up	up		up	up
GLGACTLLGSPR	O95644	NFATC1	Nuclear factor of activated T-cells, cytoplasmic 1 (NF-ATc1) (NFATc1) (NFAT transcription complex cytosolic component) (NF-ATc) (NFATc)	10	S			S233		1.98816	1.80306	0.144854	0.223806	1.98287	2.26148	0.181838	0.489238		0.9069	0.0728585	0.112569	1.14051	0.0917044	0.246732		1.25759	1.25866	2.19182		-0.140984	-3.77876	-3.15111	0.189676	-3.44687	-2.01898		0.330661	0.331893	1.13213			down	down		down	down
EATSTFTNITYR	P05106	ITGB3	Integrin beta-3 (Platelet membrane glycoprotein IIIa) (GPIIIa) (CD antigen CD61)	3	T			T777		0.408849	1.59861	1.01404	0.901571	0.311337	1.23394	1.546	1.50317		3.91003	2.48023	2.20515	3.96336	4.96568	4.82811		1.01364	2.00211	2.18947		1.96718	1.31047	1.14087	1.98672	2.31199	2.27146		0.0195437	1.00152	1.13058		up	up	up	up	up	up			up
GASFLFPPAESLSPEEPR	P27987	ITPKB	Inositol-trisphosphate 3-kinase B (EC 2.7.1.127) (Inositol 1,4,5-trisphosphate 3-kinase B) (IP3 3-kinase B) (IP3K B) (InsP 3-kinase B)	3	S			S55		0.612663	0.839793	0.84779	1.95481	0.783894	1.14282	2.15942	5.45248		1.37073	1.38378	3.19069	1.45787	2.75474	6.95563		1.06358	1.99073	2.17998		0.454941	0.468614	1.67387	0.543866	1.46192	2.79818		0.0889253	0.993301	1.12432				up		up	up			up
IYQFTAASPK	O75563	SKAP2	Src kinase-associated phosphoprotein 2 (Pyk2/RAFTK-associated protein) (Retinoic acid-induced protein 70) (SKAP55 homolog) (SKAP-55HOM) (SKAP-HOM) (Src family-associated phosphoprotein 2) (Src kinase-associated phosphoprotein 55-related protein) (Src-associated adapter protein with PH and SH3 domains)	2	Y			Y197		1.03209	0.922441	1.41999	1.4935	0.429892	0.603537	1.46934	1.35535		0.893762	1.37584	1.44706	1.40393	3.41793	3.15276		1.57081	2.48426	2.17873		-0.162038	0.460309	0.533126	0.489469	1.77312	1.65662		0.651507	1.31281	1.12349						up	up			up
GSLASPAFSPR	Q9BYB0	SHANK3	SH3 and multiple ankyrin repeat domains protein 3 (Shank3) (Proline-rich synapse-associated protein 2) (ProSAP2)	5	S			S1159		0.849895	0.754325	0.916613	1.34036	0.949052	1.02444	1.80843	3.25346		0.887551	1.0785	1.57708	1.07943	1.90552	3.42812		1.21619	1.76682	2.17371		-0.172098	0.109028	0.65726	0.110274	0.930181	1.77742		0.282373	0.821153	1.12016						up	up			up
ELAGSVR	Q8IWB9	TEX2	Testis-expressed sequence 2 protein (Transmembrane protein 96)	5	S			S767		0.391688	0.394449	1.72459	1.57034	0.344346	0.378143	2.4061	2.99248		1.00705	4.40296	4.00915	1.09815	6.98746	8.69034		1.09046	1.58699	2.16763		0.0101315	2.13847	2.0033	0.135072	2.80477	3.11941		0.124941	0.666294	1.11612			up	up		up	up
ARGPGGSPGGLQK	Q96A00	PPP1R14A	Protein phosphatase 1 regulatory subunit 14A (17 kDa PKC-potentiated inhibitory protein of PP1) (Protein kinase C-potentiated inhibitor protein of 17 kDa) (CPI-17)	7	S			S26		1.69649	0.907106	1.0852	1.04568	1.17412	0.961263	0.936124	1.56217		0.534695	0.639672	0.616377	0.818708	0.797297	1.3305		1.53117	1.24642	2.15858		-0.903211	-0.644596	-0.698115	-0.28858	-0.326811	0.411969		0.614631	0.317785	1.11008		down
FSPGAPGGSGSQPNQK	Q15942	ZYX	Zyxin (Zyxin-2)	9	S			S288		0.68321	0.591982	1.16935	1.26644	0.593193	0.592048	1.8235	2.37232		0.866472	1.71156	1.85366	0.99807	3.07405	3.99923		1.15188	1.79605	2.15748		-0.206775	0.775311	0.890378	-0.00278687	1.62014	1.99972		0.203988	0.844829	1.10935			up	up		up	up			up
VGVSSR	Q05682	CALD1	Caldesmon (CDM)	4	S			S743		0.197446	0.271168	1.46878	1.71327	0.219579	0.292854	1.78938	4.09717		1.37338	7.43891	8.67717	1.33371	8.14911	18.6592		0.971115	1.09547	2.15037		0.457727	2.89509	3.11722	0.415441	3.02664	4.22181		-0.0422855	0.131552	1.10459			up	up		up	up
SLPSER	P19634	SLC9A1	Sodium/hydrogen exchanger 1 (APNH) (Na(+)/H(+) antiporter, amiloride-sensitive) (Na(+)/H(+) exchanger 1) (NHE-1) (Solute carrier family 9 member 1)	4	S			S616		1.50487	1.21635	0.5514	1.86799	0.879428	0.930608	0.509757	2.33759		0.808279	0.366411	1.2413	1.0582	0.579646	2.65809		1.3092	1.58196	2.14138		-0.307074	-1.44847	0.311848	0.0816081	-0.786756	1.41039		0.388682	0.66171	1.09854			down			down	up
EFDPTITDASLSLPSRR	Q05682	CALD1	Caldesmon (CDM)	12	S			S131		0.755452	0.765088	1.14103	1.24033	0.533168	0.543815	1.41593	1.87052		1.01276	1.51039	1.64183	1.01997	2.6557	3.50831		1.00712	1.75829	2.13683		0.0182852	0.594922	0.715306	0.0285264	1.40909	1.81078		0.0102412	0.81417	1.09547						up	up			up
VETVSQTLR	Q8N392	ARHGAP18	Rho GTPase-activating protein 18 (MacGAP) (Rho-type GTPase-activating protein 18)	7	T			T158		0.63465	0.743344	1.19662	1.3561	0.46797	0.677547	2.2291	2.12411		1.17127	1.88547	2.13678	1.44784	4.76333	4.53899		1.23614	2.52633	2.12422		0.228069	0.914927	1.09544	0.533906	2.25197	2.18237		0.305838	1.33704	1.08694			up	up		up	up			up
VGKDSFWAK	Q9UJU6	DBNL	Drebrin-like protein (Cervical SH3P7) (Cervical mucin-associated protein) (Drebrin-F) (HPK1-interacting protein of 55 kDa) (HIP-55) (SH3 domain-containing protein 7)	5	S			S178		0.264864	0.238742	1.99418	1.70254	0.234409	0.177067	3.64933	3.18482		0.901374	7.52907	6.42799	0.755374	15.5682	13.5866		0.838025	2.06775	2.11366		-0.149803	2.91247	2.68437	-0.404737	3.96053	3.76411		-0.254934	1.04806	1.07974			up	up		up	up			up
SGSIQAK	Q0ZGT2	NEXN	Nexilin (F-actin-binding protein) (Nelin)	3	S			S442		0.276925	0.272122	2.09441	1.68997	0.247484	0.200263	3.35569	3.1684		0.982655	7.5631	6.10264	0.809195	13.5592	12.8024		0.823478	1.79281	2.09785		-0.0252433	2.91898	2.60943	-0.305441	3.7612	3.67835		-0.280198	0.842224	1.06891			up	up		up	up			up
QLNQGEGTIR	Q9UN19	DAPP1	Dual adapter for phosphotyrosine and 3-phosphotyrosine and 3-phosphoinositide (hDAPP1) (B lymphocyte adapter protein Bam32) (B-cell adapter molecule of 32 kDa)	8	T			T271		0.711871	0.878004	1.15142	1.11939	0.625003	0.766454	1.50439	2.06147		1.23337	1.61746	1.57246	1.22632	2.40701	3.29833		0.994281	1.48814	2.09756		0.302611	0.69373	0.653028	0.294336	1.26724	1.72174		-0.00827442	0.573511	1.06871						up	up
SIRLPETIDLGALYLSMK	P08567	PLEK	Pleckstrin (Platelet 47 kDa protein) (p47)	1	S			S117		0.286028	0.220136	2.72146	2.90773	0.111519	0.0818893	0.793829	2.35308		0.769628	9.51466	10.1659	0.734307	7.11831	21.1002		0.954105	0.748141	2.0756		-0.377766	3.25015	3.34566	-0.445545	2.83153	4.39919		-0.0677795	-0.418618	1.05353			up	up		up	up
AGSFSR	O14523	C2CD2L	C2 domain-containing protein 2-like (Transmembrane protein 24)	3	S			S681		0.404521	0.424895	1.83614	2.18313	0.217359	0.194436	2.10646	2.41924		1.05037	4.53905	5.39684	0.894537	9.69114	11.1301		0.851642	2.13506	2.06234		0.0708938	2.18239	2.43212	-0.160787	3.27667	3.4764		-0.231681	1.09427	1.04428			up	up		up	up			up
SISSTVQR	Q6PJF5	RHBDF2	Inactive rhomboid protein 2 (iRhom2) (Rhomboid 5 homolog 2) (Rhomboid family member 2) (Rhomboid veinlet-like protein 5) (Rhomboid veinlet-like protein 6)	1	S			S385		0.630799	0.703878	1.50669	1.2898	0.572743	0.485094	1.77312	2.41125		1.11585	2.38854	2.04471	0.846966	3.09585	4.21001		0.759032	1.29612	2.05898		0.158145	1.25613	1.0319	-0.239624	1.63033	2.07382		-0.397768	0.374204	1.04193			up	up		up	up
ALLQSSASR	Q9UQ80	PA2G4	Proliferation-associated protein 2G4 (Cell cycle protein p38-2G4 homolog) (hG4-1) (ErbB3-binding protein 1)	8	S			S363		0.264249	0.280364	1.72165	1.68761	0.238306	0.247854	2.00957	3.12539		1.06098	6.51526	6.38641	1.04006	8.43274	13.115		0.980285	1.2943	2.05358		0.0853995	2.70382	2.67501	0.0566719	3.076	3.71315		-0.0287276	0.372178	1.03814			up	up		up	up
SGEVFDKDLSK	Q9Y4D1	DAAM1	Disheveled-associated activator of morphogenesis 1	10	S			S1051		0.20888	0.198187	1.47717	2.00392	0.196733	0.175414	2.14459	3.87353		0.948808	7.07185	9.59364	0.891636	10.901	19.6893		0.939743	1.54147	2.05233		-0.0758122	2.82209	3.26208	-0.165474	3.44639	4.29934		-0.0896616	0.624303	1.03726			up	up		up	up
TLQNTPSLHSR	Q9Y5Y5	PEX16	Peroxisomal membrane protein PEX16 (Peroxin-16) (Peroxisomal biogenesis factor 16)	7	S			S183		0.543744	0.43738	1.18434	1.50553	0.409424	0.406256	1.70267	2.31594		0.804386	2.17811	2.76883	0.992262	4.15869	5.65659		1.23356	1.90931	2.04296		-0.31404	1.12308	1.46927	-0.0112066	2.05613	2.49993		0.302833	0.933051	1.03066			up	up		up	up			up
TNAVSEIK	Q9UJU6	DBNL	Drebrin-like protein (Cervical SH3P7) (Cervical mucin-associated protein) (Drebrin-F) (HPK1-interacting protein of 55 kDa) (HIP-55) (SH3 domain-containing protein 7)	5	S			S169		0.403485	0.42997	1.29047	3.43826	0.411165	0.519815	1.91221	7.14549		1.06564	3.19831	8.5214	1.26425	4.65071	17.3786		1.18638	1.45412	2.03941		0.0917205	1.67731	3.09109	0.338281	2.21745	4.11924		0.24656	0.540144	1.02815			up	up		up	up
VVLASASPR	O95671	ASMTL	N-acetylserotonin O-methyltransferase-like protein (ASMTL) (EC 2.1.1.-)	7	S			S21		0.423891	0.325052	0.457871	0.600615	1.64569	1.65992	1.93394	4.75438		0.766828	1.08016	1.41691	1.00865	1.17515	2.88899		1.31535	1.08794	2.03894		-0.383026	0.111245	0.502745	0.0124234	0.23285	1.53057		0.395449	0.121605	1.02782							up
RGSDPASGEVEASQLRR	Q8WWA1	TMEM40	Transmembrane protein 40	3	S			S137		1.12763	1.2057	0.883531	0.671204	0.970002	1.1657	0.9745	1.17467		1.06923	0.783529	0.595234	1.20175	1.00464	1.211		1.12394	1.2822	2.0345		0.0965782	-0.351941	-0.748471	0.265142	0.00667536	0.276201		0.168564	0.358616	1.02467
QPLTSPGSVSPSR	Q08495	DMTN	Dematin (Dematin actin-binding protein) (Erythrocyte membrane protein band 4.9)	5	S			S11		0.958097	1.03959	0.923367	0.951903	0.612604	1.15683	1.73973	1.23723		1.08506	0.963751	0.993536	1.88838	2.8399	2.01963		1.74034	2.94671	2.03277		0.117774	-0.0532675	-0.00935649	0.917147	1.50584	1.01409		0.799373	1.55911	1.02344					up	up	up		up	up
SASLVTR	Q9H2K8	TAOK3	Serine/threonine-protein kinase TAO3 (EC 2.7.11.1) (Cutaneous T-cell lymphoma-associated antigen HD-CL-09) (CTCL-associated antigen HD-CL-09) (Dendritic cell-derived protein kinase) (JNK/SAPK-inhibitory kinase) (Jun kinase-inhibitory kinase) (Kinase from chicken homolog A) (hKFC-A) (Thousand and one amino acid protein 3)	3	S			S442		0.873672	0.741848	0.904911	1.2691	0.610765	0.641376	1.27724	1.79794		0.849115	1.03576	1.4526	1.05012	2.09122	2.94375		1.23672	2.01903	2.02654		-0.235969	0.0506841	0.538638	0.0705538	1.06435	1.55766		0.306522	1.01366	1.01902						up	up			up
LGPGSSGGSAR	P17152	TMEM11	Transmembrane protein 11, mitochondrial (Protein PM1) (Protein PMI)	9	S			S17		0.484248	0.474404	1.82228	1.5285	0.428242	0.367897	1.44894	2.73335		0.979672	3.76311	3.15644	0.859086	3.38347	6.38272		0.876912	0.899113	2.02212		-0.02963	1.91193	1.6583	-0.219125	1.7585	2.67417		-0.189495	-0.153425	1.01587			up	up		up	up
MYGTLR	Q96MK2	FAM65C	Protein FAM65C	4	T			T59		0.393466	0.94108	0.930895	1.26235	0.241941	1.0279	2.11823	1.56935		2.39177	2.36588	3.20829	4.24858	8.75518	6.48652		1.77633	3.7006	2.0218		1.25808	1.24238	1.6818	2.08698	3.13014	2.69744		0.828904	1.88776	1.01564		up	up	up	up	up	up		up	up
AALAQSER	Q9H1C0	LPAR5	Lysophosphatidic acid receptor 5 (LPA receptor 5) (LPA-5) (G-protein coupled receptor 92) (G-protein coupled receptor 93)	6	S			S332		0.317806	0.364442	1.36064	2.09387	0.281271	0.314954	1.899	3.73241		1.14674	4.28134	6.58852	1.11975	6.75147	13.2698		0.976462	1.57695	2.01408		0.197544	2.09806	2.71995	0.16318	2.7552	3.73007		-0.0343636	0.65714	1.01012			up	up		up	up
MGTYGVR	P13598	ICAM2	Intercellular adhesion molecule 2 (ICAM-2) (CD antigen CD102)	3	T			T259		0.245147	0.279171	2.02071	4.05699	0.238539	0.367326	1.59949	7.94492		1.13879	8.24282	16.5492	1.5399	6.70534	33.3066		1.35222	0.813477	2.01258		0.187501	3.04314	4.04869	0.622835	2.74531	5.05774		0.435334	-0.297827	1.00905			up	up		up	up
FQLGGSAR	Q9H3H3	C11orf68	UPF0696 protein C11orf68 (Basophilic leukemia-expressed protein Bles03) (Protein p5326)	6	S			S235		0.293143	0.407766	3.5201	1.57959	0.290958	0.189938	3.49711	3.15025		1.39101	12.0081	5.38846	0.652803	12.0193	10.8272		0.469301	1.00093	2.00933		0.476133	3.58594	2.42987	-0.615281	3.58728	3.43659		-1.09141	0.00134342	1.00671			up	up		up	up		down
LTVGGPWGQSQEKEK	O15117	FYB	FYN-binding protein (Adhesion and degranulation promoting adaptor protein) (ADAP) (FYB-120/130) (p120/p130) (FYN-T-binding protein) (SLAP-130) (SLP-76-associated phosphoprotein)	10	S			S329		0.389088	0.394868	1.80017	1.57305	0.327103	0.33783	1.82093	2.65192		1.01485	4.62664	4.04291	1.03279	5.56682	8.1073		1.01768	1.20321	2.00531		0.0212734	2.20996	2.01539	0.0465507	2.47685	3.01922		0.0252773	0.266889	1.00383			up	up		up	up
TRFSLLAAAER	Q8TDN4	CABLES1	CDK5 and ABL1 enzyme substrate 1 (Interactor with CDK3 1) (Ik3-1)	4	S			S109		0.331513	0.362057	2.54968	1.32286	0.280927	0.774219	3.51286	2.24554		1.09214	7.69105	3.99036	2.75594	12.5045	7.9933		2.52344	1.62585	2.00315		0.127152	2.94318	1.99652	1.46255	3.64438	2.99879		1.33539	0.701198	1.00227			up	up	up	up	up		up
LGQTISR	Q7RTP6	MICAL3	Protein-methionine sulfoxide oxidase MICAL3 (EC 1.14.13.-) (Molecule interacting with CasL protein 3) (MICAL-3)	4	T			T660		0.332464	0.38437	1.47722	1.69172	0.247586	0.360624	2.34308	2.5165		1.15613	4.44327	5.08842	1.45656	9.46372	10.1642		1.25986	2.1299	1.99751		0.2093	2.15162	2.34722	0.542567	3.24241	3.34542		0.333267	1.09079	0.998203			up	up		up	up			up
ALLQSSASR	Q9UQ80	PA2G4	Proliferation-associated protein 2G4 (Cell cycle protein p38-2G4 homolog) (hG4-1) (ErbB3-binding protein 1)	6	S			S361		0.85152	0.763862	1.11506	1.24055	0.590122	0.551348	1.14452	1.71325		0.897057	1.3095	1.45687	0.934295	1.93947	2.90322		1.04151	1.48108	1.99278		-0.156729	0.389014	0.542869	-0.0980493	0.955659	1.53765		0.0586794	0.566645	0.994784						up	up
VTSGRETLR	Q8TF64	GIPC3	PDZ domain-containing protein GIPC3	7	T			T221		0.64134	0.989246	1.03734	0.863194	0.592281	1.58793	2.92219	1.5869		1.54247	1.61746	1.34592	2.68104	4.9338	2.6793		1.73815	3.05033	1.99068		0.625241	0.693733	0.428596	1.42279	2.3027	1.42186		0.797551	1.60897	0.993262					up	up	up		up	up
IQQNQSIR	O75116	ROCK2	Rho-associated protein kinase 2 (EC 2.7.11.1) (Rho kinase 2) (Rho-associated, coiled-coil-containing protein kinase 2) (Rho-associated, coiled-coil-containing protein kinase II) (ROCK-II) (p164 ROCK-2)	6	S			S1374		0.268602	0.290809	1.41869	2.45454	0.160182	0.184845	2.69009	2.91025		1.08267	5.28175	9.13819	1.15397	16.7939	18.1684		1.06585	3.17961	1.98818		0.1146	2.40102	3.19191	0.206603	4.06987	4.18336		0.0920031	1.66885	0.991447			up	up		up	up			up
SIPLSIK	Q9C0C9	UBE2O	E2/E3 hybrid ubiquitin-protein ligase UBE2O (EC 6.3.2.-) (EC 6.3.2.19) (Ubiquitin carrier protein O) (Ubiquitin-conjugating enzyme E2 O) (Ubiquitin-conjugating enzyme E2 of 230 kDa) (Ubiquitin-conjugating enzyme E2-230K) (Ubiquitin-protein ligase O)	5	S			S519		0.289099	0.308117	2.32898	1.67711	0.265743	0.170335	2.50472	3.05183		1.06578	8.05598	5.80117	0.640977	9.42537	11.4841		0.601415	1.16998	1.97963		0.0919125	3.01006	2.53634	-0.641655	3.23655	3.52157		-0.733568	0.22649	0.985228			up	up		up	up
DIIRQPSEEEIIK	Q15121	PEA15	Astrocytic phosphoprotein PEA-15 (15 kDa phosphoprotein enriched in astrocytes) (Phosphoprotein enriched in diabetes) (PED)	7	S			S116		0.753645	0.527803	1.183	1.31652	0.543462	0.574739	1.50497	1.87348		0.700334	1.56971	1.74687	1.05755	2.76922	3.4473		1.51007	1.76417	1.97342		-0.513885	0.650494	0.804768	0.0807272	1.46948	1.78547		0.594613	0.818987	0.980701				up		up	up			up
KVIYSQPSAR	Q9Y624	F11R	Junctional adhesion molecule A (JAM-A) (Junctional adhesion molecule 1) (JAM-1) (Platelet F11 receptor) (Platelet adhesion molecule 1) (PAM-1) (CD antigen CD321)	8	S			S284		0.168745	0.243704	1.84635	2.14742	0.109193	0.250621	2.0078	2.73269		1.44422	10.9417	12.7258	2.29521	18.3875	25.0261		1.58924	1.68051	1.96656		0.530286	3.45176	3.66969	1.19863	4.20066	4.64536		0.668339	0.748896	0.975677			up	up	up	up	up
ETSAVLER	O75167	PHACTR2	Phosphatase and actin regulator 2	3	S			S59		0.224456	0.258174	1.51587	1.64137	0.245811	0.398184	2.29744	3.50233		1.15022	6.75355	7.31268	1.61988	9.34636	14.2481		1.40832	1.38392	1.94841		0.201912	2.75565	2.8704	0.695889	3.2244	3.8327		0.493976	0.468758	0.962297			up	up		up	up
TGSGGPGNHPHGPDASAEGLNPYGLVAPR	Q86UX7	FERMT3	Fermitin family homolog 3 (Kindlin-3) (MIG2-like protein) (Unc-112-related protein 2)	3	S			S484		0.979821	0.843974	2.02455	3.61754	0.803898	0.875484	0.941061	5.72262		0.861355	2.06624	3.69204	1.08905	1.17062	7.11859		1.26434	0.566547	1.92809		-0.21532	1.04701	1.88442	0.123068	0.227276	2.83159		0.338388	-0.819733	0.947174			up	up			up			down
LDSMKPLEK	Q96P48	ARAP1	Arf-GAP with Rho-GAP domain, ANK repeat and PH domain-containing protein 1 (Centaurin-delta-2) (Cnt-d2)	3	S			S729		0.367701	0.292861	2.80793	1.64245	0.291435	0.220697	3.28905	2.50528		0.796466	7.63646	4.46683	0.757278	11.2857	8.59638		0.950798	1.47787	1.92449		-0.328316	2.9329	2.15925	-0.401105	3.49643	3.10373		-0.0727886	0.563523	0.944478			up	up		up	up
LGDSSLSR	Q14152	EIF3A	Eukaryotic translation initiation factor 3 subunit A (eIF3a) (Eukaryotic translation initiation factor 3 subunit 10) (eIF-3-theta) (eIF3 p167) (eIF3 p180) (eIF3 p185)	4	S			S881		0.546032	0.494884	1.27795	1.60397	0.391658	0.464138	2.07391	2.21335		0.906329	2.34043	2.93751	1.18506	5.2952	5.65122		1.30754	2.26249	1.92381		-0.141894	1.22678	1.55459	0.244957	2.40468	2.49856		0.386851	1.17791	0.943969			up	up		up	up			up
AYSNSIVR	Q9H1Z4	WDR13	WD repeat-containing protein 13	5	S			S81		0.329385	0.482048	1.46085	1.5069	0.289884	0.421918	2.24476	2.54089		1.46348	4.43509	4.57488	1.45547	7.74366	8.76519		0.994528	1.746	1.91594		0.549402	2.14896	2.19373	0.541487	2.95302	3.13178		-0.00791581	0.804054	0.93805			up	up		up	up			up
RVETVSQTLR	Q8N392	ARHGAP18	Rho GTPase-activating protein 18 (MacGAP) (Rho-type GTPase-activating protein 18)	8	T			T158		0.713241	0.713181	1.3802	1.33666	0.536578	0.687661	2.35051	1.9254		0.999916	1.93511	1.87406	1.28157	4.38057	3.58829		1.28168	2.26373	1.91471		-0.000120963	0.952417	0.906171	0.35791	2.13112	1.8433		0.358031	1.1787	0.937125			up	up		up	up			up
ARQSFPGPR	Q86WR7	PROSER2	Proline and serine-rich protein 2	4	S			S382		0.40988	0.443863	1.92418	1.54427	0.370127	0.40278	2.94316	2.66852		1.08291	4.69449	3.76761	1.08822	7.95174	7.20974		1.0049	1.69384	1.91361		0.114913	2.23097	1.91365	0.12197	2.99127	2.84995		0.00705716	0.760302	0.936298			up	up		up	up
FQSLGVAFYR	P51149	RAB7A	Ras-related protein Rab-7a	3	S			S72		0.906102	0.765842	1.68762	1.71361	0.470112	0.494203	1.08127	1.6973		0.845206	1.8625	1.89119	1.05124	2.30002	3.61042		1.24377	1.23491	1.90907		-0.242625	0.897244	0.919296	0.0720986	1.20164	1.85217		0.314724	0.304401	0.932871			up	up		up	up
ALTSELANAR	P26038	MSN	Moesin (Membrane-organizing extension spike protein)	3	T			T526		0.722899	0.820585	1.63877	4.38998	0.539633	0.598689	1.27751	6.2094		1.13513	2.26694	6.07275	1.10944	2.36737	11.5067		0.977365	1.0443	1.89481		0.18286	1.18075	2.60235	0.149829	1.24328	3.5244		-0.0330308	0.0625357	0.922053			up	up		up	up
TASLVTR	Q7L7X3	TAOK1	Serine/threonine-protein kinase TAO1 (EC 2.7.11.1) (Kinase from chicken homolog B) (hKFC-B) (MARK Kinase) (MARKK) (Prostate-derived sterile 20-like kinase 2) (PSK-2) (PSK2) (Prostate-derived STE20-like kinase 2) (Thousand and one amino acid protein kinase 1) (TAOK1) (hTAOK1)	3	S			S445		0.665742	0.644153	1.07699	1.44675	0.565455	0.640694	1.56592	2.32705		0.967572	1.61773	2.17314	1.13306	2.7693	4.11536		1.17103	1.71184	1.89374		-0.0475595	0.693971	1.11978	0.180223	1.46952	2.04102		0.227783	0.775551	0.921238				up		up	up			up
TASFSESR	P53396	ACLY	ATP-citrate synthase (EC 2.3.3.8) (ATP-citrate (pro-S-)-lyase) (ACL) (Citrate cleavage enzyme)	3	S			S455		0.549694	0.540095	1.64938	1.424	0.474265	0.50781	1.90404	2.32362		0.982538	3.00054	2.59053	1.07073	4.01471	4.89941		1.08976	1.33799	1.89128		-0.0254146	1.58522	1.37325	0.0985943	2.0053	2.29261		0.124009	0.420073	0.919361			up	up		up	up
TNTFCGTPDYIAPEILLGQK	Q04759	PRKCQ	Protein kinase C theta type (EC 2.7.11.13) (nPKC-theta)	3	T			T538		0.37893	1.43214	1.37362	0.868262	0.280549	1.3109	1.43878	1.21054		3.77942	3.62501	2.29135	4.67263	5.12844	4.31489		1.23634	1.41474	1.88312		1.91817	1.85798	1.1962	2.22424	2.35852	2.10932		0.30607	0.500534	0.913122		up	up	up	up	up	up
GDDATLPSFR	Q8N392	ARHGAP18	Rho GTPase-activating protein 18 (MacGAP) (Rho-type GTPase-activating protein 18)	8	S			S263		0.744481	0.640125	1.94165	1.20257	0.879748	0.696584	2.90156	2.67205		0.859827	2.60806	1.61531	0.7918	3.29817	3.03729		0.920882	1.26461	1.88031		-0.217881	1.38298	0.691812	-0.336793	1.72167	1.60278		-0.118911	0.338689	0.910973			up			up	up
LADHFSR	Q5VZK9	LRRC16A	Leucine-rich repeat-containing protein 16A (CARMIL homolog)	6	S			S869		0.412884	0.45023	1.67243	4.76129	0.360815	0.449237	1.47652	7.80947		1.09045	4.05062	11.5318	1.24506	4.09217	21.644		1.14178	1.01026	1.8769		0.124926	2.01814	3.52754	0.316216	2.03287	4.43589		0.19129	0.0147254	0.908349			up	up		up	up
SLPGGTASSR	Q9HB58	SP110	Sp110 nuclear body protein (Interferon-induced protein 41/75) (Speckled 110 kDa) (Transcriptional coactivator Sp110)	1	S			S296		1.26845	0.88388	0.838566	0.861349	1.16832	1.36162	1.23793	1.48337		0.69682	0.661096	0.679057	1.16545	1.05958	1.26966		1.67253	1.60276	1.86974		-0.521143	-0.597069	-0.558395	0.220891	0.0834929	0.344445		0.742034	0.680562	0.902841
RPWEKNSTTLPR	P50552	VASP	Vasodilator-stimulated phosphoprotein (VASP)	7	S			S314		0.383866	0.378935	2.46858	1.52289	0.374493	0.538069	3.45793	2.777		0.987154	6.43083	3.96723	1.43679	9.23362	7.41535		1.45549	1.43584	1.86915		-0.0186532	2.68501	1.98813	0.522852	3.2069	2.89051		0.541505	0.521891	0.902382			up	up		up	up
YNIPHGPVVGSTR	P50402	EMD	Emerin	11	S			S29		0.563624	0.562223	1.43581	1.51953	0.429425	0.509002	1.61443	2.16289		0.997516	2.54746	2.696	1.18531	3.75951	5.0367		1.18826	1.47579	1.86821		-0.00358857	1.34906	1.43082	0.245265	1.91055	2.33248		0.248854	0.561484	0.901659			up	up		up	up
AAGGAPSPPPPVRR	Q4KMP7	TBC1D10B	TBC1 domain family member 10B (Rab27A-GAP-beta)	7	S			S678		1.4129	1.38737	0.843	1.22121	0.847794	1.14956	0.895869	1.36196		0.98193	0.596646	0.86433	1.35594	1.05671	1.60647		1.3809	1.77108	1.85863		-0.0263079	-0.745053	-0.210346	0.439296	0.0795736	0.683895		0.465604	0.824627	0.894241										up
SVSLQEPR	Q6PJF5	RHBDF2	Inactive rhomboid protein 2 (iRhom2) (Rhomboid 5 homolog 2) (Rhomboid family member 2) (Rhomboid veinlet-like protein 5) (Rhomboid veinlet-like protein 6)	3	S			S90		0.946381	0.878265	1.11072	1.38609	0.57244	0.744575	1.3721	1.55796		0.928025	1.17365	1.46463	1.3007	2.39693	2.72161		1.40158	2.04229	1.85823		-0.107764	0.231002	0.550531	0.379292	1.26119	1.44446		0.487056	1.03019	0.893931						up	up			up
SPSPCPFR	P27987	ITPKB	Inositol-trisphosphate 3-kinase B (EC 2.7.1.127) (Inositol 1,4,5-trisphosphate 3-kinase B) (IP3 3-kinase B) (IP3K B) (InsP 3-kinase B)	3	S			S176		1.20514	1.27534	0.778725	0.911686	1.14189	1.29389	0.755277	1.60458		1.05826	0.646171	0.756499	1.13311	0.661424	1.40519		1.07073	1.02361	1.85749		0.0816889	-0.630012	-0.402589	0.180283	-0.596352	0.490767		0.0985939	0.0336595	0.893356
AESQSQEK	Q5TCZ1	SH3PXD2A	SH3 and PX domain-containing protein 2A (Adapter protein TKS5) (Five SH3 domain-containing protein) (SH3 multiple domains protein 1) (Tyrosine kinase substrate with five SH3 domains)	3	S			S767		0.883915	0.705412	1.71924	1.54869	0.512693	0.687412	2.4681	1.66022		0.798054	1.94503	1.75208	1.34079	4.814	3.23824		1.68007	2.47502	1.84823		-0.325441	0.959796	0.809066	0.42308	2.26724	1.69521		0.748521	1.30744	0.886143			up	up		up	up			up
AADAEAEVASLNRR	P06753	TPM3	Tropomyosin alpha-3 chain (Gamma-tropomyosin) (Tropomyosin-3) (Tropomyosin-5) (hTM5)	10	S			S88		0.801816	0.955203	0.881786	1.53628	0.841641	0.889125	1.0262	2.97864		1.1913	1.09974	1.916	1.05642	1.21929	3.53908		0.886778	1.10871	1.84712		0.252537	0.137158	0.938096	0.0791814	0.286036	1.82338		-0.173355	0.148878	0.88528				up			up
RVETVSQTLR	Q8N392	ARHGAP18	Rho GTPase-activating protein 18 (MacGAP) (Rho-type GTPase-activating protein 18)	4	T	8	T	T154	T158	0.644369	0.761771	2.34853	1.23314	0.552763	0.738095	3.77435	1.9509		1.1822	3.6447	1.91372	1.33528	6.82816	3.52936		1.12949	1.87345	1.84424		0.24147	1.8658	0.936382	0.417146	2.7715	1.81941		0.175675	0.905695	0.883025			up	up		up	up			up
SGSYSYLEER	O14974	PPP1R12A	Protein phosphatase 1 regulatory subunit 12A (Myosin phosphatase-targeting subunit 1) (Myosin phosphatase target subunit 1) (Protein phosphatase myosin-binding subunit)	3	S			S910		0.548729	0.413409	1.17998	2.11081	0.392282	0.338889	1.40398	2.77489		0.753395	2.15038	3.84672	0.863891	3.57901	7.07369		1.14666	1.66436	1.83889		-0.408522	1.10459	1.94363	-0.211079	1.83956	2.82246		0.197443	0.734967	0.878836			up	up		up	up
SNSLPHPAGGGK	Q09019	DMWD	Dystrophia myotonica WD repeat-containing protein (Dystrophia myotonica-containing WD repeat motif protein) (Protein 59) (Protein DMR-N9)	3	S			S495		0.924154	0.744367	1.33884	1.20522	0.66519	0.640002	1.3115	1.59435		0.805458	1.44872	1.30414	0.962134	1.97162	2.39683		1.19452	1.36093	1.83787		-0.312119	0.53478	0.383096	-0.0556906	0.979378	1.26113		0.256429	0.444598	0.878032						up	up
RPTATGDYDKK	O00501	CLDN5	Claudin-5 (Transmembrane protein deleted in VCFS) (TMDVCF)	3	T			T207		0.345209	0.360513	2.64623	1.16528	0.489887	0.960252	3.23137	3.03808		1.04433	7.66561	3.37558	1.96015	6.59616	6.2016		1.87694	0.860487	1.8372		0.0625811	2.9384	1.75513	0.970963	2.72163	2.63264		0.908382	-0.216774	0.877507			up	up	up	up	up		up
SLGGAVGSVASGAR	Q8NHG8	ZNRF2	E3 ubiquitin-protein ligase ZNRF2 (EC 6.3.2.-) (Protein Ells2) (RING finger protein 202) (Zinc/RING finger protein 2)	1	S			S82		0.543624	0.804372	4.09923	1.19145	0.614142	0.476288	1.69518	2.46556		1.47965	7.54057	2.19168	0.775534	2.76024	4.01464		0.524134	0.366051	1.83176		0.565254	2.91467	1.13204	-0.366739	1.46479	2.00527		-0.931992	-1.44988	0.873231			up	up		up	up		down	down
AVASAAAALVLK	Q9Y490	TLN1	Talin-1	4	S			S677		1.3429	0.93454	1.3925	1.06406	0.77943	0.943007	1.16583	1.12778		0.695912	1.03693	0.792362	1.20987	1.49575	1.44692		1.73854	1.44247	1.82609		-0.523024	0.0523244	-0.335768	0.274849	0.580871	0.532989		0.797872	0.528546	0.868757									up
IQSLLR	Q13576	IQGAP2	Ras GTPase-activating-like protein IQGAP2	3	S			S759		0.307341	0.258183	1.39106	3.09898	0.279877	0.228962	1.8444	5.14783		0.840054	4.52613	10.0832	0.818078	6.59002	18.3932		0.97384	1.456	1.82414		-0.251446	2.17828	3.33388	-0.289689	2.72028	4.2011		-0.0382429	0.542006	0.867216			up	up		up	up
QNTLVNNVSSPLPGEGK	Q15771	RAB30	Ras-related protein Rab-30	3	T			T178		0.682612	0.76745	1.99788	1.38487	0.522709	0.639302	2.19566	1.92777		1.12428	2.92681	2.02879	1.22305	4.20054	3.68803		1.08785	1.4352	1.81785		0.169006	1.54933	1.02062	0.290488	2.07058	1.88285		0.121481	0.521247	0.862233			up	up		up	up
YGSQEHPIGDK	Q14644	RASA3	Ras GTPase-activating protein 3 (GAP1(IP4BP)) (Ins P4-binding protein)	3	S			S809		0.669144	0.63705	2.64379	1.37645	0.544356	0.482155	3.24683	2.02959		0.952037	3.95101	2.05704	0.885734	5.96453	3.72843		0.930357	1.50962	1.81252		-0.0709101	1.98222	1.04057	-0.175054	2.57641	1.89857		-0.104144	0.594187	0.857998			up	up		up	up
YGSIVDDER	Q13576	IQGAP2	Ras GTPase-activating-like protein IQGAP2	3	S			S16		0.428723	0.427855	1.13392	1.60107	0.684198	0.727804	1.54844	4.61685		0.997975	2.64488	3.7345	1.06373	2.26314	6.74783		1.06589	0.855669	1.80689		-0.00292474	1.4032	1.90092	0.0891348	1.17832	2.75442		0.0920595	-0.224876	0.853508			up	up		up	up
TGALVLSR	P16150	SPN	Leukosialin (Galactoglycoprotein) (GALGP) (Leukocyte sialoglycoprotein) (Sialophorin) (CD antigen CD43)	7	S			S291		0.207456	0.203418	2.07324	1.76208	0.209429	0.20278	2.6993	3.21296		0.980537	9.99365	8.49377	0.968253	12.8888	15.3416		0.987472	1.2897	1.80621		-0.0283565	3.32101	3.0864	-0.0465443	3.68805	3.93937		-0.0181878	0.367039	0.852968			up	up		up	up
TSSIADEGTYTLDSILR	Q9Y4I1	MYO5A	Unconventional myosin-Va (Dilute myosin heavy chain, non-muscle) (Myosin heavy chain 12) (Myosin-12) (Myoxin)	3	S			S1652		1.20564	1.08866	1.6328	1.41039	0.679662	0.874031	0.83127	1.43412		0.902966	1.3543	1.16982	1.28598	1.22306	2.11005		1.42417	0.903096	1.80374		-0.147256	0.437548	0.226288	0.362867	0.2905	1.07728		0.510123	-0.147049	0.850992							up
EQGVEEHETLLLR	Q9Y490	TLN1	Talin-1	9	T			T190		0.705862	0.990922	1.13376	1.09526	0.601708	0.832246	1.3991	1.68337		1.40385	1.6062	1.55167	1.38314	2.32522	2.79766		0.985251	1.44765	1.803		0.489385	0.683652	0.633818	0.467947	1.21737	1.48422		-0.0214375	0.533717	0.850402						up	up
KVIYSQPSARSEGEFK	Q9Y624	F11R	Junctional adhesion molecule A (JAM-A) (Junctional adhesion molecule 1) (JAM-1) (Platelet F11 receptor) (Platelet adhesion molecule 1) (PAM-1) (CD antigen CD321)	8	S	11	S	S284	S287	0.319154	0.31427	1.55307	1.75006	0.262261	0.289392	1.63471	2.58476		0.984697	4.86622	5.48343	1.10345	6.23313	9.85565		1.1206	1.2809	1.79735		-0.0222486	2.2828	2.45508	0.142022	2.63996	3.30095		0.16427	0.357156	0.845871			up	up		up	up
TTLSTR	Q04637	EIF4G1	Eukaryotic translation initiation factor 4 gamma 1 (eIF-4-gamma 1) (eIF-4G 1) (eIF-4G1) (p220)	4	S			S679		0.247856	0.280337	1.4173	2.16796	0.285486	0.237585	2.24786	4.46346		1.13105	5.71826	8.74686	0.832212	7.87381	15.6346		0.735788	1.37696	1.78745		0.177662	2.51558	3.12877	-0.264977	2.97706	3.96667		-0.442638	0.461486	0.837906			up	up		up	up
TASLNQRPR	Q8IZP0	ABI1	Abl interactor 1 (Abelson interactor 1) (Abi-1) (Abl-binding protein 4) (AblBP4) (Eps8 SH3 domain-binding protein) (Eps8-binding protein) (Nap1-binding protein) (Nap1BP) (Spectrin SH3 domain-binding protein 1) (e3B1)	3	S			S231		0.260377	0.195214	1.72479	2.45977	0.159034	0.106238	2.77282	2.68098		0.749738	6.62419	9.44696	0.66802	17.4354	16.8579		0.891004	2.63208	1.78448		-0.415541	2.72774	3.23985	-0.582038	4.12395	4.07536		-0.166497	1.3962	0.835506			up	up		up	up			up
SLSPSSNSAFSR	Q9P266	KIAA1462	Junctional protein associated with coronary artery disease (JCAD)	3	S			S757		1.00565	0.950602	1.09852	1.0974	0.650186	0.720722	1.28065	1.26579		0.945259	1.09234	1.09124	1.10849	1.96966	1.94681		1.17268	1.80315	1.78404		-0.0812179	0.127428	0.125965	0.14859	0.977948	0.961113		0.229808	0.85052	0.835149						up	up			up
TIYVRDPTSNK	P07948	LYN	Tyrosine-protein kinase Lyn (EC 2.7.10.2) (Lck/Yes-related novel protein tyrosine kinase) (V-yes-1 Yamaguchi sarcoma viral related oncogene homolog) (p53Lyn) (p56Lyn)	9	S			S38		0.326153	0.315594	2.90287	1.63865	0.323966	0.25204	3.9809	2.89693		0.967625	8.90035	5.02419	0.777982	12.288	8.94208		0.804011	1.38062	1.7798		-0.0474794	3.15386	2.32889	-0.362192	3.61918	3.16061		-0.314712	0.465317	0.831719			up	up		up	up
LVLYPETSR	Q9NXH8	TOR4A	Torsin-4A (Torsin family 4 member A)	8	S			S106		0.321841	0.223121	1.42223	1.61918	0.428982	0.343736	1.82817	3.838		0.693262	4.41904	5.03099	0.801285	4.26165	8.94678		1.15582	0.964385	1.77833		-0.528526	2.14373	2.33084	-0.319613	2.09141	3.16137		0.208913	-0.0523188	0.830526			up	up		up	up
VISPSEDR	P17252	PRKCA	Protein kinase C alpha type (PKC-A) (PKC-alpha) (EC 2.7.11.13)	3	S			S319		0.899295	0.900987	0.953081	0.953947	1.04985	1.18343	1.32378	1.97913		1.00188	1.05981	1.06077	1.12724	1.26093	1.88516		1.12512	1.18977	1.77715		0.00271224	0.0838044	0.0851146	0.172791	0.334488	0.914684		0.170079	0.250684	0.829569							up
SILPSNLLTVCQEGTLK	P42356	PI4KA	Phosphatidylinositol 4-kinase alpha (PI4-kinase alpha) (PI4K-alpha) (PtdIns-4-kinase alpha) (EC 2.7.1.67)	15	T			T192		0.714686	0.825555	1.06056	1.40823	0.525636	0.734272	1.65601	1.83847		1.15513	1.48395	1.97041	1.39692	3.15048	3.49761		1.20932	2.12303	1.77506		0.208056	0.569445	0.978498	0.48225	1.65557	1.80637		0.274194	1.08613	0.82787				up		up	up			up
CDSSPDSAEDVRK	P02765	AHSG	Alpha-2-HS-glycoprotein (Alpha-2-Z-globulin) (Ba-alpha-2-glycoprotein) (Fetuin-A) [Cleaved into: Alpha-2-HS-glycoprotein chain A; Alpha-2-HS-glycoprotein chain B]	7	S			S138		1.3204	1.00228	0.98507	0.689486	0.917897	1.17794	1.03969	0.850763		0.759075	0.746041	0.522181	1.28331	1.13269	0.926861		1.69062	1.51826	1.77498		-0.397685	-0.422672	-0.937377	0.359865	0.179751	-0.109575		0.75755	0.602423	0.827802				down
TATAGTASPP	Q99685	MGLL	Monoglyceride lipase (MGL) (EC 3.1.1.23) (HU-K5) (Lysophospholipase homolog) (Lysophospholipase-like) (Monoacylglycerol lipase) (MAGL)	8	S			S301		0.676295	0.73046	1.06015	1.39274	0.685451	0.836535	1.46745	2.48356		1.08009	1.56758	2.05936	1.22042	2.14086	3.62325		1.12992	1.3657	1.75941		0.111154	0.648543	1.0422	0.287373	1.09819	1.85729		0.176219	0.449645	0.815089				up		up	up
ELSQVLTQR	P47756	CAPZB	F-actin-capping protein subunit beta (CapZ beta)	3	S			S263		0.669466	0.56799	1.38876	2.19134	0.378713	0.364934	1.76175	2.1663		0.848423	2.07443	3.27326	0.963615	4.65193	5.72016		1.13577	2.2425	1.74754		-0.237144	1.05272	1.71073	-0.0534706	2.21783	2.51606		0.183674	1.16511	0.805326			up	up		up	up			up
HSSLIDIDSVPTYK	Q7LDG7	RASGRP2	RAS guanyl-releasing protein 2 (Calcium and DAG-regulated guanine nucleotide exchange factor I) (CalDAG-GEFI) (Cdc25-like protein) (hCDC25L) (F25B3.3 kinase-like protein)	3	S			S117		0.612161	0.402552	1.12451	2.68233	0.528071	0.425383	1.386	4.02933		0.657591	1.83694	4.38174	0.805542	2.62464	7.63028		1.22499	1.42881	1.74138		-0.604737	0.877307	2.1315	-0.311969	1.39212	2.93174		0.292768	0.514812	0.800233			up	up		up	up
NLKDTLGLGK	O43639	NCK2	Cytoplasmic protein NCK2 (Growth factor receptor-bound protein 4) (NCK adaptor protein 2) (Nck-2) (SH2/SH3 adaptor protein NCK-beta)	5	T			T74		1.74306	0.966199	0.832607	1.05444	1.1768	0.838572	1.43438	1.23132		0.554313	0.477671	0.604935	0.712589	1.21889	1.04633		1.28553	2.55173	1.72965		-0.851227	-1.06591	-0.725147	-0.488858	0.285566	0.0653371		0.362368	1.35148	0.790484		down	down							up
ASAAFSSVGSVITK	P55327	TPD52	Tumor protein D52 (Protein N8)	10	S			S159		0.417404	0.275275	1.29482	2.65249	0.272814	0.256658	1.66255	2.99593		0.659494	3.10207	6.35473	0.940779	6.09409	10.9816		1.42652	1.96452	1.7281		-0.600568	1.63323	2.66783	-0.088072	2.60741	3.45702		0.512496	0.974178	0.789185			up	up		up	up			up
LIHGSGKEETSK	Q9NS28	RGS18	Regulator of G-protein signaling 18 (RGS18)	5	S			S28		0.286087	0.286451	2.7808	1.68042	0.295415	0.210294	3.97146	2.99851		1.00127	9.72014	5.87382	0.71186	13.4437	10.1502		0.710954	1.38307	1.72803		0.00183719	3.28098	2.5543	-0.490334	3.74885	3.34343		-0.492171	0.467876	0.789131			up	up		up	up
CTGTAANSRDTIFQK	Q05655	PRKCD	Protein kinase C delta type (EC 2.7.11.13) (Tyrosine-protein kinase PRKCD) (EC 2.7.10.2) (nPKC-delta) [Cleaved into: Protein kinase C delta type regulatory subunit; Protein kinase C delta type catalytic subunit (Sphingosine-dependent protein kinase-1) (SDK1)]	11	T			T218		0.665099	0.716018	4.19375	1.26414	0.852677	0.716505	5.4683	2.80038		1.07656	6.30545	1.90068	0.840301	6.41309	3.28422		0.780544	1.01707	1.72792		0.106427	2.6566	0.926513	-0.251021	2.68102	1.71555		-0.357448	0.0244214	0.789037			up	up		up	up
SGSGYEGSTSWK	P0C7M8	CLEC2L	C-type lectin domain family 2 member L	3	S			S50		0.791245	0.677597	1.42113	1.37085	0.608709	0.673548	1.26937	1.81193		0.856368	1.79607	1.73252	1.10652	2.08535	2.97667		1.29211	1.16107	1.71811		-0.223697	0.844841	0.792874	0.146027	1.06029	1.5737		0.369724	0.21545	0.780825			up	up		up	up
SILPSNLLTVCQEGTLKR	P42356	PI4KA	Phosphatidylinositol 4-kinase alpha (PI4-kinase alpha) (PI4K-alpha) (PtdIns-4-kinase alpha) (EC 2.7.1.67)	15	T			T192		0.624175	0.630807	1.114	1.55765	0.556436	0.623707	1.69049	2.38429		1.01062	1.78475	2.49554	1.1209	3.03808	4.28494		1.10911	1.70224	1.71704		0.0152477	0.835726	1.31935	0.164652	1.60316	2.09927		0.149404	0.767432	0.779924			up	up		up	up
STGPGASLGTGYDR	O15551	CLDN3	Claudin-3 (Clostridium perfringens enterotoxin receptor 2) (CPE-R 2) (CPE-receptor 2) (Rat ventral prostate.1 protein homolog) (hRVP1)	7	S			S209		0.308585	0.61731	1.68184	1.37452	0.372084	0.595884	3.63944	2.84357		2.00046	5.45018	4.45428	1.60148	9.78123	7.64226		0.800556	1.79466	1.71571		1.00033	2.4463	2.15519	0.679403	3.29002	2.934		-0.320925	0.843712	0.778809		up	up	up		up	up			up
QLSSGVSEIR	P04792	HSPB1	Heat shock protein beta-1 (HspB1) (28 kDa heat shock protein) (Estrogen-regulated 24 kDa protein) (Heat shock 27 kDa protein) (HSP 27) (Stress-responsive protein 27) (SRP27)	7	S			S86		0.908372	0.794354	0.989894	9.46468	0.680577	0.831339	1.01428	12.1476		0.874481	1.08975	10.4194	1.22152	1.49033	17.849		1.39685	1.36759	1.71306		-0.193502	0.123991	3.3812	0.288677	0.575631	4.15777		0.482179	0.45164	0.776576				up			up
AASLTEDRDR	Q04637	EIF4G1	Eukaryotic translation initiation factor 4 gamma 1 (eIF-4-gamma 1) (eIF-4G 1) (eIF-4G1) (p220)	3	S			S1209		0.893677	0.73415	1.176	1.09131	0.786547	0.874771	1.48308	1.64424		0.821493	1.31591	1.22114	1.11217	1.88555	2.09045		1.35383	1.43289	1.71188		-0.283679	0.39606	0.28823	0.153371	0.914988	1.06382		0.43705	0.518928	0.775585						up	up
ICSFEEAK	P16298	PPP3CB	Serine/threonine-protein phosphatase 2B catalytic subunit beta isoform (EC 3.1.3.16) (CAM-PRP catalytic subunit) (Calmodulin-dependent calcineurin A subunit beta isoform)	3	S			S478		0.388939	0.396947	1.71311	1.9527	0.287696	0.262315	2.66734	2.47052		1.02059	4.40458	5.02059	0.911781	9.27139	8.58725		0.893385	2.10494	1.71041		0.0294045	2.13901	2.32786	-0.133241	3.21279	3.1022		-0.162646	1.07378	0.774341			up	up		up	up			up
TDEQALLSSILAK	Q6IAA8	LAMTOR1	Ragulator complex protein LAMTOR1 (Late endosomal/lysosomal adaptor and MAPK and MTOR activator 1) (Lipid raft adaptor protein p18) (Protein associated with DRMs and endosomes) (p27Kip1-releasing factor from RhoA) (p27RF-Rho)	9	S			S56		0.350786	0.225224	1.4073	2.26045	0.379602	0.290716	1.58572	4.17806		0.642055	4.01185	6.44396	0.765845	4.17732	11.0064		1.1928	1.04124	1.70802		-0.639232	2.00427	2.68795	-0.384876	2.06258	3.46027		0.254356	0.0583079	0.772326			up	up		up	up
GGYSTLPNPQK	Q9NQ75	CASS4	Cas scaffolding protein family member 4 (HEF-like protein) (HEF1-EFS-p130Cas-like protein) (HEPL)	5	T			T233		0.312571	1.00226	1.45456	1.3018	0.220435	1.04116	1.7594	1.5669		3.2065	4.65352	4.16482	4.72321	7.98148	7.10822		1.47301	1.71515	1.70673		1.681	2.21832	2.05825	2.23977	2.99666	2.82949		0.558769	0.778333	0.771235		up	up	up	up	up	up			up
TTASPSVR	Q9Y3P9	RABGAP1	Rab GTPase-activating protein 1 (GAP and centrosome-associated protein) (Rab6 GTPase-activating protein GAPCenA)	6	S			S493		0.614743	0.46664	1.3542	1.33781	0.603381	0.421728	1.62153	2.23834		0.759082	2.20287	2.17621	0.698941	2.68741	3.70967		0.920772	1.21996	1.70464		-0.397673	1.13939	1.12182	-0.516757	1.42622	1.89129		-0.119084	0.286832	0.76947			up	up		up	up
SLSVLSPR	P53814	SMTN	Smoothelin	3	S			S301		0.646542	0.550095	1.50132	2.84709	0.273143	0.386416	2.30966	2.04881		0.850825	2.32207	4.40357	1.4147	8.45589	7.50087		1.66274	3.64153	1.70336		-0.233065	1.21541	2.13867	0.500501	3.07996	2.90706		0.733566	1.86454	0.768384			up	up		up	up			up
GTALGGGSIR	O43516	WIPF1	WAS/WASL-interacting protein family member 1 (Protein PRPL-2) (Wiskott-Aldrich syndrome protein-interacting protein) (WASP-interacting protein)	8	S			S234		0.238109	0.273463	1.36293	2.09985	0.190598	0.234528	2.15685	2.86142		1.14848	5.72399	8.81884	1.23048	11.3162	15.0129		1.07141	1.97699	1.70236		0.199722	2.51702	3.14059	0.299227	3.50032	3.90813		0.0995043	0.983303	0.767538			up	up		up	up			up
GILAADESTGSIAKR	P04075	ALDOA	Fructose-bisphosphate aldolase A (EC 4.1.2.13) (Lung cancer antigen NY-LU-1) (Muscle-type aldolase)	8	S			S36		1.29214	0.868112	1.00159	1.2489	0.977074	0.901937	0.939918	1.60583		0.671839	0.775135	0.96653	0.9231	0.961972	1.64351		1.37399	1.24104	1.70042		-0.573812	-0.36748	-0.0491138	-0.115442	-0.0559333	0.716779		0.458371	0.311547	0.765892
SAFPLSR	Q9NYR9	NKIRAS2	NF-kappa-B inhibitor-interacting Ras-like protein 2 (I-kappa-B-interacting Ras-like protein 2) (Kappa B-Ras protein 2) (KappaB-Ras2)	6	S			S180		0.172571	0.226551	2.05787	1.75694	0.181129	0.117067	2.87207	3.13299		1.3128	11.9248	10.181	0.646315	15.8565	17.297		0.492318	1.32971	1.69895		0.392648	3.57589	3.3478	-0.62969	3.987	4.11245		-1.02234	0.411108	0.764644			up	up		up	up		down
GALHTVSHEDIR	Q13136	PPFIA1	Liprin-alpha-1 (LAR-interacting protein 1) (LIP-1) (Protein tyrosine phosphatase receptor type f polypeptide-interacting protein alpha-1) (PTPRF-interacting protein alpha-1)	5	T			T761		1.36877	1.39494	0.683873	0.765709	1.20932	1.58614	0.948974	1.14699		1.01912	0.499628	0.559416	1.3116	0.78472	0.948466		1.28699	1.57061	1.69546		0.02733	-1.00107	-0.838008	0.391332	-0.34975	-0.0763326		0.364002	0.651325	0.761675			down	down
YAGALRASGEMASAQYITAALR	P54578	USP14	Ubiquitin carboxyl-terminal hydrolase 14 (EC 3.4.19.12) (Deubiquitinating enzyme 14) (Ubiquitin thioesterase 14) (Ubiquitin-specific-processing protease 14)	8	S			S143		0.997785	0.974842	1.0219	1.46939	0.644891	0.510521	0.421105	1.60904		0.977006	1.02417	1.47265	0.791639	0.652986	2.49505		0.81027	0.637578	1.69426		-0.0335607	0.0344504	0.558414	-0.337086	-0.614876	1.31907		-0.303525	-0.649326	0.760656							up
QGSVVSSR	Q9BZ67	FRMD8	FERM domain-containing protein 8	3	S			S408		0.416578	0.382651	1.38492	1.81811	0.331325	0.384827	1.8783	2.44894		0.918558	3.32451	4.3644	1.16148	5.66905	7.39135		1.26446	1.70523	1.69355		-0.122557	1.73314	2.12578	0.215965	2.50311	2.88584		0.338522	0.769965	0.760054			up	up		up	up
NQETYETLKHEKPPQ	P30273	FCER1G	High affinity immunoglobulin epsilon receptor subunit gamma (Fc receptor gamma-chain) (FcRgamma) (Fc-epsilon RI-gamma) (IgE Fc receptor subunit gamma) (FceRI gamma)	7	T			T78		0.252816	0.833808	1.0669	1.16264	0.263011	0.860388	1.21906	2.04719		3.29808	4.22005	4.59877	3.2713	4.63501	7.78367		0.991879	1.09833	1.69255		1.72163	2.07726	2.20125	1.70986	2.21257	2.96045		-0.0117639	0.135314	0.759202		up	up	up	up	up	up
SEAVERLSVLR	Q9BZV1	UBXN6	UBX domain-containing protein 6 (UBX domain-containing protein 1)	8	S			S315		0.574305	0.589782	3.02944	1.20639	0.921595	0.722819	5.45579	3.26209		1.02695	5.27496	2.1006	0.784313	5.91995	3.53961		0.763731	1.12227	1.68505		0.0383637	2.39916	1.0708	-0.350499	2.56558	1.82359		-0.388863	0.166424	0.752788			up	up		up	up
KGSVVNVNPTNTR	Q8N4C8	MINK1	Misshapen-like kinase 1 (EC 2.7.11.1) (GCK family kinase MiNK) (MAPK/ERK kinase kinase kinase 6) (MEK kinase kinase 6) (MEKKK 6) (Misshapen/NIK-related kinase) (Mitogen-activated protein kinase kinase kinase kinase 6)	3	S			S993		0.604653	0.545777	1.78696	1.34833	0.715929	0.729156	3.03719	2.68583		0.902628	2.95535	2.22993	1.01848	4.2423	3.75152		1.12834	1.43546	1.68235		-0.147796	1.56333	1.157	0.0264114	2.08485	1.90748		0.174208	0.521518	0.750482			up	up		up	up
AAARLSLTDPLVAER	P13224	GP1BB	Platelet glycoprotein Ib beta chain (GP-Ib beta) (GPIb-beta) (GPIbB) (Antigen CD42b-beta) (CD antigen CD42c)	8	T			T193		0.893679	0.755333	0.941026	1.08599	0.804753	0.881811	1.23072	1.64424		0.845195	1.05298	1.21519	1.09575	1.52931	2.04316		1.29645	1.45236	1.68135		-0.242644	0.074478	0.281181	0.131922	0.61288	1.0308		0.374566	0.538402	0.749619							up
SSLPPVLGTESDATVK	Q15746	MYLK	Myosin light chain kinase, smooth muscle (MLCK) (smMLCK) (EC 2.7.11.18) (Kinase-related protein) (KRP) (Telokin) [Cleaved into: Myosin light chain kinase, smooth muscle, deglutamylated form]	2	S			S1209		0.856077	0.891099	1.21104	1.08623	0.802463	0.805192	1.51502	1.71066		1.04091	1.41464	1.26885	1.0034	1.88796	2.13176		0.963965	1.33458	1.68007		0.0578445	0.500439	0.343521	0.00489773	0.91683	1.09205		-0.0529468	0.416391	0.748524						up	up
LSDPPTSPSSPSQMMPHVQTHF	Q13496	MTM1	Myotubularin (Phosphatidylinositol-3,5-bisphosphate 3-phosphatase) (EC 3.1.3.95) (Phosphatidylinositol-3-phosphate phosphatase) (EC 3.1.3.64)	7	S			S588		0.993035	1.03749	1.00727	0.963307	0.616342	1.0562	1.00109	1.00399		1.04477	1.01433	0.970064	1.71366	1.62424	1.62895		1.64023	1.60129	1.67922		0.0631853	0.0205288	-0.0438488	0.777083	0.699763	0.703945		0.713897	0.679234	0.747794					up
LENEGSDEDIETDVLYSPQMALK	O60502	MGEA5	Protein O-GlcNAcase (OGA) (EC 3.2.1.169) (Beta-N-acetylglucosaminidase) (EC 3.2.1.-) (Beta-N-acetylhexosaminidase) (Beta-hexosaminidase) (Meningioma-expressed antigen 5) (N-acetyl-beta-D-glucosaminidase) (N-acetyl-beta-glucosaminidase) (Nuclear cytoplasmic O-GlcNAcase and acetyltransferase) (NCOAT)	6	S			S364		1.30188	0.904642	1.0519	1.11398	1.08024	1.02591	0.977306	1.54611		0.694871	0.807982	0.855665	0.94971	0.904713	1.43126		1.36674	1.11972	1.67269		-0.525182	-0.307605	-0.224882	-0.0744409	-0.144469	0.517289		0.450741	0.163136	0.742171
LALAGEGEACPLLGSPGAGR	Q96F46	IL17RA	Interleukin-17 receptor A (IL-17 receptor A) (IL-17RA) (CDw217) (CD antigen CD217)	15	S			S708		0.720476	0.999666	0.865553	1.10378	0.662877	1.1951	1.05492	1.69706		1.38751	1.20136	1.53201	1.8029	1.59143	2.56014		1.29938	1.32469	1.6711		0.472495	0.264671	0.615425	0.850317	0.670321	1.35622		0.377821	0.405649	0.740798					up		up
TAQELSFR	P98171	ARHGAP4	Rho GTPase-activating protein 4 (Rho-GAP hematopoietic protein C1) (Rho-type GTPase-activating protein 4) (p115)	6	S			S766		0.313251	0.446202	1.29351	4.25803	0.384116	0.468675	1.85843	8.68428		1.42442	4.12931	13.593	1.22014	4.83819	22.6085		0.856586	1.17167	1.66324		0.510375	2.0459	3.76479	0.287044	2.27447	4.49879		-0.22333	0.228566	0.733996			up	up		up	up
NAIHTFVQSGSHLAAR	P04040	CAT	Catalase (EC 1.11.1.6)	9	S			S515		0.654675	0.815602	0.990251	1.31993	0.581998	0.746186	1.26303	1.94897		1.24581	1.51258	2.01616	1.28211	2.17017	3.34876		1.02914	1.43474	1.66096		0.317088	0.597015	1.01161	0.358522	1.11781	1.74363		0.0414346	0.520792	0.732019				up		up	up
AITLVTGSSR	Q8IV61	RASGRP3	Ras guanyl-releasing protein 3 (Calcium and DAG-regulated guanine nucleotide exchange factor III) (Guanine nucleotide exchange factor for Rap1)	8	S			S597		0.760113	0.753941	1.55948	1.88405	0.453043	0.450441	2.00652	1.86289		0.99188	2.05164	2.47864	0.994258	4.42899	4.11195		1.0024	2.15875	1.65895		-0.0117631	1.03678	1.30955	-0.00830791	2.14698	2.03982		0.00345522	1.1102	0.730272			up	up		up	up			up
GALHTVSHEDIR	Q13136	PPFIA1	Liprin-alpha-1 (LAR-interacting protein 1) (LIP-1) (Protein tyrosine phosphatase receptor type f polypeptide-interacting protein alpha-1) (PTPRF-interacting protein alpha-1)	7	S			S763		1.60744	1.79031	0.579974	0.496969	1.43084	1.92728	0.766482	0.731942		1.11376	0.360805	0.309167	1.34696	0.535687	0.511548		1.20937	1.4847	1.6546		0.155445	-1.47071	-1.69354	0.429703	-0.900537	-0.967059		0.274258	0.570171	0.726482			down	down		down	down
AASIFGGAKPVDTAAR	P23588	EIF4B	Eukaryotic translation initiation factor 4B (eIF-4B)	3	S			S359		0.133744	0.157383	1.53062	2.35489	0.161574	0.125689	2.47539	4.70445		1.17675	11.4445	17.6075	0.777902	15.3205	29.1164		0.66106	1.33868	1.65363		0.234807	3.51658	4.13812	-0.362339	3.93739	4.86376		-0.597146	0.420814	0.72564			up	up		up	up
ARSAPAGGGGAR	Q9H7J1	PPP1R3E	Protein phosphatase 1 regulatory subunit 3E	3	S			S66		1.09129	0.86633	0.878008	0.802976	1.15991	1.15866	1.05527	1.41042		0.793861	0.804562	0.735807	0.998927	0.909788	1.21597		1.25831	1.13079	1.65257		-0.333042	-0.313725	-0.442601	-0.00154909	-0.136397	0.282112		0.331493	0.177328	0.724713
SVSSNVASVSPIPAGSK	Q9Y6G9	DYNC1LI1	Cytoplasmic dynein 1 light intermediate chain 1 (LIC1) (Dynein light chain A) (DLC-A) (Dynein light intermediate chain 1, cytosolic)	3	S			S414		0.757236	1.08608	1.52342	1.38222	0.476854	0.733679	1.96626	1.43808		1.43427	2.01181	1.82535	1.53858	4.1234	3.01578		1.07273	2.04959	1.65216		0.520313	1.0085	0.868176	0.621603	2.04383	1.59253		0.10129	1.03534	0.724354			up	up		up	up			up
FSPGAPGGSGSQPNQK	Q15942	ZYX	Zyxin (Zyxin-2)	11	S			S290		0.631937	0.502959	1.13426	1.32324	0.587254	0.811209	1.41075	2.02817		0.7959	1.79489	2.09395	1.38136	2.40229	3.45366		1.7356	1.3384	1.64935		-0.32934	0.843899	1.06623	0.46609	1.26441	1.78813		0.79543	0.420512	0.7219			up	up		up	up		up
ADEASELACPTPK	P49327	FASN	Fatty acid synthase (EC 2.3.1.85) [Includes: [Acyl-carrier-protein] S-acetyltransferase (EC 2.3.1.38); [Acyl-carrier-protein] S-malonyltransferase (EC 2.3.1.39); 3-oxoacyl-[acyl-carrier-protein] synthase (EC 2.3.1.41); 3-oxoacyl-[acyl-carrier-protein] reductase (EC 1.1.1.100); 3-hydroxyacyl-[acyl-carrier-protein] dehydratase (EC 4.2.1.59); Enoyl-[acyl-carrier-protein] reductase (EC 1.3.1.39); Ole…	11	T			T2204		0.904585	0.849034	1.02004	1.03567	0.957132	0.945044	1.34068	1.80647		0.93859	1.12764	1.14491	0.98737	1.40072	1.88737		1.05197	1.24217	1.64849		-0.0914323	0.173302	0.195233	-0.0183371	0.48617	0.916381		0.0730952	0.312867	0.721148							up
NEPQNPGANSAR	P20339	RAB5A	Ras-related protein Rab-5A	10	S			S193		0.532243	0.592578	3.27926	1.39514	0.573464	0.637486	2.94884	2.47762		1.11336	6.16121	2.62124	1.11164	5.14215	4.32044		0.998458	0.834601	1.64825		0.154918	2.62321	1.39025	0.152692	2.36237	2.11118		-0.00222612	-0.260841	0.720931			up	up		up	up
KLDPAQSASRENLLEEQGSIALR	Q13813	SPTAN1	Spectrin alpha chain, non-erythrocytic 1 (Alpha-II spectrin) (Fodrin alpha chain) (Spectrin, non-erythroid alpha subunit)	9	S			S1031		1.80866	1.07682	0.616745	0.757135	1.55936	1.70186	0.909192	1.07447		0.595368	0.340995	0.418617	1.09138	0.583055	0.689044		1.83312	1.70986	1.646		-0.748145	-1.55218	-1.2563	0.126159	-0.778296	-0.537332		0.874305	0.773881	0.718966			down	down		down			up	up
NNEVSFSQIKPK	Q12913	PTPRJ	Receptor-type tyrosine-protein phosphatase eta (Protein-tyrosine phosphatase eta) (R-PTP-eta) (EC 3.1.3.48) (Density-enhanced phosphatase 1) (DEP-1) (HPTP eta) (Protein-tyrosine phosphatase receptor type J) (R-PTP-J) (CD antigen CD148)	5	S			S1009		0.44863	0.388314	1.26751	1.6223	0.425043	0.416131	1.5564	2.5273		0.865556	2.82529	3.61612	0.979032	3.66176	5.94598		1.1311	1.29606	1.6443		-0.208301	1.4984	1.85444	-0.0305728	1.87254	2.57192		0.177728	0.374137	0.717472			up	up		up	up
TPSLSPASSLDV	Q32P44	EML3	Echinoderm microtubule-associated protein-like 3 (EMAP-3)	1	T			T885		0.50244	0.590287	2.12081	1.40097	0.548804	0.394999	2.17014	2.51507		1.17484	4.22101	2.78833	0.719746	3.9543	4.58282		0.612633	0.936814	1.64357		0.232465	2.07759	1.4794	-0.474441	1.98342	2.19623		-0.706906	-0.0941652	0.716835			up	up		up	up
VIVSVQR	Q92956	TNFRSF14	Tumor necrosis factor receptor superfamily member 14 (Herpes virus entry mediator A) (Herpesvirus entry mediator A) (HveA) (Tumor necrosis factor receptor-like 2) (TR2) (CD antigen CD270)	4	S			S240		0.295817	0.333176	1.5048	1.63496	0.335345	0.286677	3.28723	3.04581		1.12629	5.08694	5.52692	0.854872	9.80254	9.08262		0.759015	1.927	1.64334		0.17158	2.3468	2.46647	-0.22622	3.29315	3.18311		-0.3978	0.946357	0.716634			up	up		up	up			up
QVGHNKQPSIR	Q9Y210	TRPC6	Short transient receptor potential channel 6 (TrpC6) (Transient receptor protein 6) (TRP-6)	9	S			S836		0.97415	0.719967	1.00319	1.21554	0.738975	0.785303	1.50334	1.5125		0.739072	1.02981	1.2478	1.06269	2.03436	2.04676		1.43787	1.97548	1.6403		-0.436214	0.0423716	0.319382	0.0877239	1.02457	1.03334		0.523938	0.982202	0.713957						up	up			up
QLSVSDR	Q9UPU5	USP24	Ubiquitin carboxyl-terminal hydrolase 24 (EC 3.4.19.12) (Deubiquitinating enzyme 24) (Ubiquitin thioesterase 24) (Ubiquitin-specific-processing protease 24)	3	S			S1299		0.700581	0.585237	1.46255	1.66235	0.504212	0.569032	1.97096	1.96035		0.83536	2.08762	2.37281	1.12856	3.90899	3.88794		1.35098	1.87246	1.63854		-0.259531	1.06186	1.2466	0.17448	1.96679	1.95901		0.43401	0.904933	0.712408			up	up		up	up			up
LFGGFNSSDTVTSPQR	P12931	SRC	Proto-oncogene tyrosine-protein kinase Src (EC 2.7.10.2) (Proto-oncogene c-Src) (pp60c-src) (p60-Src)	10	T			T72		0.902609	0.654299	0.995273	1.18297	0.762027	0.990888	1.14983	1.62962		0.724897	1.10266	1.31061	1.30033	1.50891	2.13853		1.79381	1.36842	1.63171		-0.464151	0.140992	0.390238	0.378879	0.593507	1.09662		0.84303	0.452515	0.706381							up		up
GQDLLSTVSIR	P07359	GP1BA	Platelet glycoprotein Ib alpha chain (GP-Ib alpha) (GPIb-alpha) (GPIbA) (Glycoprotein Ibalpha) (Antigen CD42b-alpha) (CD antigen CD42b) [Cleaved into: Glycocalicin]	9	S			S618		0.174656	0.609228	1.88066	1.42739	0.172413	0.6482	2.42186	2.29777		3.48817	10.7678	8.17261	3.75959	14.0469	13.3272		1.07781	1.30453	1.63071		1.80247	3.42865	3.0308	1.91057	3.81218	3.7363		0.108105	0.383526	0.705501		up	up	up	up	up	up
SCGETFNSITK	Q5JSP0	FGD3	FYVE, RhoGEF and PH domain-containing protein 3 (Zinc finger FYVE domain-containing protein 5)	8	S			S547		0.726927	0.7608	3.01251	1.4368	0.596801	0.49918	3.2793	1.91722		1.0466	4.14416	1.97654	0.836427	5.4948	3.21249		0.799187	1.32591	1.62531		0.0657064	2.05108	0.982979	-0.257689	2.45807	1.68369		-0.323395	0.406987	0.700712			up	up		up	up
TAAMLSSAESFSK	Q5T5C0	STXBP5	Syntaxin-binding protein 5 (Lethal(2) giant larvae protein homolog 3) (Tomosyn-1)	10	S			S1131		0.350238	0.299774	2.22759	2.58726	0.211495	0.22014	2.12481	2.53387		0.855913	6.36022	7.38715	1.04088	10.0466	11.9808		1.2161	1.5796	1.62184		-0.224463	2.66908	2.88502	0.0577972	3.32864	3.58265		0.28226	0.659562	0.697629			up	up		up	up
RQGSVVSSR	Q9BZ67	FRMD8	FERM domain-containing protein 8	4	S			S408		0.785871	0.564075	1.50645	1.51349	0.583727	0.558795	1.88078	1.82072		0.717771	1.91692	1.92588	0.957288	3.22202	3.11913		1.33369	1.68083	1.61959		-0.478404	0.93879	0.945518	-0.0629758	1.68796	1.64115		0.415429	0.749174	0.695627			up	up		up	up
LGQTISR	Q7RTP6	MICAL3	Protein-methionine sulfoxide oxidase MICAL3 (EC 1.14.13.-) (Molecule interacting with CasL protein 3) (MICAL-3)	6	S			S662		0.242569	0.26969	1.12636	1.53806	0.274492	0.750768	1.55731	2.81131		1.11181	4.64348	6.34071	2.73512	5.67345	10.2419		2.46006	1.22181	1.61526		0.152911	2.21521	2.66465	1.45161	2.50423	3.35641		1.29869	0.289018	0.691762			up	up	up	up	up		up
AAVVTSPPPTTAPHK	P35611	ADD1	Alpha-adducin (Erythrocyte adducin subunit alpha)	6	S			S12		0.949849	1.0205	0.916198	0.988481	0.540392	0.65799	1.09589	0.907934		1.07438	0.964572	1.04067	1.21762	2.02796	1.68014		1.13332	2.10244	1.61448		0.103507	-0.0520388	0.0575151	0.284061	1.02003	0.748583		0.180554	1.07207	0.691068						up				up
TSIDAYDNFDNISLAQR	Q00610	CLTC	Clathrin heavy chain 1 (Clathrin heavy chain on chromosome 17) (CLH-17)	13	S			S1494		1.16992	0.828371	0.889734	1.09917	0.825191	1.09978	1.0294	1.24817		0.708055	0.760505	0.939519	1.33275	1.24747	1.51258		1.88227	1.64031	1.60996		-0.498066	-0.39497	-0.090005	0.414411	0.319003	0.597016		0.912477	0.713973	0.687021									up
QKTVDIDDAQILPR	Q6GYQ0	RALGAPA1	Ral GTPase-activating protein subunit alpha-1 (GAP-related-interacting partner to E12) (GRIPE) (GTPase-activating Rap/Ran-GAP domain-like 1) (Tuberin-like protein 1) (p240)	3	T			T754		0.743083	0.877999	1.08496	1.42028	0.572268	0.970863	1.50838	1.75787		1.18156	1.46008	1.91134	1.69652	2.63579	3.07176		1.43583	1.80524	1.60713		0.240696	0.546046	0.934582	0.762577	1.39824	1.61907		0.521881	0.852191	0.684484				up		up	up			up
AVLVDLEPGTMDSIR	Q9H4B7	TUBB1	Tubulin beta-1 chain	13	S			S75		0.850448	0.882141	1.20594	1.62074	0.602142	0.598043	1.12725	1.84385		1.03727	1.418	1.90575	0.993192	1.87206	3.06215		0.957509	1.32021	1.6068		0.0527867	0.503861	0.930357	-0.00985493	0.904625	1.61454		-0.0626416	0.400763	0.684186				up		up	up
RGSDASDFDLLETQSACSDTSESSAAGGQGNSR	Q9UPN3	MACF1	Microtubule-actin cross-linking factor 1, isoforms 1/2/3/5 (620 kDa actin-binding protein) (ABP620) (Actin cross-linking family protein 7) (Macrophin-1) (Trabeculin-alpha)	3	S			S7330		0.984154	0.866147	0.963173	0.341203	1.20441	1.01892	1.23694	0.669928		0.880093	0.978681	0.346697	0.845997	1.02701	0.556231		0.961259	1.04939	1.60437		-0.184273	-0.0310894	-1.52825	-0.241275	0.0384546	-0.846245		-0.0570024	0.0695441	0.682009				down			down
RASSSGSASK	Q15555	MAPRE2	Microtubule-associated protein RP/EB family member 2 (APC-binding protein EB2) (End-binding protein 2) (EB2)	3	S			S228		0.608123	0.602444	3.51637	1.34882	0.614987	0.739283	4.0197	2.18702		0.990661	5.78234	2.21801	1.20211	6.53624	3.5562		1.21345	1.13038	1.60333		-0.0135372	2.53165	1.14927	0.265572	2.70846	1.83034		0.279109	0.176808	0.681071			up	up		up	up
FEGLTAR	Q15208	STK38	Serine/threonine-protein kinase 38 (EC 2.7.11.1) (NDR1 protein kinase) (Nuclear Dbf2-related kinase 1)	5	T			T452		0.786357	1.16234	1.46099	1.25305	0.504463	0.840126	1.31968	1.28178		1.47813	1.85792	1.59349	1.66539	2.616	2.54088		1.12669	1.40803	1.59453		0.563772	0.893687	0.672191	0.735857	1.38736	1.34533		0.172085	0.493677	0.673135			up			up	up
GALQNIIPASTGAAK	P04406	GAPDH	Glyceraldehyde-3-phosphate dehydrogenase (GAPDH) (EC 1.2.1.12) (Peptidyl-cysteine S-nitrosylase GAPDH) (EC 2.6.99.-)	10	S			S210		1.1319	0.864231	1.1343	1.13287	0.800051	0.97646	1.54405	1.27555		0.763525	1.00213	1.00086	1.2205	1.92994	1.59434		1.5985	1.92584	1.59296		-0.389252	0.00306297	0.00124229	0.287469	0.948553	0.672957		0.67672	0.94549	0.671714						up				up
ERSMSENAVR	Q9GZY8	MFF	Mitochondrial fission factor	3	S			S155		1.05955	1.01619	0.928847	1.04639	0.644813	0.75583	1.2139	1.01125		0.95908	0.876645	0.987586	1.17217	1.88257	1.56829		1.22218	2.14747	1.588		-0.0602768	-0.189935	-0.018022	0.229181	0.9127	0.649188		0.289458	1.10264	0.66721						up				up
SQTLPIIR	Q96BY6	DOCK10	Dedicator of cytokinesis protein 10 (Zizimin-3)	3	T			T1440		1.04588	1.06208	0.801064	1.11548	0.68314	0.886508	1.14354	1.15649		1.01549	0.765923	1.06655	1.2977	1.67395	1.6929		1.2779	2.18554	1.58727		0.0221781	-0.384729	0.0929458	0.375952	0.743259	0.759498		0.353774	1.12799	0.666552										up
TVASIKNDPPSR	O00139	KIF2A	Kinesin-like protein KIF2A (Kinesin-2) (hK2)	4	S			S100		0.181563	0.154434	1.50105	2.66871	0.147349	0.101875	2.53164	3.42782		0.850578	8.2674	14.6985	0.691388	17.1813	23.2633		0.812845	2.07819	1.5827		-0.233484	3.04743	3.8776	-0.532432	4.10277	4.53999		-0.298948	1.05533	0.662388			up	up		up	up			up
LTVSSLQESGLK	P21333	FLNA	Filamin-A (FLN-A) (Actin-binding protein 280) (ABP-280) (Alpha-filamin) (Endothelial actin-binding protein) (Filamin-1) (Non-muscle filamin)	5	S			S2339		1.08048	0.750096	1.02487	1.04121	0.928605	1.10673	1.28326	1.41482		0.694224	0.948533	0.963652	1.19182	1.38192	1.5236		1.71676	1.4569	1.58107		-0.526527	-0.0762304	-0.0534163	0.253162	0.466672	0.607483		0.779689	0.542903	0.6609									up
VVGSAR	O00139	KIF2A	Kinesin-like protein KIF2A (Kinesin-2) (hK2)	4	S			S115		0.138172	0.154837	1.68714	1.61124	0.142837	0.43376	2.23795	2.62454		1.12061	12.2104	11.6611	3.03675	15.6679	18.3744		2.70992	1.28316	1.57571		0.164279	3.61004	3.54363	1.60253	3.96974	4.19963		1.43825	0.359698	0.655998			up	up	up	up	up		up
RGSLCATCGLPVTGR	O43294	TGFB1I1	Transforming growth factor beta-1-induced transcript 1 protein (Androgen receptor coactivator 55 kDa protein) (Androgen receptor-associated protein of 55 kDa) (Hydrogen peroxide-inducible clone 5 protein) (Hic-5)	3	S			S403		0.680208	0.95577	1.51543	1.51284	0.552351	0.773682	1.02566	1.93126		1.40511	2.22789	2.22409	1.40071	1.85689	3.49643		0.996864	0.833474	1.57207		0.490687	1.15568	1.15322	0.486156	0.89289	1.80588		-0.00453146	-0.26279	0.652667			up	up		up	up
QRSIQEDTK	Q8NDI1	EHBP1	EH domain-binding protein 1	3	S			S1035		1.18601	0.999362	0.989712	1.00062	0.924669	1.00742	1.37804	1.22627		0.842623	0.834487	0.843687	1.08949	1.4903	1.32617		1.29298	1.78589	1.57188		-0.24704	-0.261039	-0.24522	0.123659	0.575607	0.407271		0.3707	0.836646	0.652491										up
QEMTTFER	Q5JQS6	GCSAML	Germinal center-associated signaling and motility-like protein	5	T			T35		0.695432	1.01789	1.25172	1.01923	0.671615	0.897489	1.35365	1.54288		1.46368	1.79992	1.46561	1.33631	2.01551	2.29728		0.912986	1.11978	1.56746		0.549596	0.847935	0.551496	0.41826	1.01115	1.19992		-0.131336	0.163212	0.648427			up			up	up
TTSPSPEPDR	Q9NQ75	CASS4	Cas scaffolding protein family member 4 (HEF-like protein) (HEF1-EFS-p130Cas-like protein) (HEPL)	5	S			S392		0.92135	0.867761	0.891733	0.828096	1.13584	1.45796	1.49652	1.59894		0.941836	0.967855	0.898786	1.2836	1.31754	1.40772		1.36287	1.3613	1.56624		-0.0864523	-0.0471376	-0.153951	0.360196	0.397852	0.493358		0.446648	0.444989	0.647309
SGSVSNYR	Q13131	PRKAA1	5'-AMP-activated protein kinase catalytic subunit alpha-1 (AMPK subunit alpha-1) (EC 2.7.11.1) (Acetyl-CoA carboxylase kinase) (ACACA kinase) (EC 2.7.11.27) (Hydroxymethylglutaryl-CoA reductase kinase) (HMGCR kinase) (EC 2.7.11.31) (Tau-protein kinase PRKAA1) (EC 2.7.11.26)	3	S			S496		0.501313	0.460555	1.66887	1.86245	0.393384	0.368157	2.19603	2.28655		0.918698	3.32901	3.71514	0.935871	5.58241	5.81252		1.01869	1.6769	1.56455		-0.122337	1.73509	1.89342	-0.0956191	2.48089	2.53916		0.0267177	0.745797	0.645747			up	up		up	up
SGFWDNLVLK	Q86YL5	TDRP	Testis development-related protein (Protein INM01)	1	S			S86		1.12445	0.722452	1.17069	1.72631	0.528513	0.352989	1.90204	1.26646		0.642495	1.04113	1.53526	0.66789	3.59885	2.39627		1.03953	3.45668	1.56083		-0.638243	0.0581476	0.618479	-0.582318	1.84754	1.26079		0.0559248	1.78939	0.642311						up	up			up
SASLPAYR	O94929	ABLIM3	Actin-binding LIM protein 3 (abLIM-3) (Actin-binding LIM protein family member 3)	3	S			S585		1.20271	1.04613	0.744808	1.07552	1.07508	1.09902	1.15092	1.49948		0.869813	0.619277	0.894251	1.02227	1.07054	1.39476		1.17528	1.7287	1.5597		-0.201223	-0.691343	-0.161248	0.0317794	0.0983427	0.48002		0.233003	0.789686	0.641268										up
QPVELTPTDK	P05771	PRKCB	Protein kinase C beta type (PKC-B) (PKC-beta) (EC 2.7.11.13)	6	T			T642		1.02986	0.999165	1.11201	1.04842	0.815687	0.880917	1.36985	1.29475		0.970194	1.07977	1.01802	1.07997	1.67939	1.58731		1.11315	1.55532	1.55921		-0.0436555	0.11072	0.0257661	0.11099	0.747935	0.666581		0.154646	0.637215	0.640815
ISLASPR	P50851	LRBA	Lipopolysaccharide-responsive and beige-like anchor protein (Beige-like protein) (CDC4-like protein)	5	S			S2201		1.00739	0.948753	0.95653	1.05918	0.848723	1.02004	1.10153	1.38818		0.941794	0.949515	1.05141	1.20186	1.29787	1.63561		1.27613	1.36688	1.55564		-0.0865159	-0.0747369	0.072324	0.265264	0.376148	0.709828		0.351779	0.450885	0.637504
RSNSTTQVSQPR	Q9UPN4	CEP131	Centrosomal protein of 131 kDa (5-azacytidine-induced protein 1) (Pre-acrosome localization protein 1)	4	S			S78		0.805478	1.03063	0.813723	1.08283	0.906801	1.01193	1.97413	1.89351		1.27952	1.01024	1.34434	1.11593	2.17703	2.08812		0.872145	2.15497	1.55327		0.355606	0.0146927	0.426893	0.158247	1.12236	1.0622		-0.19736	1.10767	0.635311						up	up			up
AAITSYEK	P30273	FCER1G	High affinity immunoglobulin epsilon receptor subunit gamma (Fc receptor gamma-chain) (FcRgamma) (Fc-epsilon RI-gamma) (IgE Fc receptor subunit gamma) (FceRI gamma)	4	T			T56		0.732393	0.681706	18.3856	1.57269	0.572785	0.136353	15.6713	1.90827		0.930792	25.1035	2.14733	0.238053	27.3598	3.33156		0.255753	1.08988	1.55149		-0.103469	4.64982	1.10254	-2.07065	4.77399	1.7362		-1.96718	0.124172	0.633655			up	up	down	up	up		down
SSPSTGSLDSGNESK	Q15057	ACAP2	Arf-GAP with coiled-coil, ANK repeat and PH domain-containing protein 2 (Centaurin-beta-2) (Cnt-b2)	7	S			S384		0.99547	0.943718	1.15403	0.995373	0.995888	1.04206	1.35699	1.54412		0.948012	1.15929	0.999903	1.04636	1.3626	1.55049		1.10375	1.17537	1.55064		-0.0770221	0.213237	-0.00013993	0.0653861	0.446357	0.632725		0.142408	0.23312	0.632865
KGAGDGSDEEVDGKADGAEAKPAE	P35579	MYH9	Myosin-9 (Cellular myosin heavy chain, type A) (Myosin heavy chain 9) (Myosin heavy chain, non-muscle IIa) (Non-muscle myosin heavy chain A) (NMMHC-A) (Non-muscle myosin heavy chain IIa) (NMMHC II-a) (NMMHC-IIA)	7	S			S1943		1.56218	0.823732	0.938978	0.82255	1.24841	1.10092	1.28638	1.01883		0.527295	0.601067	0.526538	0.881862	1.03042	0.816108		1.67243	1.71432	1.54995		-0.923317	-0.734401	-0.92539	-0.181375	0.043233	-0.293168		0.741942	0.777635	0.632222		down		down						up
SQTMPALR	Q5JSL3	DOCK11	Dedicator of cytokinesis protein 11 (Activated Cdc42-associated guanine nucleotide exchange factor) (ACG) (Zizimin-2)	3	T			T1352		0.581241	0.882598	1.17974	1.37639	0.530756	0.775906	1.09606	1.94472		1.51847	2.0297	2.36802	1.46189	2.06508	3.66406		0.962736	1.01743	1.54731		0.602621	1.02127	1.24368	0.547833	1.0462	1.87344		-0.0547879	0.0249332	0.629762			up	up		up	up
ILEQQNSSR	Q16181	2007-09-01	Septin-7 (CDC10 protein homolog)	7	S			S423		0.315909	0.380489	1.44893	1.89505	0.346973	0.393304	1.57914	3.21862		1.20443	4.58653	5.99872	1.13353	4.5512	9.27629		0.941136	0.992295	1.54638		0.268346	2.1974	2.58465	0.180822	2.18625	3.21355		-0.0875248	-0.0111586	0.628894			up	up		up	up
RFEGLTAR	Q15208	STK38	Serine/threonine-protein kinase 38 (EC 2.7.11.1) (NDR1 protein kinase) (Nuclear Dbf2-related kinase 1)	6	T			T452		0.861381	1.11783	1.61847	1.28783	0.499327	0.771445	1.37535	1.15396		1.29772	1.87892	1.49508	1.54497	2.75441	2.31104		1.19053	1.46595	1.54576		0.37598	0.909907	0.580222	0.627579	1.46174	1.20854		0.251599	0.551836	0.628321			up			up	up
EPFLLVQYSAK	O75324	SNN	Stannin (AG8_1)	9	S			S66		0.1092	0.133094	2.5563	2.72577	0.075305	0.021762	4.01893	2.90268		1.21881	23.4094	24.9613	0.288984	53.3686	38.5456		0.237104	2.2798	1.54421		0.285471	4.54901	4.64162	-1.79094	5.73792	5.26849		-2.07641	1.18891	0.626872			up	up	down	up	up		down	up
CPLNPHSHLGTYGVFTNAAFDPSP	P16109	SELP	P-selectin (CD62 antigen-like family member P) (Granule membrane protein 140) (GMP-140) (Leukocyte-endothelial cell adhesion molecule 3) (LECAM3) (Platelet activation dependent granule-external membrane protein) (PADGEM) (CD antigen CD62P)	11	T			T817		0.641686	0.581733	1.97615	4.69572	0.566572	0.62922	1.28759	6.39164		0.90657	3.07963	7.31778	1.11057	2.2726	11.2813		1.22503	0.737948	1.54162		-0.14151	1.62276	2.87141	0.151306	1.18435	3.49586		0.292816	-0.438408	0.624448			up	up		up	up
IAELEMTIFLINMLENFR	P05108	CYP11A1	Cholesterol side-chain cleavage enzyme, mitochondrial (EC 1.14.15.6) (CYPXIA1) (Cholesterol desmolase) (Cytochrome P450 11A1) (Cytochrome P450(scc))	7	T			T473		1.14172	0.968884	1.2458	0.916009	1.21743	1.00602	1.3561	1.50518		0.848621	1.09116	0.802309	0.82635	1.1139	1.23636		0.973757	1.02084	1.541		-0.236808	0.125866	-0.31777	-0.275174	0.155625	0.3061		-0.0383661	0.0297588	0.623869
NQETYETLK	P30273	FCER1G	High affinity immunoglobulin epsilon receptor subunit gamma (Fc receptor gamma-chain) (FcRgamma) (Fc-epsilon RI-gamma) (IgE Fc receptor subunit gamma) (FceRI gamma)	4	T			T75		0.681251	0.804515	1.08882	1.97069	0.680001	0.774959	1.17118	3.02025		1.18094	1.59827	2.89275	1.13964	1.72232	4.44154		0.965033	1.07761	1.5354		0.239934	0.676514	1.53244	0.188583	0.784354	2.15106		-0.0513504	0.10784	0.618619				up		up	up
AAASLVSR	Q6GYQ0	RALGAPA1	Ral GTPase-activating protein subunit alpha-1 (GAP-related-interacting partner to E12) (GRIPE) (GTPase-activating Rap/Ran-GAP domain-like 1) (Tuberin-like protein 1) (p240)	4	S			S342		0.259573	0.287534	2.37854	2.18669	0.206126	0.14713	3.87777	2.66533		1.10772	9.16327	8.42416	0.713789	18.8126	12.9306		0.644379	2.05305	1.53494		0.147589	3.19586	3.07453	-0.486431	4.23363	3.69272		-0.634019	1.03777	0.618184			up	up		up	up			up
SPASIR	Q2LD37	KIAA1109	Uncharacterized protein KIAA1109 (Fragile site-associated protein)	4	S			S4362		0.402102	0.45232	1.3065	1.62256	0.390426	0.335851	1.93981	2.41208		1.12489	3.24917	4.0352	0.860218	4.96845	6.17806		0.764715	1.52914	1.53104		0.169781	1.70007	2.01264	-0.217226	2.31279	2.62715		-0.387006	0.612722	0.614515			up	up		up	up
QQTQSALEQR	Q86YS7	C2CD5	C2 domain-containing protein 5 (C2 domain-containing phosphoprotein of 138 kDa)	3	T			T339		0.397029	0.553153	2.24071	1.6532	0.354074	0.595399	3.25122	2.25711		1.39323	5.64369	4.16394	1.68156	9.18231	6.37468		1.20695	1.627	1.53093		0.478434	2.49664	2.05795	0.749804	3.19886	2.67235		0.271371	0.702218	0.614404			up	up		up	up
RGGGSGGGEESEGEEVDED	Q96QR8	PURB	Transcriptional activator protein Pur-beta (Purine-rich element-binding protein B)	11	S			S304		1.03228	0.903778	0.948695	1.21446	0.771417	1.06553	1.4211	1.38682		0.875514	0.919026	1.17648	1.38126	1.8422	1.79776		1.57766	2.00451	1.52808		-0.191798	-0.121822	0.234481	0.465985	0.881428	0.846199		0.657783	1.00325	0.611718						up	up			up
SDSASSEPVGIYQGFEK	Q05655	PRKCD	Protein kinase C delta type (EC 2.7.11.13) (Tyrosine-protein kinase PRKCD) (EC 2.7.10.2) (nPKC-delta) [Cleaved into: Protein kinase C delta type regulatory subunit; Protein kinase C delta type catalytic subunit (Sphingosine-dependent protein kinase-1) (SDK1)]	1	S			S302		0.966641	0.844739	1.63685	1.29343	0.745769	0.801402	1.84094	1.52479		0.873891	1.69333	1.33807	1.0746	2.46851	2.04459		1.22967	1.45778	1.52802		-0.194475	0.759866	0.420153	0.103796	1.30364	1.03181		0.298271	0.543773	0.611662						up	up
LDSLGKEK	O43182	ARHGAP6	Rho GTPase-activating protein 6 (Rho-type GTPase-activating protein 6) (Rho-type GTPase-activating protein RhoGAPX-1)	3	S			S264		1.14068	0.877422	1.32015	1.11996	0.778987	0.648216	1.30372	1.16386		0.769209	1.15733	0.981835	0.832127	1.67361	1.49406		1.0818	1.44609	1.52171		-0.378553	0.210803	-0.0264473	-0.265124	0.742961	0.579242		0.113429	0.532158	0.605689
RLASTSDIEEK	O14974	PPP1R12A	Protein phosphatase 1 regulatory subunit 12A (Myosin phosphatase-targeting subunit 1) (Myosin phosphatase target subunit 1) (Protein phosphatase myosin-binding subunit)	4	S			S507		0.773317	0.781746	1.4967	1.62593	0.576144	0.6338	2.10932	1.84127		1.0109	1.93542	2.10254	1.10007	3.6611	3.19586		1.08821	1.89163	1.51999		0.0156396	0.95265	1.07214	0.137597	1.87228	1.6762		0.121958	0.919626	0.604067			up	up		up	up			up
EDIYVNYPTFSR	Q15762	CD226	CD226 antigen (DNAX accessory molecule 1) (DNAM-1) (CD antigen CD226)	9	T			T327		0.775441	1.32091	1.12998	1.10583	0.522458	1.12369	1.90118	1.1309		1.70343	1.45721	1.42607	2.15078	3.63891	2.16458		1.26262	2.49718	1.51786		0.768439	0.543209	0.512045	1.10486	1.86351	1.11409		0.336421	1.3203	0.602042					up	up	up			up
SISSTVQR	Q6PJF5	RHBDF2	Inactive rhomboid protein 2 (iRhom2) (Rhomboid 5 homolog 2) (Rhomboid family member 2) (Rhomboid veinlet-like protein 5) (Rhomboid veinlet-like protein 6)	3	S			S387		0.650576	0.732776	1.28767	1.31893	0.643939	0.662306	1.5803	1.98106		1.12635	1.97928	2.02733	1.02852	2.45412	3.07647		0.913147	1.2399	1.5175		0.171655	0.984974	1.01958	0.0405743	1.2952	1.62127		-0.13108	0.310229	0.601696			up	up		up	up
FVAFSGEGQSLR	Q92890	UFD1L	Ubiquitin fusion degradation protein 1 homolog (UB fusion protein 1)	10	S			S299		0.171435	0.151908	1.45994	2.28077	0.120957	0.13574	2.09003	2.43911		0.886102	8.51602	13.304	1.12221	17.279	20.165		1.26646	2.029	1.51571		-0.174456	3.09018	3.73379	0.166348	4.11095	4.33378		0.340803	1.02077	0.599993			up	up		up	up			up
SVSLSMR	O60238	BNIP3L	BCL2/adenovirus E1B 19 kDa protein-interacting protein 3-like (Adenovirus E1B19K-binding protein B5) (BCL2/adenovirus E1B 19 kDa protein-interacting protein 3A) (NIP3-like protein X) (NIP3L)	3	S			S166		0.951051	1.04475	1.02904	1.197	0.564485	0.763909	0.970545	1.0766		1.09852	1.08201	1.25861	1.35329	1.71935	1.90723		1.23191	1.58904	1.51535		0.135567	0.113708	0.331829	0.436466	0.781861	0.931482		0.300899	0.668153	0.599653						up	up
SVDFDSLTVR	Q9Y5K6	CD2AP	CD2-associated protein (Adapter protein CMS) (Cas ligand with multiple SH3 domains)	1	S			S458		1.67399	1.77286	0.423612	0.533084	1.48201	1.83555	0.72433	0.714769		1.05906	0.253056	0.318451	1.23856	0.488749	0.482299		1.16949	1.93139	1.51451		0.0827911	-1.98247	-1.65086	0.308665	-1.03283	-1.052		0.225873	0.949641	0.598854			down	down		down	down			up
VNSQPGPQKR	Q8TF42	UBASH3B	Ubiquitin-associated and SH3 domain-containing protein B (EC 3.1.3.48) (Cbl-interacting protein p70) (Suppressor of T-cell receptor signaling 1) (STS-1) (T-cell ubiquitin ligand 2) (TULA-2) (Tyrosine-protein phosphatase STS1/TULA2)	3	S			S377		1.05583	0.897157	1.38047	1.2604	0.75501	0.888724	1.71138	1.36466		0.849721	1.30748	1.19376	1.1771	2.26669	1.80748		1.38528	1.73364	1.5141		-0.234939	0.386784	0.255513	0.23524	1.18059	0.853977		0.470179	0.793806	0.598464						up	up			up
AISSANLLVR	Q32P44	EML3	Echinoderm microtubule-associated protein-like 3 (EMAP-3)	3	S			S176		0.466877	0.407274	1.65507	2.14631	0.336708	0.502439	2.99907	2.34293		0.872336	3.54498	4.59717	1.49221	8.90705	6.95834		1.71059	2.51258	1.51361		-0.197043	1.82578	2.20075	0.577449	3.15495	2.79874		0.774493	1.32917	0.597997			up	up		up	up		up	up
NLEQILNGGESPK	Q13033	STRN3	Striatin-3 (Cell cycle autoantigen SG2NA) (S/G2 antigen)	11	S			S229		1.10844	1.00139	0.862873	0.998645	0.859919	1.03276	1.15771	1.17208		0.903419	0.778458	0.900946	1.201	1.3463	1.36301		1.32939	1.72945	1.51286		-0.146533	-0.36131	-0.150487	0.264234	0.429003	0.446796		0.410767	0.790313	0.597283										up
CSVSLSNVEAR	P47712	PLA2G4A	Cytosolic phospholipase A2 (cPLA2) (Phospholipase A2 group IVA) [Includes: Phospholipase A2 (EC 3.1.1.4) (Phosphatidylcholine 2-acylhydrolase); Lysophospholipase (EC 3.1.1.5)]	4	S			S729		0.694863	0.785783	1.15474	1.56876	0.556424	0.72203	1.77745	1.89959		1.13085	1.66183	2.25766	1.29763	3.19442	3.41393		1.14748	1.92223	1.51216		0.177402	0.732771	1.17483	0.375874	1.67555	1.77143		0.198472	0.94278	0.596607				up		up	up			up
SAPPSPPPPGTR	Q9Y4H4	GPSM3	G-protein-signaling modulator 3 (Activator of G-protein signaling 4) (G18.1b) (Protein G18)	5	S			S39		0.961379	0.904401	0.999371	1.14597	0.96489	0.973359	1.90035	1.73632		0.940733	1.03952	1.19201	1.00878	1.96949	1.79951		1.07233	1.89462	1.50964		-0.0881426	0.0559155	0.253394	0.0126069	0.977825	0.8476		0.10075	0.92191	0.594207						up	up			up
ASAPISQWSSSR	Q8N699	MYCT1	Myc target protein 1 (Myc target in myeloid cells protein 1)	9	S			S107		2.34061	2.58642	0.50935	0.748373	1.46817	1.55433	0.434853	0.708629		1.10502	0.217614	0.319734	1.05869	0.296187	0.482661		0.958069	1.36106	1.50957		0.144075	-2.20015	-1.64505	0.0822762	-1.75542	-1.05092		-0.0617983	0.444733	0.594137			down	down		down	down
CGSPSDSSTTEEMEVAVSK	P31751	AKT2	RAC-beta serine/threonine-protein kinase (EC 2.7.11.1) (Protein kinase Akt-2) (Protein kinase B beta) (PKB beta) (RAC-PK-beta)	3	S			S126		1.24737	0.967792	1.33576	0.981363	1.10911	1.17738	1.37504	1.3169		0.775864	1.07086	0.786744	1.06155	1.23977	1.18735		1.36822	1.15773	1.50919		-0.366125	0.0987711	-0.346034	0.0861723	0.310071	0.247742		0.452297	0.2113	0.593776
SDSQQAVK	Q15036	SNX17	Sorting nexin-17	3	S			S409		1.03785	0.911439	1.19801	1.35208	0.667048	0.688689	1.77477	1.31126		0.878195	1.15431	1.30277	1.03244	2.66064	1.96577		1.17564	2.30496	1.50892		-0.187386	0.20703	0.381582	0.0460622	1.41177	0.975093		0.233448	1.20474	0.593512						up	up			up
GAGDGSDEEVDGKADGAEAKPAE	P35579	MYH9	Myosin-9 (Cellular myosin heavy chain, type A) (Myosin heavy chain 9) (Myosin heavy chain, non-muscle IIa) (Non-muscle myosin heavy chain A) (NMMHC-A) (Non-muscle myosin heavy chain IIa) (NMMHC II-a) (NMMHC-IIA)	6	S			S1943		1.44666	0.952473	0.895273	0.76018	1.32485	1.00836	1.10027	1.04911		0.658396	0.618857	0.525474	0.761113	0.830487	0.791874		1.15601	1.34197	1.50697		-0.602972	-0.692322	-0.928309	-0.393818	-0.26797	-0.336657		0.209154	0.424352	0.591652				down
SMAAAAASLGGPR	Q9P0T7	TMEM9	Transmembrane protein 9 (Dermal papilla-derived protein 4)	1	S			S137		0.8925	0.861497	1.33777	1.29061	0.768062	0.915279	1.32038	1.67349		0.965262	1.49891	1.44607	1.19167	1.7191	2.17884		1.23456	1.1469	1.50674		-0.0510068	0.583911	0.532134	0.252989	0.781653	1.12356		0.303995	0.197742	0.591428						up	up
QADTLNVIELNVQK	O75558	STX11	Syntaxin-11	4	T			T241		0.324821	1.12909	1.29397	0.873667	0.329332	1.35717	1.45488	1.33033		3.47603	3.98365	2.68968	4.12099	4.41767	4.03946		1.18554	1.10895	1.50184		1.79744	1.99409	1.42744	2.04299	2.14328	2.01416		0.245549	0.149194	0.586727		up	up	up	up	up	up
RSDSASSEPVGIYQGFEK	Q05655	PRKCD	Protein kinase C delta type (EC 2.7.11.13) (Tyrosine-protein kinase PRKCD) (EC 2.7.10.2) (nPKC-delta) [Cleaved into: Protein kinase C delta type regulatory subunit; Protein kinase C delta type catalytic subunit (Sphingosine-dependent protein kinase-1) (SDK1)]	4	S			S304		1.07892	0.872557	1.2383	1.40304	0.66403	0.679919	1.4316	1.29633		0.808731	1.14772	1.30041	1.02393	2.15593	1.95222		1.26609	1.87845	1.50123		-0.306268	0.198769	0.378968	0.0341156	1.10831	0.965113		0.340384	0.909542	0.586146						up	up			up
LGSQPIR	Q9UKE5	TNIK	TRAF2 and NCK-interacting protein kinase (EC 2.7.11.1)	3	S			S701		0.66961	0.581441	3.49312	1.6717	0.53775	0.42691	4.35102	2.01105		0.868327	5.21664	2.49653	0.793883	8.09116	3.73974		0.914268	1.55103	1.49798		-0.20369	2.38312	1.31992	-0.333001	3.01635	1.90294		-0.129311	0.633225	0.583016			up	up		up	up
AFGSGYR	P23588	EIF4B	Eukaryotic translation initiation factor 4B (eIF-4B)	4	S			S283		0.331975	0.280514	1.82925	1.91997	0.29637	0.34719	2.69075	2.56377		0.844986	5.51019	5.78347	1.17147	9.07901	8.65055		1.38638	1.64768	1.49574		-0.243	2.4621	2.53194	0.228325	3.18254	3.11279		0.471325	0.720432	0.580857			up	up		up	up
RDSLDKSGLFPEWK	Q96C24	SYTL4	Synaptotagmin-like protein 4 (Exophilin-2) (Granuphilin)	3	S			S217		1.54944	0.662707	0.663914	0.976269	1.29366	1.18339	1.07052	1.21865		0.427706	0.428485	0.630077	0.914762	0.82751	0.942018		2.13876	1.93125	1.49509		-1.22531	-1.22268	-0.666401	-0.128532	-0.273152	-0.086173		1.09678	0.949532	0.580228		down	down						up	up
LLSTVIR	Q9P0N8	MARCH2	E3 ubiquitin-protein ligase MARCH2 (EC 6.3.2.-) (Membrane-associated RING finger protein 2) (Membrane-associated RING-CH protein II) (MARCH-II) (RING finger protein 172)	3	S			S49		0.232661	0.110133	1.45637	2.39321	0.182117	0.242739	2.46994	2.79987		0.473362	6.25961	10.2862	1.33288	13.5624	15.374		2.81577	2.16665	1.49462		-1.07899	2.64607	3.36264	0.414543	3.76154	3.94242		1.49353	1.11547	0.579777		down	up	up		up	up		up	up
MNNTLR	O75563	SKAP2	Src kinase-associated phosphoprotein 2 (Pyk2/RAFTK-associated protein) (Retinoic acid-induced protein 70) (SKAP55 homolog) (SKAP-55HOM) (SKAP-HOM) (Src family-associated phosphoprotein 2) (Src kinase-associated phosphoprotein 55-related protein) (Src-associated adapter protein with PH and SH3 domains)	4	T			T176		0.832669	1.37583	1.3206	1.31841	0.45308	1.12768	1.00616	1.07211		1.65231	1.58599	1.58335	2.48893	2.22071	2.36626		1.50633	1.40021	1.49446		0.724488	0.66538	0.662983	1.31552	1.15102	1.24261		0.591036	0.485642	0.579628					up	up	up
DYLIENEELPSP	Q5M8T2	SLC35D3	Solute carrier family 35 member D3 (Fringe connection-like protein 1)	11	S			S415		1.13958	1.10723	0.982863	0.966783	0.924724	0.999001	0.994771	1.1723		0.971615	0.862477	0.848367	1.08032	1.07575	1.26773		1.11188	1.24728	1.49431		-0.0415438	-0.213442	-0.23724	0.111462	0.105341	0.342242		0.153006	0.318782	0.579482
SPTSSPTPQR	Q05193	DNM1	Dynamin-1 (EC 3.6.5.5)	5	S			S778		0.515568	0.449853	1.95126	2.28922	0.341723	0.400394	3.86943	2.26322		0.872539	3.78467	4.4402	1.17169	11.3233	6.62295		1.34285	2.99188	1.49159		-0.196708	1.92017	2.15062	0.228591	3.50122	2.72747		0.4253	1.58105	0.576851			up	up		up	up			up
TGSEIIR	Q96C24	SYTL4	Synaptotagmin-like protein 4 (Exophilin-2) (Granuphilin)	3	S			S133		0.227814	0.230399	2.28533	1.73677	0.253742	0.216775	2.25298	2.88176		1.01135	10.0316	7.62365	0.854313	8.87901	11.3571		0.844725	0.885108	1.48972		0.0162836	3.32647	2.93048	-0.227163	3.1504	3.50552		-0.243447	-0.176075	0.575039			up	up		up	up
RRGSDPASGEVEASQLR	Q8WWA1	TMEM40	Transmembrane protein 40	4	S			S137		1.17636	0.948729	1.00974	0.786338	1.2081	1.07315	1.22664	1.20293		0.806496	0.858358	0.66845	0.888291	1.01535	0.995717		1.10142	1.18289	1.48959		-0.310262	-0.220349	-0.581109	-0.170896	0.0219733	-0.00619298		0.139365	0.242322	0.574916
NPYEESSR	P01133	EGF	Pro-epidermal growth factor (EGF) [Cleaved into: Epidermal growth factor (Urogastrone)]	6	S			S1074		0.417256	0.434546	2.41464	1.807	0.375915	0.359017	2.68928	2.42416		1.04144	5.78696	4.33069	0.955049	7.15397	6.4487		0.917047	1.23622	1.48907		0.0585789	2.5328	2.1146	-0.066353	2.83874	2.68901		-0.124932	0.30594	0.574413			up	up		up	up
DSGSISLQETR	Q9H2G2	SLK	STE20-like serine/threonine-protein kinase (STE20-like kinase) (hSLK) (EC 2.7.11.1) (CTCL tumor antigen se20-9) (STE20-related serine/threonine-protein kinase) (STE20-related kinase) (Serine/threonine-protein kinase 2)	4	S			S779		1.402	1.42477	0.444765	0.770951	1.39457	1.29259	0.868836	1.13976		1.01624	0.317236	0.549895	0.926875	0.623013	0.817283		0.912063	1.96388	1.48625		0.0232408	-1.65637	-0.862772	-0.109554	-0.682666	-0.291093		-0.132794	0.973703	0.571679			down	down						up
GGYSTLPNPQK	Q9NQ75	CASS4	Cas scaffolding protein family member 4 (HEF-like protein) (HEF1-EFS-p130Cas-like protein) (HEPL)	4	S			S232		0.548492	0.997772	1.09105	1.00218	0.549421	1.2694	1.7793	1.49188		1.81912	1.98918	1.82716	2.31044	3.2385	2.71536		1.27009	1.62806	1.48612		0.863239	0.992174	0.869599	1.20816	1.69532	1.44115		0.344926	0.703151	0.571547		up	up	up	up	up	up
DASIPQFKPEIQVYENIHLAR	Q5SQ64	LY6G6F	Lymphocyte antigen 6 complex locus protein G6f	3	S			S270		0.407951	0.4239	1.99304	2.83081	0.250604	0.222985	1.52219	2.57737		1.0391	4.8855	6.93909	0.889792	6.0741	10.2847		0.856313	1.24329	1.48213		0.0553288	2.28851	2.79475	-0.16846	2.60267	3.36242		-0.223789	0.314165	0.567674			up	up		up	up
STQGVTLTDLQEAEK	O14974	PPP1R12A	Protein phosphatase 1 regulatory subunit 12A (Myosin phosphatase-targeting subunit 1) (Myosin phosphatase target subunit 1) (Protein phosphatase myosin-binding subunit)	2	T			T696		0.762177	1.0473	0.81605	1.15946	0.611171	1.18749	1.36195	1.37679		1.37409	1.07068	1.52125	1.94297	2.22842	2.25271		1.41401	2.08131	1.48083		0.458472	0.0985322	0.605253	0.958264	1.15602	1.17166		0.499793	1.05749	0.566409					up	up	up			up
SMSENAVR	Q9GZY8	MFF	Mitochondrial fission factor	1	S			S155		0.864777	0.849857	1.32877	1.43613	0.712469	0.824811	1.30036	1.75169		0.982748	1.53654	1.6607	1.15768	1.82515	2.45862		1.178	1.18783	1.48047		-0.0251069	0.619689	0.731788	0.211237	0.868016	1.29785		0.236344	0.248327	0.566059						up	up
TISRPAVGSTK	P15498	VAV1	Proto-oncogene vav	9	S			S780		0.210889	0.228788	2.01434	1.89172	0.207654	0.148118	3.08264	2.75561		1.08488	9.55169	8.97025	0.71329	14.8451	13.2702		0.657486	1.55418	1.47935		0.117529	3.25576	3.16515	-0.487439	3.89191	3.73012		-0.604968	0.636155	0.564967			up	up		up	up
SVVGTPAYLAPEVLLNQGYNR	Q9BZL6	PRKD2	Serine/threonine-protein kinase D2 (EC 2.7.11.13) (nPKC-D2)	1	S			S710		1.03615	0.591517	2.03008	1.49694	0.431037	1.06076	1.5424	0.921057		0.570877	1.95925	1.4447	2.46095	3.57835	2.13684		4.31083	1.82639	1.47908		-0.808749	0.970298	0.530774	1.29922	1.83929	1.09548		2.10797	0.868996	0.564704		down	up		up	up	up		up	up
SYSFPKPGHR	P43405	SYK	Tyrosine-protein kinase SYK (EC 2.7.10.2) (Spleen tyrosine kinase) (p72-Syk)	3	S			S297		0.380116	0.312757	1.35466	3.37649	0.214769	0.228083	1.63335	2.82006		0.822794	3.56381	8.88279	1.06199	7.60511	13.1306		1.29071	2.13399	1.47821		-0.281397	1.83342	3.15101	0.0867689	2.92697	3.71487		0.368166	1.09355	0.563852			up	up		up	up			up
TAATASDSTRR	Q969M7	UBE2F	NEDD8-conjugating enzyme UBE2F (EC 6.3.2.-) (NEDD8 carrier protein UBE2F) (NEDD8 protein ligase UBE2F) (NEDD8-conjugating enzyme 2) (Ubiquitin-conjugating enzyme E2 F)	8	S			S26		0.31788	0.314935	1.34601	1.92804	0.378105	0.298521	1.91448	3.38774		0.990735	4.23432	6.06531	0.789518	5.06335	8.9598		0.796902	1.19579	1.47722		-0.0134293	2.08213	2.60058	-0.340955	2.34009	3.16347		-0.327526	0.257962	0.562886			up	up		up	up
TVFSPTLPAAR	Q7Z2W4	ZC3HAV1	Zinc finger CCCH-type antiviral protein 1 (ADP-ribosyltransferase diphtheria toxin-like 13) (ARTD13) (Zinc finger CCCH domain-containing protein 2) (Zinc finger antiviral protein) (ZAP)	4	S			S378		1.29108	1.27765	0.844707	0.972823	0.71239	1.00426	1.05538	0.792494		0.989593	0.654262	0.753493	1.4097	1.48147	1.11244		1.42453	2.26433	1.47638		-0.0150929	-0.61206	-0.408333	0.495389	0.567026	0.153733		0.510482	1.17909	0.562066										up
MAGNEALSPTSPFR	Q86WR7	PROSER2	Proline and serine-rich protein 2	11	S			S215		0.906196	0.818085	1.1921	1.59893	0.624331	0.839538	1.737	1.62375		0.902769	1.3155	1.76445	1.3447	2.78218	2.60078		1.48953	2.11493	1.47399		-0.147571	0.395606	0.819215	0.427285	1.47622	1.37894		0.574857	1.08061	0.559729				up		up	up			up
ALEEVPIHIEDPPFPSLR	Q5VZK9	LRRC16A	Leucine-rich repeat-containing protein 16A (CARMIL homolog)	16	S			S960		0.431063	0.388249	2.40917	2.41906	0.290357	0.230314	2.67862	2.40156		0.90068	5.58891	5.61186	0.793211	9.22527	8.27104		0.88068	1.65064	1.47385		-0.150914	2.48257	2.48848	-0.334224	3.20559	3.04807		-0.18331	0.723025	0.559591			up	up		up	up
ASSGDISPYDNNSPVLSER	O43182	ARHGAP6	Rho GTPase-activating protein 6 (Rho-type GTPase-activating protein 6) (Rho-type GTPase-activating protein RhoGAPX-1)	7	S			S667		0.983646	0.988024	0.88312	1.01172	0.842708	0.833547	1.5168	1.27583		1.00445	0.897803	1.02854	0.989128	1.79991	1.51396		0.984745	2.00479	1.47195		0.00640681	-0.15553	0.0406003	-0.0157704	0.847921	0.59833		-0.0221772	1.00345	0.55773						up				up
AESCGSFDETESEESSK	Q9Y343	SNX24	Sorting nexin-24	6	S			S116		1.28685	1.13232	1.21163	0.889858	0.798181	0.81667	1.0704	0.810448		0.879916	0.94155	0.691503	1.02316	1.34104	1.01537		1.1628	1.42429	1.46835		-0.184562	-0.0868909	-0.532193	0.0330377	0.423356	0.022004		0.2176	0.510246	0.554197
YGMGTSVER	P08559	PDHA1	Pyruvate dehydrogenase E1 component subunit alpha, somatic form, mitochondrial (EC 1.2.4.1) (PDHE1-A type I)	6	S			S232		1.10181	1.95326	0.364405	0.462101	1.64583	2.35048	0.816043	1.01352		1.77278	0.330733	0.419403	1.42814	0.495823	0.615811		0.805593	1.49916	1.46831		0.826011	-1.59626	-1.25359	0.514134	-1.0121	-0.69944		-0.311878	0.584159	0.554152		up	down	down		down
GNVVPSPLPTRR	Q9Y2V2	CARHSP1	Calcium-regulated heat stable protein 1 (Calcium-regulated heat-stable protein of 24 kDa) (CRHSP-24)	6	S			S41		1.2393	1.12165	1.00704	1.01558	0.953813	0.948903	0.946801	1.14716		0.905067	0.812586	0.819475	0.994853	0.992648	1.20271		1.0992	1.22159	1.46766		-0.143904	-0.299407	-0.287228	-0.00744505	-0.0106454	0.266289		0.136459	0.288762	0.553517
NLESIDPQFTIRR	Q9Y2L9	LRCH1	Leucine-rich repeat and calponin homology domain-containing protein 1 (Calponin homology domain-containing protein 1) (Neuronal protein 81) (NP81)	10	T			T568		0.951384	0.797655	0.828917	1.12898	0.851008	1.18103	0.973776	1.48021		0.838415	0.871275	1.18667	1.3878	1.14426	1.73936		1.65527	1.31332	1.46575		-0.254264	-0.1988	0.246919	0.472803	0.194416	0.798554		0.727067	0.393216	0.551636							up
SPGDTVASKASAEGGSR	Q96RI0	F2RL3	Proteinase-activated receptor 4 (PAR-4) (Coagulation factor II receptor-like 3) (Thrombin receptor-like 3)	8	S	11	S	S366	S369	0.920097	1.04173	1.28453	1.04547	0.65227	0.894515	1.30881	1.0861		1.1322	1.39608	1.13626	1.37139	2.00655	1.66511		1.21126	1.43728	1.46544		0.179128	0.481378	0.184289	0.455636	1.00472	0.735619		0.276508	0.523341	0.55133						up
SHPLDLSPNVQSR	Q9ULH1	ASAP1	Arf-GAP with SH3 domain, ANK repeat and PH domain-containing protein 1 (130 kDa phosphatidylinositol 4,5-bisphosphate-dependent ARF1 GTPase-activating protein) (ADP-ribosylation factor-directed GTPase-activating protein 1) (ARF GTPase-activating protein 1) (Development and differentiation-enhancing factor 1) (DEF-1) (Differentiation-enhancing factor 1) (PIP2-dependent ARF1 GAP)	7	S			S1027		0.858971	0.812348	1.32795	1.08322	0.926377	0.944172	1.3933	1.70439		0.945722	1.54598	1.26106	1.01921	1.50404	1.83985		1.07771	0.97287	1.45896		-0.0805124	0.628519	0.334641	0.0274504	0.588839	0.879586		0.107963	-0.0396804	0.544945							up
AVLEEDEEVTEEAEMEPEDKGH	Q9H4B7	TUBB1	Tubulin beta-1 chain	10	T			T439		1.73629	0.824689	0.772455	0.955198	1.2534	1.20827	1.27071	1.00461		0.474971	0.444887	0.550136	0.96399	1.01381	0.801507		2.02958	2.27881	1.45692		-1.07409	-1.16849	-0.862139	-0.0529093	0.0197893	-0.319213		1.02118	1.18828	0.542926		down	down	down					up	up
TGFYRHSGCER	Q8N699	MYCT1	Myc target protein 1 (Myc target in myeloid cells protein 1)	7	S			S129		0.743753	0.665296	2.00592	2.21157	0.436312	0.496362	2.116	1.88967		0.894511	2.69702	2.97353	1.13763	4.84975	4.33101		1.27179	1.79819	1.45652		-0.160829	1.43137	1.57217	0.186033	2.27791	2.1147		0.346862	0.846543	0.542529			up	up		up	up			up
HALWPSLPDLHR	P40238	MPL	Thrombopoietin receptor (TPO-R) (Myeloproliferative leukemia protein) (Proto-oncogene c-Mpl) (CD antigen CD110)	6	S			S531		1.02896	1.02862	1.24687	1.04454	0.728016	1.02668	0.955563	1.07604		0.999676	1.21178	1.01514	1.41024	1.31256	1.47804		1.4107	1.08316	1.45599		-0.000467841	0.277129	0.0216806	0.49594	0.39238	0.563685		0.496408	0.115251	0.542005
CLSLVMDDEIESEAK	Q0ZGT2	NEXN	Nexilin (F-actin-binding protein) (Nelin)	3	S			S226		0.598406	0.565959	1.35616	1.37622	0.580574	0.758385	2.60538	1.93931		0.945777	2.26629	2.29981	1.30627	4.48759	3.34033		1.38116	1.98015	1.45244		-0.0804284	1.18033	1.20151	0.385452	2.16594	1.73999		0.465881	0.985611	0.538478			up	up		up	up			up
LDQVVESPAIPR	P16157	ANK1	Ankyrin-1 (ANK-1) (Ankyrin-R) (Erythrocyte ankyrin)	7	S			S856		0.737672	0.646131	3.02989	1.21885	0.792211	0.868787	2.51104	1.89963		0.875906	4.10737	1.65229	1.09666	3.16967	2.39788		1.25203	0.771703	1.45124		-0.191152	2.03821	0.72447	0.133118	1.66433	1.26176		0.324271	-0.373882	0.53729			up			up	up
TESVPSDINNPVDR	Q8IVT5	KSR1	Kinase suppressor of Ras 1	3	S			S404		0.963807	0.943556	0.931614	1.07932	0.899594	1.1498	1.15071	1.4617		0.978988	0.966598	1.11985	1.27813	1.27915	1.62484		1.30556	1.32335	1.45095		-0.0306363	-0.0490123	0.1633	0.354037	0.355184	0.700301		0.384673	0.404196	0.537001
YVGVSSDSVGGFRYSER	Q14677	CLINT1	Clathrin interactor 1 (Clathrin-interacting protein localized in the trans-Golgi region) (Clint) (Enthoprotin) (Epsin-4) (Epsin-related protein) (EpsinR)	15	S			S173		0.449298	0.608146	1.4666	1.38349	0.4927	0.59418	1.5442	2.20048		1.35355	3.2642	3.07923	1.20597	3.13416	4.46616		0.890967	0.960164	1.45042		0.436746	1.70673	1.62257	0.270189	1.64808	2.15904		-0.166556	-0.0586471	0.536469			up	up		up	up
ARSLPSSPER	O95685	PPP1R3D	Protein phosphatase 1 regulatory subunit 3D (Protein phosphatase 1 regulatory subunit 6) (PP1 subunit R6) (Protein phosphatase 1-binding subunit R6)	3	S			S74		0.942701	0.905967	1.27048	1.31268	0.775483	0.904555	1.41017	1.56399		0.961033	1.3477	1.39246	1.16644	1.81844	2.01679		1.21374	1.34929	1.44836		-0.0573421	0.430504	0.477638	0.222114	0.862704	1.01206		0.279456	0.4322	0.534423						up	up
AQSLLSTDR	O00231	PSMD11	26S proteasome non-ATPase regulatory subunit 11 (26S proteasome regulatory subunit RPN6) (26S proteasome regulatory subunit S9) (26S proteasome regulatory subunit p44.5)	3	S			S14		0.734355	0.816235	1.27666	1.6144	0.582494	0.813431	1.49443	1.85279		1.1115	1.73848	2.1984	1.39646	2.56558	3.18079		1.25638	1.47576	1.44687		0.152507	0.797826	1.13645	0.481777	1.35928	1.66939		0.32927	0.561458	0.532933			up	up		up	up
QSVSEAVR	Q5JSL3	DOCK11	Dedicator of cytokinesis protein 11 (Activated Cdc42-associated guanine nucleotide exchange factor) (ACG) (Zizimin-2)	2	S			S23		0.729391	0.896155	1.37578	1.27427	0.686313	0.49303	1.80573	1.72997		1.22863	1.88621	1.74704	0.718376	2.63105	2.52067		0.584694	1.39489	1.44282		0.297056	0.915487	0.80491	-0.47719	1.39564	1.33381		-0.774245	0.480154	0.528896			up	up		up	up		down
ILSLSEEGSLER	Q9Y4G8	RAPGEF2	Rap guanine nucleotide exchange factor 2 (Cyclic nucleotide ras GEF) (CNrasGEF) (Neural RAP guanine nucleotide exchange protein) (nRap GEP) (PDZ domain-containing guanine nucleotide exchange factor 1) (PDZ-GEF1) (RA-GEF-1) (Ras/Rap1-associating GEF-1)	9	S			S1095		0.937197	0.97205	0.9151	2.6695	0.781127	0.896656	0.950724	3.20989		1.03719	0.976423	2.84839	1.1479	1.21712	4.10931		1.10674	1.24651	1.44268		0.0526787	-0.0344224	1.51015	0.198997	0.283469	2.0389		0.146318	0.317891	0.528749				up			up
ALTDSFR	P30626	SRI	Sorcin (22 kDa protein) (CP-22) (CP22) (V19)	5	S			S172		0.698866	0.757859	1.37525	1.58947	0.592022	0.61116	1.88294	1.94251		1.08441	1.96782	2.27435	1.03233	3.18052	3.28114		0.95197	1.61626	1.44267		0.116912	0.976601	1.18546	0.0458995	1.66926	1.7142		-0.0710127	0.692663	0.52874			up	up		up	up
SLFINHHPPGQIAR	Q8ND76	CCNY	Cyclin-Y (Cyc-Y) (Cyclin box protein 1) (Cyclin fold protein 1) (cyclin-X)	1	S			S83		0.734421	0.513509	0.847726	0.968092	1.27325	1.06101	2.08511	2.42014		0.699202	1.15428	1.31817	0.833312	1.63763	1.90077		1.1918	1.41875	1.44197		-0.516219	0.206991	0.398537	-0.263071	0.711612	0.926582		0.253148	0.504622	0.528045							up
SLSDSESDDSK	Q13185	CBX3	Chromobox protein homolog 3 (HECH) (Heterochromatin protein 1 homolog gamma) (HP1 gamma) (Modifier 2 protein)	3	S			S95		0.938317	0.933264	1.66803	1.02423	1.00019	0.70689	2.09462	1.57116		0.994615	1.77768	1.09156	0.706757	2.09423	1.57086		0.710583	1.17807	1.4391		-0.00779031	0.829994	0.126392	-0.500715	1.06642	0.651559		-0.492924	0.236424	0.525167			up			up
NQSPEPSSGPR	Q14699	RFTN1	Raftlin (Cell migration-inducing gene 2 protein) (Raft-linking protein)	3	S			S220		0.790663	0.935933	1.20651	1.30197	0.704648	0.814147	1.42035	1.66884		1.18373	1.52595	1.64668	1.1554	2.01569	2.36833		0.976063	1.32094	1.43825		0.243341	0.609709	0.719557	0.208388	1.01127	1.24387		-0.0349535	0.401563	0.524311						up	up
SLSSPTDNLELSLR	Q9Y2X7	GIT1	ARF GTPase-activating protein GIT1 (ARF GAP GIT1) (Cool-associated and tyrosine-phosphorylated protein 1) (CAT-1) (CAT1) (G protein-coupled receptor kinase-interactor 1) (GRK-interacting protein 1)	3	S			S361		0.783056	0.842293	1.18803	1.26446	0.782687	0.834966	1.507	1.81275		1.07565	1.51717	1.61478	1.06679	1.92542	2.31605		0.991769	1.26909	1.43429		0.105207	0.601382	0.691335	0.0932825	0.945176	1.21167		-0.0119246	0.343794	0.520334						up	up
GFLLAPCVSSVK	P37288	AVPR1A	Vasopressin V1a receptor (V1aR) (AVPR V1a) (Antidiuretic hormone receptor 1a) (Vascular/hepatic-type arginine vasopressin receptor)	10	S			S278		0.549984	0.577085	2.05151	1.79555	0.471661	0.645441	2.71281	2.20688		1.04928	3.73014	3.26473	1.36844	5.75161	4.67895		1.30418	1.54193	1.43318		0.0693953	1.89923	1.70696	0.452533	2.52397	2.22618		0.383138	0.624738	0.51922			up	up		up	up
HFGSFQK	Q14162	SCARF1	Scavenger receptor class F member 1 (Acetyl LDL receptor) (Scavenger receptor expressed by endothelial cells 1) (SREC-I)	4	S			S714		0.444665	0.262209	1.75608	2.64372	0.280852	0.117875	2.62465	2.37929		0.589677	3.94922	5.94541	0.419705	9.34529	8.47167		0.711755	2.36637	1.42491		-0.762003	1.98157	2.57178	-1.25255	3.22424	3.08265		-0.490548	1.24267	0.51087			up	up	down	up	up			up
SPGDTVASK	Q96RI0	F2RL3	Proteinase-activated receptor 4 (PAR-4) (Coagulation factor II receptor-like 3) (Thrombin receptor-like 3)	8	S			S366		0.406966	0.502169	1.86034	1.67107	0.400387	0.393484	2.78796	2.33547		1.23393	4.57125	4.10617	0.98276	6.96316	5.83302		0.796446	1.52325	1.42055		0.303262	2.19259	2.03779	-0.0250894	2.79974	2.54424		-0.328351	0.607156	0.506449			up	up		up	up
LFGGFNSSDTVTSPQR	P12931	SRC	Proto-oncogene tyrosine-protein kinase Src (EC 2.7.10.2) (Proto-oncogene c-Src) (pp60c-src) (p60-Src)	8	S			S70		0.712704	0.846012	1.10975	1.33708	0.67952	0.742746	1.15728	1.80703		1.18705	1.55709	1.87607	1.09304	1.70309	2.65927		0.920811	1.09376	1.41747		0.247375	0.638856	0.907711	0.128352	0.768154	1.41103		-0.119023	0.129299	0.503321				up			up
VETPVGER	Q8TD55	PLEKHO2	Pleckstrin homology domain-containing family O member 2 (PH domain-containing family O member 2) (Pleckstrin homology domain-containing family Q member 1) (PH domain-containing family Q member 1)	3	T			T224		1.33585	1.55887	0.588627	0.877421	1.31417	1.4655	0.791257	1.22342		1.16695	0.44064	0.656828	1.11515	0.602096	0.930944		0.955608	1.36641	1.41733		0.222746	-1.18233	-0.606412	0.157237	-0.731934	-0.103234		-0.0655095	0.450395	0.503178			down
VFVGEEDPEAESVTLR	Q86UX7	FERMT3	Fermitin family homolog 3 (Kindlin-3) (MIG2-like protein) (Unc-112-related protein 2)	14	T			T33		0.929874	1.03132	1.28814	1.15754	0.726754	0.922166	1.21446	1.28197		1.1091	1.38528	1.24484	1.26888	1.67108	1.76396		1.14407	1.20631	1.41702		0.149385	0.470179	0.315959	0.343558	0.74078	0.81882		0.194173	0.270601	0.502861							up
RASSEDTLNKPGSTAASGVVR	Q5M775	SPECC1	Cytospin-B (Nuclear structure protein 5) (NSP5) (Sperm antigen HCMOGT-1) (Sperm antigen with calponin homology and coiled-coil domains 1)	4	S			S55		0.762453	0.567153	1.45972	1.68035	0.595323	0.488533	1.73695	1.85906		0.743854	1.91451	2.20388	0.820619	2.91766	3.12278		1.1032	1.52397	1.41695		-0.426909	0.936976	1.14004	-0.285216	1.54481	1.64283		0.141693	0.607836	0.502786			up	up		up	up
GLPTPQVLQR	Q9BUB5	MKNK1	MAP kinase-interacting serine/threonine-protein kinase 1 (EC 2.7.11.1) (MAP kinase signal-integrating kinase 1) (MAPK signal-integrating kinase 1) (Mnk1)	4	T			T385		0.58694	0.992289	1.18102	1.00755	0.522698	1.35882	1.43879	1.27105		1.69061	2.01216	1.71661	2.59963	2.75262	2.43171		1.53769	1.368	1.41658		0.757546	1.00874	0.77956	1.37831	1.46081	1.28197		0.620762	0.452063	0.502411			up	up	up	up	up
IDYIAGLDSR	P07741	APRT	Adenine phosphoribosyltransferase (APRT) (EC 2.4.2.7)	9	S			S66		1.08132	0.979621	1.06038	1.01994	0.936978	1.02614	1.01311	1.25134		0.905948	0.980634	0.943239	1.09516	1.08125	1.3355		1.20885	1.10261	1.41587		-0.1425	-0.0282137	-0.084305	0.131137	0.112706	0.417384		0.273636	0.14092	0.501689
AAARLSLTDPLVAER	P13224	GP1BB	Platelet glycoprotein Ib beta chain (GP-Ib beta) (GPIb-beta) (GPIbB) (Antigen CD42b-beta) (CD antigen CD42c)	6	S			S191		1.03516	0.98728	1.02408	1.02618	1.02032	1.10668	0.997549	1.43181		0.953747	0.989294	0.991328	1.08463	0.977679	1.40329		1.13723	0.98826	1.41556		-0.0683219	-0.0155287	-0.0125656	0.117206	-0.0325666	0.488809		0.185528	-0.0170379	0.501375
SDSASSEPVGIYQGFEK	Q05655	PRKCD	Protein kinase C delta type (EC 2.7.11.13) (Tyrosine-protein kinase PRKCD) (EC 2.7.10.2) (nPKC-delta) [Cleaved into: Protein kinase C delta type regulatory subunit; Protein kinase C delta type catalytic subunit (Sphingosine-dependent protein kinase-1) (SDK1)]	3	S			S304		0.923343	0.842113	1.23131	1.39774	0.744798	0.75373	1.48272	1.59568		0.912027	1.33354	1.51378	1.01199	1.99077	2.14243		1.10961	1.49285	1.41528		-0.132852	0.41526	0.59816	0.0171992	0.993325	1.09925		0.150051	0.578065	0.501088						up	up
QQPPLGPSSSLLSLPGLK	Q4KMP7	TBC1D10B	TBC1 domain family member 10B (Rab27A-GAP-beta)	13	S			S661		1.22384	0.911696	0.880064	1.06781	0.946613	1.24228	1.05544	1.16786		0.744948	0.719102	0.87251	1.31234	1.11497	1.23373		1.76165	1.5505	1.414		-0.424788	-0.475732	-0.196756	0.392142	0.157004	0.303024		0.81693	0.632736	0.49978									up
DRPLPPPSSLK	Q96MK2	FAM65C	Protein FAM65C	9	S			S603		0.544403	0.460448	1.35076	1.48676	0.574159	0.50046	2.42203	2.21602		0.845785	2.48118	2.73099	0.871641	4.21839	3.85959		1.03057	1.70016	1.41326		-0.241636	1.31103	1.44942	-0.198194	2.07669	1.94845		0.0434419	0.765668	0.499022			up	up		up	up
KVDSLKK	O95810	SDPR	Serum deprivation-response protein (Cavin-2) (PS-p68) (Phosphatidylserine-binding protein)	4	S			S241		0.565429	0.377463	1.98393	2.45095	0.357114	0.23825	3.12734	2.18159		0.667568	3.50872	4.33468	0.667155	8.75725	6.10895		0.99938	2.49585	1.40932		-0.583012	1.81095	2.11593	-0.583907	3.13048	2.61093		-0.000894823	1.31953	0.494999			up	up		up	up			up
TFSSTESLR	Q08379	GOLGA2	Golgin subfamily A member 2 (130 kDa cis-Golgi matrix protein) (GM130) (GM130 autoantigen) (Golgin-95)	7	S			S126		0.528495	0.515841	1.19767	1.52335	0.625044	0.536927	1.52467	2.53764		0.976057	2.26619	2.88243	0.859022	2.43929	4.05994		0.880094	1.07639	1.40851		-0.0349631	1.18027	1.52729	-0.219234	1.28646	2.02146		-0.18427	0.106195	0.494173			up	up		up	up
RSPPPSPTTQR	Q9UQ16	DNM3	Dynamin-3 (EC 3.6.5.5) (Dynamin, testicular) (T-dynamin)	2	S			S769		1.01502	1.0934	1.3501	0.837381	0.971034	1.12744	1.45611	1.12809		1.07722	1.33013	0.824991	1.16107	1.49955	1.16174		1.07784	1.12737	1.40818		0.107309	0.411565	-0.27755	0.215457	0.584525	0.216286		0.108148	0.172961	0.493836
QPPGPVPTPPLPSER	Q9Y2X7	GIT1	ARF GTPase-activating protein GIT1 (ARF GAP GIT1) (Cool-associated and tyrosine-phosphorylated protein 1) (CAT-1) (CAT1) (G protein-coupled receptor kinase-interactor 1) (GRK-interacting protein 1)	8	T			T480		1.02485	1.07576	0.925286	0.940862	0.926095	0.988603	1.02025	1.19625		1.04968	0.902854	0.918052	1.0675	1.10167	1.29171		1.01698	1.22021	1.40701		0.0699446	-0.147435	-0.123352	0.0942322	0.139696	0.369283		0.0242876	0.287131	0.492635
GARPPAAGPGGDEDEDEEDTAPESALDTSLDK	Q27J81	INF2	Inverted formin-2 (HBEBP2-binding protein C)	20	T			T1179		1.37137	0.940473	0.691678	0.458324	1.296	1.47468	1.04037	0.608391		0.685791	0.50437	0.334209	1.13787	0.802758	0.469438		1.65921	1.59161	1.40463		-0.544159	-0.987446	-1.58118	0.186335	-0.316963	-1.09099		0.730494	0.670482	0.490186			down	down			down
GKDSLSDDGVDLK	P07948	LYN	Tyrosine-protein kinase Lyn (EC 2.7.10.2) (Lck/Yes-related novel protein tyrosine kinase) (V-yes-1 Yamaguchi sarcoma viral related oncogene homolog) (p53Lyn) (p56Lyn)	4	S			S11		1.2807	0.97363	1.16948	1.12176	0.828708	0.736501	1.00847	1.01893		0.760235	0.913159	0.875898	0.888734	1.21692	1.22955		1.16903	1.33265	1.40376		-0.395483	-0.131062	-0.191166	-0.170176	0.283235	0.298126		0.225307	0.414297	0.489292
RTGALVLSR	P16150	SPN	Leukosialin (Galactoglycoprotein) (GALGP) (Leukocyte sialoglycoprotein) (Sialophorin) (CD antigen CD43)	8	S			S291		0.351853	0.315903	2.10402	1.55994	0.499678	0.409461	1.80989	3.10639		0.897827	5.97984	4.4335	0.81945	3.62212	6.21678		0.912703	0.605722	1.40223		-0.15549	2.58011	2.14844	-0.287272	1.85683	2.63617		-0.131782	-0.723272	0.487723			up	up		up	up
TVASIK	O00139	KIF2A	Kinesin-like protein KIF2A (Kinesin-2) (hK2)	4	S			S100		0.160704	0.169023	1.51549	2.14942	0.159978	0.125933	2.54627	2.99681		1.05177	9.43037	13.3751	0.787188	15.9164	18.7326		0.748444	1.68778	1.40056		0.0728127	3.23731	3.74148	-0.345221	3.99244	4.22748		-0.418033	0.755127	0.486006			up	up		up	up
TTVQTLSR	Q68D51	DENND2C	DENN domain-containing protein 2C	5	T			T12		0.581768	1.01791	1.07564	1.05124	0.499183	1.17402	1.45275	1.2624		1.74968	1.84891	1.80698	2.35189	2.91026	2.52893		1.34418	1.57404	1.39954		0.807095	0.886678	0.853578	1.23382	1.54115	1.33853		0.426728	0.654472	0.484949		up	up	up	up	up	up
EQTLSPTITSGLHNIAR	O94979	SEC31A	Protein transport protein Sec31A (ABP125) (ABP130) (SEC31-like protein 1) (SEC31-related protein A) (Web1-like protein)	5	S			S1163		0.945292	0.983832	1.17278	1.3021	0.809934	0.865815	1.29795	1.55974		1.04077	1.24065	1.37746	1.06899	1.60254	1.92577		1.02712	1.29169	1.39805		0.0576518	0.311095	0.462013	0.0962544	0.680357	0.945433		0.0386025	0.369261	0.48342							up
SAPPSPPPPGTR	Q9Y4H4	GPSM3	G-protein-signaling modulator 3 (Activator of G-protein signaling 4) (G18.1b) (Protein G18)	1	S	5	S	S35	S39	0.894017	0.940457	1.36958	1.21483	0.79085	0.783433	1.81161	1.50145		1.05195	1.53194	1.35885	0.990621	2.29071	1.89852		0.941704	1.4953	1.39715		0.0730599	0.615363	0.442387	-0.0135942	1.1958	0.924877		-0.0866541	0.580434	0.48249						up	up
AVTPVPTKTEEVSNLK	Q6PKG0	LARP1	La-related protein 1 (La ribonucleoprotein domain family member 1)	3	T			T526		2.08451	1.11971	0.642841	0.816423	1.51365	1.45351	0.86793	0.826743		0.537156	0.30839	0.391662	0.960268	0.573401	0.546191		1.78769	1.85934	1.39455		-0.896587	-1.69717	-1.35232	-0.058491	-0.802384	-0.872522		0.838096	0.894789	0.479796		down	down	down		down	down		up	up
ELPPLSPSLSR	Q86UU1	PHLDB1	Pleckstrin homology-like domain family B member 1 (Protein LL5-alpha)	6	S			S461		1.92508	1.71774	0.455707	0.455797	1.5036	1.69742	0.706544	0.493945		0.892297	0.236721	0.236768	1.12891	0.469903	0.328509		1.26517	1.98505	1.38747		-0.164405	-2.07874	-2.07845	0.174926	-1.08956	-1.60599		0.339331	0.989176	0.472462			down	down		down	down			up
FGVQSER	Q14247	CTTN	Src substrate cortactin (Amplaxin) (Oncogene EMS1)	5	S			S277		0.528599	0.614618	1.183	5.71587	0.613813	0.856527	1.23196	9.20245		1.16273	2.23799	10.8132	1.39542	2.00706	14.9923		1.20013	0.896814	1.38647		0.217514	1.1622	3.43473	0.4807	1.00508	3.90615		0.263186	-0.15712	0.47142			up	up		up	up
AEALTEPLNA	Q9NX76	CMTM6	CKLF-like MARVEL transmembrane domain-containing protein 6 (Chemokine-like factor superfamily member 6)	5	T			T178		0.866606	0.99864	1.06903	1.09632	0.755871	1.08117	1.28247	1.32578		1.15236	1.23358	1.26508	1.43036	1.69668	1.75397		1.24125	1.37541	1.38645		0.204589	0.302855	0.339226	0.516378	0.762714	0.810626		0.311789	0.459859	0.4714							up
VWTSGQVEEYDLDADDINSR	P29972	AQP1	Aquaporin-1 (AQP-1) (Aquaporin-CHIP) (Urine water channel) (Water channel protein for red blood cells and kidney proximal tubule)	19	S			S262		0.853445	0.901636	0.894564	1.07799	0.818216	1.36815	1.48535	1.43259		1.05647	1.04818	1.2631	1.67211	1.81535	1.75086		1.58274	1.73191	1.38616		0.0792474	0.0678877	0.336971	0.741668	0.860249	0.808067		0.662421	0.792362	0.471096						up	up			up
SLSTDTSR	Q8IWB9	TEX2	Testis-expressed sequence 2 protein (Transmembrane protein 96)	3	S			S222		0.649155	0.776276	1.14954	1.53666	0.583878	0.745623	2.11663	1.9142		1.19583	1.77083	2.36716	1.27702	3.62512	3.27843		1.0679	2.04713	1.38496		0.258007	0.824424	1.24316	0.35278	1.85803	1.71301		0.0947721	1.0336	0.469845			up	up		up	up			up
AATPLPSLR	Q9Y3Q8	TSC22D4	TSC22 domain family protein 4 (TSC22-related-inducible leucine zipper protein 2) (Tsc-22-like protein THG-1)	3	T			T211		1.69613	1.62959	0.446936	0.473358	1.64582	1.74773	0.599469	0.635877		0.960771	0.263503	0.279081	1.06192	0.364237	0.386358		1.10528	1.38229	1.38439		-0.0577361	-1.92411	-1.84124	0.086672	-1.45705	-1.37199		0.144408	0.467058	0.469255			down	down		down	down
VIYSQPSARSEGEFK	Q9Y624	F11R	Junctional adhesion molecule A (JAM-A) (Junctional adhesion molecule 1) (JAM-1) (Platelet F11 receptor) (Platelet adhesion molecule 1) (PAM-1) (CD antigen CD321)	7	S	10	S	S284	S287	0.412643	0.517658	1.8239	1.76261	0.39157	0.511154	2.60321	2.31166		1.25449	4.42004	4.27151	1.3054	6.64814	5.90357		1.04058	1.50409	1.38208		0.327104	2.14406	2.09474	0.384488	2.73295	2.56159		0.0573836	0.588889	0.466843			up	up		up	up
SEVTSQSGLSNSSDSLDSSTRPPSVTR	Q9Y2H0	DLGAP4	Disks large-associated protein 4 (DAP-4) (PSD-95/SAP90-binding protein 4) (SAP90/PSD-95-associated protein 4) (SAPAP-4)	24	S			S620		0.875479	0.748107	1.00791	1.06601	0.778544	1.27853	1.58736	1.30867		0.854512	1.15126	1.21763	1.64221	2.03888	1.68092		1.92181	1.77099	1.38049		-0.226828	0.203219	0.284074	0.715637	1.02777	0.74925		0.942464	0.824556	0.465176						up			up	up
LPLLPPESPGPLR	Q14160	SCRIB	Protein scribble homolog (Scribble) (hScrib) (Protein LAP4)	8	S			S853		1.18383	0.980025	0.855266	1.00959	0.475676	0.863924	1.21755	0.559906		0.827844	0.722458	0.852819	1.8162	2.55962	1.17707		2.19389	3.54293	1.38022		-0.272569	-0.469015	-0.229689	0.860925	1.35593	0.235205		1.13349	1.82494	0.464894					up	up			up	up
GIPASPR	P27987	ITPKB	Inositol-trisphosphate 3-kinase B (EC 2.7.1.127) (Inositol 1,4,5-trisphosphate 3-kinase B) (IP3 3-kinase B) (IP3K B) (InsP 3-kinase B)	5	S			S264		1.73794	1.6368	0.426871	0.606169	1.57136	1.56356	0.646548	0.756372		0.941807	0.245619	0.348786	0.995033	0.411457	0.481348		1.05652	1.67518	1.38007		-0.0864971	-2.02551	-1.51959	-0.00718306	-1.28119	-1.05485		0.0793141	0.744319	0.464738			down	down		down	down
SPGDTVASKASAEGGSR	Q96RI0	F2RL3	Proteinase-activated receptor 4 (PAR-4) (Coagulation factor II receptor-like 3) (Thrombin receptor-like 3)	11	S	16	S	S369	S374	1.23498	1.07538	1.20284	1.01271	0.7246	0.754667	0.949621	0.819464		0.870764	0.973971	0.820017	1.04149	1.31054	1.13092		1.19607	1.34557	1.37914		-0.199646	-0.0380493	-0.286274	0.0586542	0.390166	0.177496		0.2583	0.428216	0.463769
SIQPQVSPR	Q13322	GRB10	Growth factor receptor-bound protein 10 (GRB10 adapter protein) (Insulin receptor-binding protein Grb-IR)	7	S			S104		1.22249	1.05307	0.820176	1.21619	0.996504	1.08858	0.98402	1.36709		0.861415	0.670906	0.994846	1.0924	0.987472	1.37188		1.26814	1.47185	1.37899		-0.21522	-0.575818	-0.00745543	0.1275	-0.0181883	0.456158		0.34272	0.55763	0.463613
QEPLGSDSEGVNCLAYDEAIMAQQDR	Q96FW1	OTUB1	Ubiquitin thioesterase OTUB1 (EC 3.4.19.12) (Deubiquitinating enzyme OTUB1) (OTU domain-containing ubiquitin aldehyde-binding protein 1) (Otubain-1) (hOTU1) (Ubiquitin-specific-processing protease OTUB1)	6	S			S16		0.971607	0.986867	0.872088	1.15137	0.79225	1.13222	1.16657	1.29449		1.01571	0.897574	1.18502	1.42912	1.47248	1.63394		1.40703	1.64051	1.37883		0.0224828	-0.155898	0.244911	0.515131	0.558245	0.708359		0.492648	0.714142	0.463448
RAPSPLPK	Q9BSL1	UBAC1	Ubiquitin-associated domain-containing protein 1 (UBA domain-containing protein 1) (E3 ubiquitin-protein ligase subunit KPC2) (Glialblastoma cell differentiation-related protein 1) (Kip1 ubiquitination-promoting complex protein 2)	4	S			S98		1.00717	0.769271	1.17459	1.18138	0.902286	0.834603	1.43913	1.45844		0.763791	1.16623	1.17297	0.924987	1.59498	1.61638		1.21105	1.36764	1.37803		-0.388749	0.221847	0.230164	-0.112495	0.67354	0.69277		0.276255	0.451693	0.462605
ASAISIK	Q8WW12	PCNP	PEST proteolytic signal-containing nuclear protein (PCNP) (PEST-containing nuclear protein)	5	S			S87		0.310998	0.386508	1.34459	1.89722	0.299022	0.438065	2.29967	2.51322		1.2428	4.32346	6.10042	1.46499	7.69064	8.4048		1.17879	1.77882	1.37774		0.313592	2.11219	2.60891	0.550893	2.9431	3.07121		0.237301	0.830917	0.462305			up	up		up	up			up
SGLTVPTSPK	Q53EL6	PDCD4	Programmed cell death protein 4 (Neoplastic transformation inhibitor protein) (Nuclear antigen H731-like) (Protein 197/15a)	8	S			S94		1.09718	0.960942	1.01526	1.03822	1.10069	1.10432	1.41415	1.43469		0.875832	0.925336	0.946269	1.0033	1.28478	1.30344		1.14553	1.38845	1.37745		-0.191274	-0.111951	-0.0796779	0.00474607	0.361523	0.382326		0.19602	0.473474	0.462003
AGSLHK	Q6ZU35	KIAA1211	Uncharacterized protein KIAA1211	3	S			S1143		0.511472	0.274372	1.85335	2.88734	0.291997	0.150006	2.94608	2.26992		0.536436	3.62356	5.64515	0.513723	10.0894	7.77379		0.957659	2.78439	1.37707		-0.898521	1.85741	2.49701	-0.960936	3.33477	2.95862		-0.0624153	1.47736	0.461607		down	up	up	down	up	up			up
TVQTIVHR	Q96RT1	ERBB2IP	Protein LAP2 (Densin-180-like protein) (Erbb2-interacting protein) (Erbin)	4	T			T500		0.426834	0.360463	1.28657	2.74089	0.328376	0.34226	1.64824	2.90161		0.844502	3.01421	6.42144	1.04228	5.01937	8.83624		1.2342	1.66523	1.37605		-0.243827	1.59178	2.6829	0.0597434	2.32751	3.14343		0.303571	0.735725	0.460535			up	up		up	up
SLQLMDNR	Q9H7D0	DOCK5	Dedicator of cytokinesis protein 5	1	S			S1766		0.846984	1.19723	1.04413	1.09571	0.578253	0.563797	1.15541	1.02639		1.41352	1.23276	1.29366	0.975	1.9981	1.77498		0.689769	1.62084	1.37206		0.499288	0.301891	0.371464	-0.0365266	0.99863	0.827804		-0.535815	0.696739	0.45634						up	up
YGPLSEPGSAR	Q9H1Z4	WDR13	WD repeat-containing protein 13	9	S			S74		0.832041	0.681877	1.64797	1.42714	0.74208	0.607184	1.47522	1.74514		0.819523	1.98063	1.71523	0.818219	1.98795	2.35169		0.998409	1.0037	1.37106		-0.287143	0.98596	0.778404	-0.28944	0.991283	1.2337		-0.00229734	0.00532265	0.455292			up	up		up	up
NRLSLLVQKPEFHEDTR	Q9NS28	RGS18	Regulator of G-protein signaling 18 (RGS18)	4	S			S49		1.04022	0.852786	1.4468	1.61834	0.658641	0.511996	2.36817	1.40435		0.819816	1.39087	1.55577	0.777352	3.59554	2.13219		0.948203	2.5851	1.3705		-0.286627	0.475987	0.637632	-0.363359	1.84621	1.09234		-0.0767321	1.37022	0.454706						up	up			up
EDLSKSPK	Q14155	ARHGEF7	Rho guanine nucleotide exchange factor 7 (Beta-Pix) (COOL-1) (PAK-interacting exchange factor beta) (p85)	6	S			S676		1.28789	0.991474	1.23255	1.00834	1.02944	0.851719	1.26999	1.10324		0.769845	0.95703	0.782945	0.827364	1.23367	1.0717		1.07471	1.28906	1.3688		-0.37736	-0.0633634	-0.353017	-0.273406	0.30296	0.0998959		0.103953	0.366323	0.452913
ELASPVSPELR	Q5T4S7	UBR4	E3 ubiquitin-protein ligase UBR4 (EC 6.3.2.-) (600 kDa retinoblastoma protein-associated factor) (N-recognin-4) (Retinoblastoma-associated factor of 600 kDa) (RBAF600) (p600) (Zinc finger UBR1-type protein 1)	7	S			S181		1.02746	1.03433	0.973386	1.10052	0.736019	0.909832	0.950073	1.07855		1.00668	0.94737	1.07111	1.23615	1.29083	1.46539		1.22795	1.36254	1.3681		0.00960959	-0.0780008	0.0991058	0.305856	0.368294	0.55128		0.296247	0.446295	0.452174
RSPPPSPTTQR	Q9UQ16	DNM3	Dynamin-3 (EC 3.6.5.5) (Dynamin, testicular) (T-dynamin)	2	S	6	S	S769	S773	0.990116	1.04517	1.58891	0.980005	0.888904	1.01016	1.79819	1.20368		1.05561	1.60477	0.989789	1.13641	2.02293	1.35411		1.07655	1.26057	1.36808		0.0780737	0.68237	-0.0148071	0.184485	1.01645	0.437348		0.106411	0.334076	0.452155						up
FLDLGVTLR	Q8IZD0	SAMD14	Sterile alpha motif domain-containing protein 14 (SAM domain-containing protein 14)	7	T			T198		0.891608	1.07208	1.18031	1.48791	0.5427	0.608957	1.52415	1.23892		1.20241	1.3238	1.66879	1.12209	2.80846	2.28288		0.933197	2.12152	1.36798		0.265933	0.404684	0.738803	0.166186	1.48978	1.19085		-0.0997463	1.0851	0.45205						up	up			up
ERPISLGIFPLPAGDGLLTPDAQK	O60271	SPAG9	C-Jun-amino-terminal kinase-interacting protein 4 (JIP-4) (JNK-interacting protein 4) (Cancer/testis antigen 89) (CT89) (Human lung cancer oncogene 6 protein) (HLC-6) (JNK-associated leucine-zipper protein) (JLP) (Mitogen-activated protein kinase 8-interacting protein 4) (Proliferation-inducing protein 6) (Protein highly expressed in testis) (PHET) (Sperm surface protein) (Sperm-associated antige…	19	T			T217		1.51696	1.23933	0.84659	1.08019	0.809657	0.792616	1.04342	0.788544		0.816981	0.558083	0.712074	0.978952	1.28871	0.973923		1.19826	2.30918	1.36773		-0.291625	-0.841447	-0.4899	-0.0306901	0.365932	-0.0381209		0.260935	1.20738	0.451779			down							up
RPSLPSSPSPGLPK	O43294	TGFB1I1	Transforming growth factor beta-1-induced transcript 1 protein (Androgen receptor coactivator 55 kDa protein) (Androgen receptor-associated protein of 55 kDa) (Hydrogen peroxide-inducible clone 5 protein) (Hic-5)	7	S			S141		1.37188	1.17716	0.77184	1.05856	1.04281	0.979634	1.11455	1.0988		0.858063	0.562614	0.771608	0.939418	1.0688	1.05369		1.09481	1.8997	1.36558		-0.220844	-0.829782	-0.37406	-0.0901613	0.0959882	0.0754513		0.130683	0.92577	0.449511			down							up
ASSSPVTLR	Q13239	SLA	Src-like-adapter (Src-like-adapter protein 1) (SLAP-1) (hSLAP)	2	S			S188		0.978854	0.954004	1.02653	1.26458	0.853042	0.903269	1.30834	1.5048		0.974613	1.04871	1.2919	1.05888	1.53374	1.76404		1.08646	1.4625	1.36547		-0.0370984	0.068611	0.36949	0.0825394	0.617052	0.818887		0.119638	0.548441	0.449396							up
ALSLEENGVGSNFK	Q8NF50	DOCK8	Dedicator of cytokinesis protein 8	3	S			S451		0.908541	0.852598	1.53064	1.38291	0.779892	0.845007	2.14276	1.61991		0.938425	1.68472	1.52213	1.08349	2.7475	2.07709		1.15458	1.63084	1.3646		-0.0916862	0.75251	0.606089	0.115688	1.45812	1.05456		0.207374	0.705612	0.448475						up	up
SSSSVTTSETQPCTPSSSDYSDLQR	P50552	VASP	Vasodilator-stimulated phosphoprotein (VASP)	1	S			S322		0.775588	0.896721	2.23254	1.72844	0.569655	0.61237	1.36091	1.7291		1.15618	2.87851	2.22856	1.07498	2.38901	3.03534		0.92977	0.829946	1.36202		0.209369	1.52532	1.15611	0.104314	1.25641	1.60186		-0.105055	-0.268911	0.445746			up	up		up	up
SASSGAEGDVSSEREP	Q8TEA8	DTD1	D-tyrosyl-tRNA(Tyr) deacylase 1 (EC 3.1.-.-) (DNA-unwinding element-binding protein B) (DUE-B) (Histidyl-tRNA synthase-related)	4	S			S197		0.916002	1.05012	0.801065	0.639099	1.22167	1.68851	1.46579	1.16089		1.14641	0.874523	0.697705	1.38213	1.19983	0.950248		1.20561	1.37198	1.36196		0.197129	-0.193432	-0.519311	0.466898	0.262824	-0.0736247		0.269769	0.456257	0.445687
NLGELSR	P02686	MBP	Myelin basic protein (MBP) (Myelin A1 protein) (Myelin membrane encephalitogenic protein)	6	S			S36		0.888503	1.08798	1.03694	1.01052	0.724223	1.05863	1.1042	1.12142		1.22451	1.16706	1.13733	1.46174	1.52467	1.54844		1.19374	1.30642	1.36148		0.292203	0.222879	0.185648	0.547691	0.608496	0.630819		0.255487	0.385618	0.445172
LQVELDNVTGLLSQSDSK	P35579	MYH9	Myosin-9 (Cellular myosin heavy chain, type A) (Myosin heavy chain 9) (Myosin heavy chain, non-muscle IIa) (Non-muscle myosin heavy chain A) (NMMHC-A) (Non-muscle myosin heavy chain IIa) (NMMHC II-a) (NMMHC-IIA)	13	S			S1290		1.01907	1.08781	0.856109	0.937575	0.585293	1.13111	1.03709	0.733056		1.06746	0.840091	0.920032	1.93255	1.77192	1.25246		1.81042	2.1092	1.36132		0.0941823	-0.251383	-0.120244	0.950509	0.825315	0.324764		0.856326	1.0767	0.445008					up	up			up	up
QLSLPLTQSK	Q9C0I1	MTMR12	Myotubularin-related protein 12 (Phosphatidylinositol 3 phosphate 3-phosphatase adapter subunit) (3-PAP) (3-phosphatase adapter protein)	3	S			S564		1.17369	1.03129	0.813177	1.24965	0.951033	0.968893	1.53058	1.37739		0.878677	0.692838	1.06472	1.01878	1.60938	1.44831		1.15945	2.32289	1.36027		-0.186596	-0.52941	0.0904692	0.0268416	0.686509	0.534367		0.213438	1.21592	0.443897										up
AIEPQKEEADENYNSVNTR	Q12846	STX4	Syntaxin-4 (Renal carcinoma antigen NY-REN-31)	15	S			S117		1.17145	0.998175	1.09711	1.00179	0.860433	0.841664	1.04232	1.00002		0.852087	0.936543	0.85517	0.978186	1.21139	1.16223		1.14799	1.29347	1.35907		-0.230927	-0.0945836	-0.225718	-0.0318189	0.276658	0.216898		0.199108	0.371242	0.442616
SAPSSDSSPSFVR	Q8IZD0	SAMD14	Sterile alpha motif domain-containing protein 14 (SAM domain-containing protein 14)	8	S			S151		0.969822	0.879633	0.745454	1.48206	0.995531	1.01097	1.28361	2.06752		0.907004	0.76865	1.52818	1.0155	1.28937	2.0768		1.11963	1.67745	1.359		-0.140819	-0.379602	0.611814	0.0221971	0.366671	1.05436		0.163016	0.746273	0.442547							up
KRASLQASTAAPEAR	Q01433	AMPD2	AMP deaminase 2 (EC 3.5.4.6) (AMP deaminase isoform L)	4	S			S76		0.434584	0.489269	2.28683	1.38496	0.510969	0.7009	2.82232	2.21062		1.12583	5.2621	3.18686	1.37171	5.52347	4.32634		1.21839	1.04967	1.35755		0.170992	2.39564	1.67214	0.455974	2.46558	2.11315		0.284982	0.069937	0.44101			up	up		up	up
LDIDSPPITAR	P14618	PKM	Pyruvate kinase PKM (EC 2.7.1.40) (Cytosolic thyroid hormone-binding protein) (CTHBP) (Opa-interacting protein 3) (OIP-3) (Pyruvate kinase 2/3) (Pyruvate kinase muscle isozyme) (Thyroid hormone-binding protein 1) (THBP1) (Tumor M2-PK) (p58)	5	S			S37		1.16165	1.08473	1.08956	1.04908	0.842317	0.945513	0.936839	1.03208		0.933787	0.937944	0.9031	1.12251	1.11222	1.22529		1.20211	1.1858	1.35676		-0.0988341	-0.0924258	-0.147042	0.166734	0.153437	0.29312		0.265568	0.245863	0.440163
ICEEQEQALQEMGLHLSQSK	Q96T51	RUFY1	RUN and FYVE domain-containing protein 1 (FYVE-finger protein EIP1) (La-binding protein 1) (Rab4-interacting protein) (Zinc finger FYVE domain-containing protein 12)	17	S			S618		0.576617	0.685405	2.07379	1.69934	0.513821	0.52623	2.62608	2.05386		1.18867	3.59647	2.94709	1.02415	5.11088	3.99723		0.861597	1.42108	1.35633		0.249344	1.84658	1.55929	0.0344294	2.35357	1.999		-0.214915	0.506989	0.439711			up	up		up	up
ESESEAKVDGETASDSESR	O95674	CDS2	Phosphatidate cytidylyltransferase 2 (EC 2.7.7.41) (CDP-DAG synthase 2) (CDP-DG synthase 2) (CDP-diacylglycerol synthase 2) (CDS 2) (CDP-diglyceride pyrophosphorylase 2) (CDP-diglyceride synthase 2) (CTP:phosphatidate cytidylyltransferase 2)	14	S			S33		1.35478	0.727007	0.834756	0.984064	1.18691	1.17844	0.848536	1.16894		0.536624	0.616156	0.726365	0.992863	0.714913	0.984859		1.8502	1.16028	1.35587		-0.898016	-0.698632	-0.461234	-0.0103327	-0.48416	-0.0220108		0.887683	0.214472	0.439224		down							up
LAGDESAD	P02775	PPBP	Platelet basic protein (PBP) (C-X-C motif chemokine 7) (Leukocyte-derived growth factor) (LDGF) (Macrophage-derived growth factor) (MDGF) (Small-inducible cytokine B7) [Cleaved into: Connective tissue-activating peptide III (CTAP-III) (LA-PF4) (Low-affinity platelet factor IV); TC-2; Connective tissue-activating peptide III(1-81) (CTAP-III(1-81)); Beta-thromboglobulin (Beta-TG); Neutrophil-activa…	6	S			S126		1.05376	1.08873	0.923899	0.99996	1.01939	0.997988	1.1172	1.31141		1.03319	0.876766	0.948947	0.979004	1.09595	1.28647		0.947554	1.24999	1.35568		0.0471066	-0.189736	-0.0756012	-0.0306137	0.13218	0.363415		-0.0777203	0.321916	0.439016
LGLGSLR	Q17RC7	EXOC3L4	Exocyst complex component 3-like protein 4	5	S			S52		0.935012	0.655989	1.24509	2.08641	0.521555	0.490593	2.23874	1.57657		0.701583	1.33163	2.23142	0.940635	4.29242	3.02283		1.34073	3.22344	1.35467		-0.511313	0.41319	1.15796	-0.0882925	2.10179	1.5959		0.423021	1.6886	0.437938				up		up	up			up
GILAADESTGSIAKR	P04075	ALDOA	Fructose-bisphosphate aldolase A (EC 4.1.2.13) (Lung cancer antigen NY-LU-1) (Muscle-type aldolase)	11	S			S39		1.24033	0.952122	1.02711	1.04686	0.950184	0.844068	1.05937	1.08544		0.767633	0.82809	0.844011	0.88832	1.11491	1.14235		1.15722	1.34636	1.35347		-0.381511	-0.27214	-0.244666	-0.170848	0.156922	0.192002		0.210662	0.429062	0.436668
AYSNSIVR	Q9H1Z4	WDR13	WD repeat-containing protein 13	3	S			S79		0.770253	0.664429	1.44062	1.92431	0.703995	0.592131	1.15583	2.37846		0.862611	1.87032	2.49828	0.8411	1.64182	3.37851		0.975063	0.877826	1.35233		-0.213218	0.903288	1.32094	-0.24965	0.715295	1.75639		-0.0364324	-0.187993	0.435451			up	up			up
GPGLGSTQGQTIALPAQGLIEFR	Q00577	PURA	Transcriptional activator protein Pur-alpha (Purine-rich single-stranded DNA-binding protein alpha)	6	S			S182		0.593088	0.887466	1.89458	1.50289	0.474685	0.643503	2.10809	1.6254		1.49635	3.19443	2.534	1.35564	4.44103	3.42416		0.905967	1.39024	1.35129		0.581446	1.67556	1.34142	0.438976	2.15089	1.77575		-0.14247	0.475336	0.434333			up	up		up	up
AAARLSLTDPLVAER	P13224	GP1BB	Platelet glycoprotein Ib beta chain (GP-Ib beta) (GPIb-beta) (GPIbB) (Antigen CD42b-beta) (CD antigen CD42c)	6	S	8	T	S191	T193	1.33461	1.18305	1.10403	1.12279	0.833096	0.932516	0.838911	0.946395		0.886437	0.82723	0.84129	1.11934	1.00698	1.136		1.26274	1.21729	1.35031		-0.17391	-0.27364	-0.249326	0.162646	0.010035	0.18396		0.336556	0.283675	0.433286
LRLSPSPTSQR	P02545	LMNA	Prelamin-A/C [Cleaved into: Lamin-A/C (70 kDa lamin) (Renal carcinoma antigen NY-REN-32)]	4	S	8	T	S390	T394	0.98361	0.974081	0.941986	1.04679	0.883724	1.02562	1.04142	1.26914		0.990313	0.957683	1.06424	1.16056	1.17844	1.43613		1.17191	1.23051	1.34945		-0.0140441	-0.0623802	0.0898181	0.214823	0.23688	0.522185		0.228867	0.299261	0.432367
AGQSAAGAAPGGGVDTR	P21333	FLNA	Filamin-A (FLN-A) (Actin-binding protein 280) (ABP-280) (Alpha-filamin) (Endothelial actin-binding protein) (Filamin-1) (Non-muscle filamin)	4	S			S11		0.89269	0.691345	1.13567	1.83815	0.594531	0.590357	1.23734	1.64586		0.774452	1.27218	2.05911	0.99298	2.0812	2.76833		1.28217	1.63592	1.34443		-0.368753	0.347308	1.04202	-0.0101636	1.05741	1.46902		0.358589	0.710106	0.426995				up		up	up
TTAVEIDYDSLK	O15117	FYB	FYN-binding protein (Adhesion and degranulation promoting adaptor protein) (ADAP) (FYB-120/130) (p120/p130) (FYN-T-binding protein) (SLAP-130) (SLP-76-associated phosphoprotein)	10	S			S573		1.15934	1.06592	0.989363	1.1324	0.792686	0.84068	0.919677	1.04083		0.91942	0.853383	0.976758	1.06055	1.1602	1.31304		1.15349	1.35953	1.34429		-0.121204	-0.228734	-0.0339271	0.0848061	0.214377	0.392914		0.20601	0.443111	0.426841
QASLEQANSFPR	Q8N699	MYCT1	Myc target protein 1 (Myc target in myeloid cells protein 1)	3	S			S149		1.02262	0.92496	0.85784	1.17457	0.942656	1.03825	1.49379	1.45544		0.904499	0.838864	1.14858	1.10141	1.58466	1.54398		1.2177	1.88906	1.34425		-0.144809	-0.253491	0.199855	0.139354	0.664174	0.626653		0.284164	0.917665	0.426798										up
ASSSPVTLR	Q13239	SLA	Src-like-adapter (Src-like-adapter protein 1) (SLAP-1) (hSLAP)	4	S			S190		0.87436	0.885416	0.968452	1.30923	0.833133	0.865347	1.30725	1.67586		1.01264	1.10761	1.49736	1.03867	1.56908	2.01152		1.0257	1.41663	1.34338		0.0181272	0.147454	0.582417	0.0547314	0.649917	1.00829		0.0366042	0.502463	0.425869							up
DRNSWGGFSEK	Q8WXF7	ATL1	Atlastin-1 (EC 3.6.5.-) (Brain-specific GTP-binding protein) (GTP-binding protein 3) (GBP-3) (hGBP3) (Guanine nucleotide-binding protein 3) (Spastic paraplegia 3 protein A)	4	S			S10		0.999541	0.957111	1.1222	1.13556	0.744755	0.749806	1.33328	1.13656		0.957551	1.12272	1.13608	1.00678	1.79023	1.52608		1.05141	1.59455	1.34328		-0.0625787	0.166994	0.184071	0.00975054	0.840142	0.609832		0.0723293	0.673148	0.425761						up
SPGSPVGEGTGSPPK	P35611	ADD1	Alpha-adducin (Erythrocyte adducin subunit alpha)	4	S			S358		1.1567	0.940598	1.11441	1.06652	0.813092	0.834336	1.04025	1.00658		0.813173	0.963434	0.922032	1.02613	1.27938	1.23796		1.26188	1.32794	1.34265		-0.298366	-0.0537425	-0.117111	0.0372103	0.355443	0.307968		0.335577	0.409185	0.425078
GCRLSPR	P17812	CTPS1	CTP synthase 1 (EC 6.3.4.2) (CTP synthetase 1) (UTP--ammonia ligase 1)	5	S			S562		1.11471	0.969548	1.09856	0.994109	1.04813	1.16233	1.13347	1.25445		0.869777	0.985513	0.891811	1.10895	1.08142	1.19684		1.27498	1.09732	1.34204		-0.201282	-0.0210538	-0.165191	0.149198	0.112927	0.259233		0.35048	0.133981	0.424424
SLSAPLHPEFEEVYR	Q53HC0	CCDC92	Coiled-coil domain-containing protein 92 (Limkain beta-2)	3	S			S211		0.432952	0.463569	1.18073	1.43715	0.594962	0.674254	3.65102	2.64733		1.07072	2.72717	3.31942	1.13327	6.13656	4.44958		1.05842	2.25016	1.34047		0.0985789	1.4474	1.73093	0.180495	2.61743	2.15367		0.0819165	1.17003	0.422738			up	up		up	up			up
ELTPQVVSAAR	P18206	VCL	Vinculin (Metavinculin) (MV)	3	T			T672		1.02648	1.0181	0.832313	0.886395	1.11954	1.19563	1.2087	1.29376		0.991827	0.810838	0.863525	1.06796	1.07964	1.15562		1.07676	1.33151	1.33826		-0.011839	-0.302514	-0.21169	0.0948624	0.110552	0.208667		0.106701	0.413066	0.420356
TQTPPVSPAPQPTEER	Q14247	CTTN	Src substrate cortactin (Amplaxin) (Oncogene EMS1)	1	T	7	S	T399	S405	1.20189	1.59431	0.843111	0.891179	1.15427	1.1494	1.73511	1.14511		1.3265	0.701487	0.74148	0.995787	1.50322	0.992069		0.750686	2.1429	1.33796		0.407628	-0.511512	-0.431519	-0.00609031	0.588053	-0.0114869		-0.413718	1.09956	0.420032										up
DASVPLIDVTNLPTPR	Q96A65	EXOC4	Exocyst complex component 4 (Exocyst complex component Sec8)	3	S			S226		0.830699	0.890506	0.82568	1.79634	0.758381	0.4965	1.10457	2.19351		1.072	0.993958	2.16244	0.654684	1.45649	2.89236		0.610714	1.46534	1.33754		0.100301	-0.00874341	1.11266	-0.61113	0.542494	1.53225		-0.711431	0.551237	0.419585				up			up
SESLESPR	Q92974	ARHGEF2	Rho guanine nucleotide exchange factor 2 (Guanine nucleotide exchange factor H1) (GEF-H1) (Microtubule-regulated Rho-GEF) (Proliferating cell nucleolar antigen p40)	3	S			S645		1.09048	1.18003	1.15113	1.05981	0.727344	0.824051	0.903313	0.945365		1.08212	1.05562	0.971878	1.13296	1.24193	1.29975		1.04698	1.17649	1.33736		0.113865	0.0780927	-0.0411532	0.180095	0.312587	0.378233		0.0662291	0.234495	0.419387
ERHPSWR	P23588	EIF4B	Eukaryotic translation initiation factor 4B (eIF-4B)	5	S			S406		0.860639	0.769357	1.28339	1.53044	0.714464	0.813321	1.9328	1.69832		0.893936	1.4912	1.77826	1.13837	2.70525	2.37706		1.27343	1.81414	1.33673		-0.161756	0.576474	0.830468	0.186965	1.43576	1.24918		0.34872	0.859288	0.418711				up		up	up			up
EFGSLPTTPSEQR	O15400	STX7	Syntaxin-7	8	T			T79		1.00967	0.946319	0.965177	1.10368	0.940408	1.04993	1.13396	1.3734		0.937254	0.955931	1.09311	1.11646	1.20581	1.46043		1.1912	1.2614	1.33604		-0.0934882	-0.0650222	0.128433	0.158929	0.270005	0.546393		0.252417	0.335027	0.41796
SSSTELLSHYDSDIK	Q53QZ3	ARHGAP15	Rho GTPase-activating protein 15 (ArhGAP15) (Rho-type GTPase-activating protein 15)	3	S			S212		1.28926	1.10076	0.891008	1.19996	0.683103	0.704297	0.901009	0.848734		0.853792	0.691099	0.930734	1.03103	1.319	1.24247		1.20759	1.90855	1.33494		-0.228044	-0.533036	-0.103559	0.0440809	0.39944	0.313211		0.272125	0.932475	0.41677										up
SEWIYDTPVSPGK	Q9NQ75	CASS4	Cas scaffolding protein family member 4 (HEF-like protein) (HEF1-EFS-p130Cas-like protein) (HEPL)	10	S			S249		1.57553	1.36524	0.656485	0.841075	1.2419	1.32078	0.979618	0.884889		0.866529	0.416675	0.533835	1.06352	0.788808	0.71253		1.22733	1.8931	1.33474		-0.206681	-1.26301	-0.905534	0.0888416	-0.342254	-0.488977		0.295522	0.920752	0.416558			down	down						up
QQLYDIPASPK	Q9NQ75	CASS4	Cas scaffolding protein family member 4 (HEF-like protein) (HEF1-EFS-p130Cas-like protein) (HEPL)	9	S			S200		1.19218	0.939827	0.945168	1.05889	1.00702	0.976914	1.10531	1.19239		0.788328	0.792808	0.888197	0.970103	1.0976	1.18408		1.23058	1.38445	1.33313		-0.343132	-0.334957	-0.171048	-0.0437903	0.134356	0.243765		0.299342	0.469313	0.414812
TSAPPSRPPPPR	Q9UBW5	BIN2	Bridging integrator 2 (Breast cancer-associated protein 1)	1	T			T410		0.939414	1.02116	1.28702	1.23181	0.834277	0.893048	2.16362	1.45737		1.08701	1.37002	1.31125	1.07045	2.5934	1.74686		0.984757	1.89297	1.33221		0.120371	0.454197	0.390946	0.0982107	1.37485	0.804766		-0.0221608	0.920649	0.413819						up	up			up
GILSPR	O94913	PCF11	Pre-mRNA cleavage complex 2 protein Pcf11 (Pre-mRNA cleavage complex II protein Pcf11)	4	S			S633		1.1874	1.00768	0.75571	0.99248	1.14038	1.19906	1.23065	1.26749		0.848647	0.636441	0.835843	1.05145	1.07915	1.11146		1.23898	1.69561	1.32974		-0.236763	-0.651902	-0.258697	0.0723856	0.1099	0.152452		0.309149	0.761802	0.411148
GIITDSFGR	Q9BSQ5	CCM2	Malcavernin (Cerebral cavernous malformations 2 protein)	6	S			S384		1.11814	0.879078	1.00368	1.14942	0.90698	0.872551	1.14126	1.23838		0.786194	0.897629	1.02797	0.962039	1.2583	1.36539		1.22367	1.40181	1.32824		-0.347044	-0.155809	0.0397988	-0.0558323	0.331478	0.449312		0.291211	0.487287	0.409513
AESPEEVACR	Q7Z6Z7	HUWE1	E3 ubiquitin-protein ligase HUWE1 (EC 6.3.2.-) (ARF-binding protein 1) (ARF-BP1) (HECT, UBA and WWE domain-containing protein 1) (Homologous to E6AP carboxyl terminus homologous protein 9) (HectH9) (Large structure of UREB1) (LASU1) (Mcl-1 ubiquitin ligase E3) (Mule) (Upstream regulatory element-binding protein 1) (URE-B1) (URE-binding protein 1)	3	S			S1395		1.06651	1.02338	0.961026	0.977121	0.853918	1.00089	1.02538	1.03795		0.959555	0.901092	0.916183	1.17211	1.20079	1.21551		1.22152	1.33259	1.32672		-0.0595633	-0.150254	-0.126293	0.22911	0.263983	0.281566		0.288673	0.414237	0.407859
SNTPILVDGK	P06744	GPI	Glucose-6-phosphate isomerase (GPI) (EC 5.3.1.9) (Autocrine motility factor) (AMF) (Neuroleukin) (NLK) (Phosphoglucose isomerase) (PGI) (Phosphohexose isomerase) (PHI) (Sperm antigen 36) (SA-36)	3	T			T109		1.06165	0.907552	1.24668	1.09047	0.959789	0.892723	1.18367	1.30772		0.854851	1.17428	1.02715	0.930124	1.23326	1.3625		1.08805	1.05022	1.32649		-0.226256	0.231781	0.0386477	-0.104505	0.302472	0.44626		0.121751	0.0706911	0.407613
TPSEIQFHQVK	Q12851	MAP4K2	Mitogen-activated protein kinase kinase kinase kinase 2 (EC 2.7.11.1) (B lymphocyte serine/threonine-protein kinase) (Germinal center kinase) (GC kinase) (MAPK/ERK kinase kinase kinase 2) (MEK kinase kinase 2) (MEKKK 2) (Rab8-interacting protein)	3	S			S328		0.819679	0.527736	1.33891	1.80826	0.603295	0.537314	1.60575	1.76538		0.643833	1.63346	2.20606	0.890632	2.66163	2.92623		1.38333	1.62945	1.32645		-0.635242	0.707931	1.14147	-0.167098	1.41231	1.54904		0.468144	0.704381	0.40757				up		up	up
VTEPISAESGEQVER	O14791	APOL1	Apolipoprotein L1 (Apolipoprotein L) (Apo-L) (ApoL) (Apolipoprotein L-I) (ApoL-I)	6	S			S311		1.25066	1.27412	1.1908	1.19088	0.714624	0.831802	0.939789	0.902474		1.01876	0.952135	0.952202	1.16397	1.31508	1.26287		1.14254	1.38119	1.32626		0.0268121	-0.0707612	-0.07066	0.219055	0.395153	0.336701		0.192243	0.465914	0.407361
SLEGGGCPAR	Q9Y613	FHOD1	FH1/FH2 domain-containing protein 1 (Formin homolog overexpressed in spleen 1) (FHOS) (Formin homology 2 domain-containing protein 1)	1	S			S367		1.07161	1.1054	1.02937	0.945579	0.823217	0.924088	1.01562	0.963029		1.03153	0.960577	0.882389	1.12253	1.23372	1.16984		1.08822	1.28435	1.32576		0.0447925	-0.0580262	-0.180513	0.166758	0.303011	0.226306		0.121965	0.361037	0.406819
ARSPAAPR	Q99501	GAS2L1	GAS2-like protein 1 (GAS2-related protein on chromosome 22) (Growth arrest-specific protein 2-like 1)	3	S			S479		1.07728	1.04389	0.81596	0.999428	1.12364	1.14782	1.06895	1.38198		0.969003	0.757425	0.927732	1.02152	0.951331	1.22991		1.0542	1.25601	1.32572		-0.0454267	-0.400825	-0.10822	0.030717	-0.0719811	0.298556		0.0761437	0.328844	0.406776
VPTDREDSQR	Q92854	SEMA4D	Semaphorin-4D (A8) (BB18) (GR3) (CD antigen CD100)	8	S			S833		0.846819	0.868625	1.47746	1.43697	0.765266	0.820682	2.24651	1.72095		1.02575	1.74471	1.6969	1.07241	2.9356	2.24882		1.04549	1.68257	1.32525		0.0366802	0.802991	0.762903	0.100861	1.55365	1.16917		0.0641811	0.750664	0.406268			up			up	up
DGQSSPQPSPR	Q5VZK9	LRRC16A	Leucine-rich repeat-containing protein 16A (CARMIL homolog)	5	S			S1315		1.13696	1.15423	0.893886	0.839613	1.16812	1.30961	0.889937	1.14247		1.01519	0.786205	0.73847	1.12113	0.761857	0.978043		1.10435	0.96903	1.32442		0.0217503	-0.347022	-0.437388	0.16495	-0.392409	-0.0320301		0.1432	-0.0453867	0.405358
AVSDSFGPGEWDDR	Q969X1	TMBIM1	Protein lifeguard 3 (Protein RECS1 homolog) (Transmembrane BAX inhibitor motif-containing protein 1)	3	S			S81		1.21635	1.1109	1.16304	0.897975	1.04334	1.08444	1.05458	1.01775		0.913303	0.956172	0.738253	1.0394	1.01078	0.975474		1.13807	1.05711	1.32133		-0.130834	-0.0646584	-0.437812	0.0557486	0.0154685	-0.0358243		0.186583	0.0801269	0.401988
SMSAPVIFDR	O60749	SNX2	Sorting nexin-2 (Transformation-related gene 9 protein) (TRG-9)	3	S			S119		0.945288	1.0149	1.07467	1.41264	0.735803	1.00805	1.14525	1.45278		1.07364	1.13687	1.49441	1.37	1.55647	1.97441		1.27603	1.36908	1.3212		0.102514	0.18507	0.579573	0.454176	0.638274	0.981419		0.351662	0.453204	0.401846							up
SSPGDSPSAVSPNLSPSASPTSSR	Q9Y6F6	MRVI1	Protein MRVI1 (Inositol 1,4,5-trisphosphate receptor-associated cGMP kinase substrate) (JAW1-related protein MRVI1)	11	S			S185		1.17076	1.14033	0.898895	0.907095	0.804057	0.982168	1.23097	0.822169		0.974008	0.767789	0.774792	1.22151	1.53094	1.02253		1.25411	1.99396	1.31974		-0.0379942	-0.381219	-0.368119	0.288671	0.61442	0.0321377		0.326666	0.995639	0.400256										up
SISLSQSAENVPASK	Q4ADV7	RIC1	RAB6A-GEF complex partner protein 1 (Connexin-43-interacting protein of 150 kDa) (Protein RIC1 homolog)	3	S			S1017		0.969315	0.989308	0.902013	1.06048	0.759495	0.915938	1.13592	1.09635		1.02063	0.930567	1.09405	1.20598	1.49562	1.44353		1.18161	1.60722	1.31943		0.0294536	-0.103817	0.129678	0.270209	0.580746	0.529596		0.240755	0.684563	0.399919
SDEGQLSPATR	Q15149	PLEC	Plectin (PCN) (PLTN) (Hemidesmosomal protein 1) (HD1) (Plectin-1)	7	S			S720		0.920862	0.907397	0.904849	0.855038	1.21568	1.28859	1.33694	1.48829		0.985378	0.982611	0.928519	1.05998	1.09975	1.22425		1.07571	1.11921	1.31849		-0.0212515	-0.0253078	-0.106997	0.084034	0.137171	0.291895		0.105285	0.162478	0.398892
RLSQRPTTEELEQR	O75167	PHACTR2	Phosphatase and actin regulator 2	3	S			S522		0.485827	0.492617	2.16825	1.96507	0.433519	0.543587	2.92171	2.31191		1.01398	4.463	4.04479	1.2539	6.73953	5.33289		1.23661	1.51009	1.31846		0.0200233	2.15801	2.01607	0.326417	2.75265	2.41492		0.306393	0.594634	0.398851			up	up		up	up
EPTPSIASDISLPIATQELR	A0FGR8	ESYT2	Extended synaptotagmin-2 (E-Syt2) (Chr2Syt)	11	S			S761		1.06411	0.824628	1.07136	1.35055	0.841328	0.745338	1.12009	1.40772		0.774949	1.00681	1.26919	0.885907	1.33134	1.67322		1.14318	1.32233	1.31834		-0.367827	0.00979656	0.343905	-0.174772	0.412878	0.742624		0.193055	0.403081	0.398719
SASSSWLEGTSTQAK	Q9BZL4	PPP1R12C	Protein phosphatase 1 regulatory subunit 12C (Protein phosphatase 1 myosin-binding subunit of 85 kDa) (Protein phosphatase 1 myosin-binding subunit p85)	3	S			S452		0.842175	0.71096	1.48447	1.66573	0.663796	0.702994	2.34828	1.72855		0.844195	1.76266	1.97789	1.05905	3.53765	2.60404		1.25451	2.007	1.31658		-0.244352	0.817753	0.983959	0.0827716	1.82279	1.38075		0.327124	1.00504	0.396791			up	up		up	up			up
ALGPAATMAVELHYEEGSPR	O14523	C2CD2L	C2 domain-containing protein 2-like (Transmembrane protein 24)	18	S			S411		1.12268	0.986263	1.07382	1.10347	0.814083	0.937512	0.996318	1.05229		0.878489	0.956476	0.982892	1.15162	1.22385	1.29261		1.31091	1.27954	1.31511		-0.186904	-0.0641997	-0.0248954	0.20366	0.29143	0.370285		0.390565	0.35563	0.395181
EELEQQTDGDCEEDEEEENDGETPK	Q99442	SEC62	Translocation protein SEC62 (Translocation protein 1) (TP-1) (hTP-1)	7	T			T375		0.771375	0.938323	0.980677	0.868048	0.354102	1.57779	1.04049	0.523877		1.21643	1.27134	1.12533	4.45575	2.9384	1.47945		3.66297	2.31127	1.31469		0.282652	0.346346	0.170342	2.15567	1.55503	0.565062		1.87302	1.20868	0.39472					up	up			up	up
DSLRDESQR	Q96MW1	CCDC43	Coiled-coil domain-containing protein 43	7	S			S188		0.375649	0.367647	1.7349	1.64521	0.425929	0.492467	2.20669	2.45216		0.978699	4.6184	4.37964	1.15622	5.18089	5.7572		1.18138	1.12179	1.31454		-0.0310629	2.20739	2.13081	0.209415	2.3732	2.52537		0.240478	0.165807	0.394554			up	up		up	up
TCVADESAENCDK	P02768	ALB	Serum albumin	7	S			S82		1.04357	1.04084	1.02359	0.876949	0.828622	1.21521	1.40988	0.915069		0.997384	0.980847	0.840333	1.46654	1.70148	1.10433		1.47039	1.7347	1.31415		-0.00377938	-0.0279	-0.250967	0.55242	0.766788	0.143167		0.556199	0.794688	0.394134										up
IESYEGR	O95772	STARD3NL	MLN64 N-terminal domain homolog (STARD3 N-terminal-like protein)	3	S			S39		1.2227	1.34841	1.26771	1.16519	0.714038	0.792887	0.799718	0.893892		1.10282	1.03682	0.952965	1.11043	1.11999	1.25188		1.0069	1.08022	1.31367		0.141195	0.0521611	-0.0695052	0.151115	0.163491	0.3241		0.0099199	0.11133	0.393606
ELSRPGDLATPESSAAASPR	Q8IUW3	SPATA2L	Spermatogenesis-associated protein 2-like protein (SPATA2-like protein)	3	S			S317		0.993094	0.878076	1.04972	1.25646	0.891773	0.970433	2.05172	1.48149		0.884183	1.05702	1.2652	1.08821	2.30072	1.66129		1.23075	2.1766	1.31306		-0.177583	0.0800057	0.339368	0.121952	1.20208	0.732301		0.299535	1.12208	0.392933						up				up
AVLVDLEPGTMDSIRSSK	Q9H4B7	TUBB1	Tubulin beta-1 chain	13	S	16	S	S75	S78	1.55978	1.05775	1.04425	0.943481	0.980614	1.0157	1.25863	0.778754		0.67814	0.669485	0.60488	1.03578	1.28351	0.794149		1.52738	1.91716	1.3129		-0.560345	-0.578877	-0.72528	0.0507139	0.360092	-0.332518		0.611059	0.938969	0.392762										up
KTGSYGALAEITASK	O14974	PPP1R12A	Protein phosphatase 1 regulatory subunit 12A (Myosin phosphatase-targeting subunit 1) (Myosin phosphatase target subunit 1) (Protein phosphatase myosin-binding subunit)	4	S			S445		1.19816	0.831956	0.976825	1.28022	0.832609	0.572471	1.4873	1.16466		0.694361	0.815271	1.06849	0.687564	1.78631	1.3988		0.990211	2.19106	1.30914		-0.526242	-0.294648	0.0955749	-0.540435	0.836984	0.484192		-0.0141927	1.13163	0.388618						up				up
SKPIPIMPASPQK	O00429	DNM1L	Dynamin-1-like protein (EC 3.6.5.5) (Dnm1p/Vps1p-like protein) (DVLP) (Dynamin family member proline-rich carboxyl-terminal domain less) (Dymple) (Dynamin-like protein) (Dynamin-like protein 4) (Dynamin-like protein IV) (HdynIV) (Dynamin-related protein 1)	10	S			S616		1.05952	0.893223	1.08015	1.10993	0.768996	0.825335	1.45624	1.05384		0.843046	1.01947	1.04758	1.07326	1.89369	1.37041		1.27308	1.85751	1.30816		-0.246317	0.0278255	0.0670653	0.102003	0.921197	0.454608		0.34832	0.893371	0.387543						up				up
EIYNTIR	P20936	RASA1	Ras GTPase-activating protein 1 (GAP) (GTPase-activating protein) (RasGAP) (Ras p21 protein activator) (p120GAP)	5	T			T462		0.726406	0.893906	1.25477	1.18758	0.811045	0.799501	1.65842	1.73342		1.23059	1.72737	1.63488	0.985767	2.04479	2.13727		0.801055	1.18376	1.3073		0.299347	0.788576	0.709182	-0.0206809	1.03195	1.09577		-0.320028	0.243376	0.386589			up			up	up
VNPVTSLSENYTCSDSEESSEK	Q14432	PDE3A	cGMP-inhibited 3',5'-cyclic phosphodiesterase A (EC 3.1.4.17) (Cyclic GMP-inhibited phosphodiesterase A) (CGI-PDE A)	14	S			S408		0.914299	1.134	1.81254	0.965119	0.993892	1.01193	2.31433	1.37018		1.24029	1.98244	1.05558	1.01815	2.32855	1.3786		0.820899	1.17459	1.30601		0.310678	0.987276	0.0780414	0.0259545	1.21943	0.463203		-0.284723	0.232157	0.385162			up			up
VRHPLSYVAQR	Q9H7M9	C10orf54	Platelet receptor Gi24 (Stress-induced secreted protein-1) (Sisp-1)	6	S			S264		0.373184	0.439411	1.29909	2.20136	0.323083	0.341041	1.70081	2.48873		1.17746	3.48109	5.89885	1.05558	5.26431	7.70307		0.896488	1.51226	1.30586		0.235684	1.79954	2.56043	0.0780403	2.39624	2.94543		-0.157644	0.596703	0.385			up	up		up	up
TRSLSSLR	O94915	FRYL	Protein furry homolog-like (ALL1-fused gene from chromosome 4p12 protein)	1	T			T1976		1.07023	0.969706	0.860183	1.25859	0.975833	0.92882	1.01754	1.49695		0.906075	0.803739	1.17601	0.951822	1.04273	1.53402		1.05049	1.29735	1.30443		-0.142297	-0.3152	0.233895	-0.0712363	0.0603721	0.617317		0.0710606	0.375572	0.383422
TDDVSEKTSLADQEEVR	Q9Y2Q0	ATP8A1	Phospholipid-transporting ATPase IA (EC 3.6.3.1) (ATPase class I type 8A member 1) (Chromaffin granule ATPase II) (P4-ATPase flippase complex alpha subunit ATP8A1)	9	S			S29		1.28224	0.985855	0.969359	0.866474	1.16742	1.18104	1.1828	1.02785		0.768856	0.75599	0.675751	1.01167	1.01317	0.880449		1.31581	1.34019	1.30292		-0.379216	-0.40356	-0.565436	0.0167352	0.0188808	-0.183689		0.395951	0.422441	0.381746
DYDDMSPR	P61978	HNRNPK	Heterogeneous nuclear ribonucleoprotein K (hnRNP K) (Transformation up-regulated nuclear protein) (TUNP)	6	S			S284		1.0596	1.00636	0.945452	0.907899	1.14014	1.17323	1.3896	1.27228		0.949752	0.892272	0.856831	1.02902	1.21879	1.11589		1.08346	1.36595	1.30235		-0.0743767	-0.164445	-0.222917	0.0412711	0.285455	0.158196		0.115648	0.4499	0.381113
SESLQQNLLHGYAFSQDENGIVSQSEVIR	Q9Y2Q0	ATP8A1	Phospholipid-transporting ATPase IA (EC 3.6.3.1) (ATPase class I type 8A member 1) (Chromaffin granule ATPase II) (P4-ATPase flippase complex alpha subunit ATP8A1)	3	S			S1126		1.32532	1.25686	1.64827	2.03193	0.390931	0.672543	0.735968	0.780551		0.948349	1.24368	1.53316	1.72036	1.88261	1.99665		1.81406	1.51374	1.30231		-0.0765099	0.314612	0.616513	0.782713	0.912731	0.99758		0.859223	0.598119	0.381067					up	up	up		up
DVESPSWR	O00159	MYO1C	Unconventional myosin-Ic (Myosin I beta) (MMI-beta) (MMIb)	4	S			S408		1.15879	1.05356	1.08283	1.10508	0.950397	1.1187	0.691049	1.17995		0.909187	0.934444	0.95365	1.17708	0.727116	1.24154		1.29466	0.778128	1.30188		-0.137351	-0.0978204	-0.0684685	0.235217	-0.459742	0.312127		0.372568	-0.361921	0.380595
QEKPSSPSPMPSSTPSPSLNLGNTEEAIR	O95810	SDPR	Serum deprivation-response protein (Cavin-2) (PS-p68) (Phosphatidylserine-binding protein)	16	S			S35		1.2038	0.923269	1.08696	0.799816	1.15081	1.19747	1.23965	0.995363		0.76696	0.902936	0.664408	1.04055	1.07719	0.864925		1.35672	1.19299	1.3018		-0.382777	-0.147304	-0.589859	0.0573469	0.107279	-0.209353		0.440124	0.254583	0.380505
SGSGGGSAKEPQEER	Q9H4A3	WNK1	Serine/threonine-protein kinase WNK1 (EC 2.7.11.1) (Erythrocyte 65 kDa protein) (p65) (Kinase deficient protein) (Protein kinase lysine-deficient 1) (Protein kinase with no lysine 1) (hWNK1)	3	S			S185		1.0979	0.877169	0.907251	0.884915	1.18708	1.16159	1.29731	1.24539		0.79895	0.826349	0.806005	0.978525	1.09285	1.04911		1.22476	1.32251	1.30162		-0.323823	-0.275176	-0.311139	-0.0313193	0.128102	0.0691722		0.292503	0.403278	0.380311
TSPCQSPTISEGPVPSLPIRPSR	O43426	SYNJ1	Synaptojanin-1 (EC 3.1.3.36) (Synaptic inositol 1,4,5-trisphosphate 5-phosphatase 1)	6	S			S1053		1.11189	1.20621	0.982642	0.820743	0.96238	1.21018	0.957092	0.924599		1.08483	0.883762	0.738154	1.25748	0.994504	0.960742		1.15915	1.12531	1.30155		0.11747	-0.178271	-0.438006	0.330539	-0.00795021	-0.0577787		0.213069	0.170321	0.380227
NLWPFVSDPAPTASSQAAVSAR	Q15833	STXBP2	Syntaxin-binding protein 2 (Protein unc-18 homolog 2) (Unc18-2) (Protein unc-18 homolog B) (Unc-18B)	20	S			S513		0.922691	0.900854	0.969829	1.46847	0.86817	0.632984	0.999609	1.79634		0.976333	1.05109	1.59151	0.729102	1.1514	2.06911		0.746776	1.09544	1.3001		-0.0345541	0.0718826	0.670395	-0.455808	0.203387	1.04901		-0.421253	0.131504	0.378618							up
VEQEEPISPGSTLPEVK	Q92608	DOCK2	Dedicator of cytokinesis protein 2	8	S			S1685		1.15255	1.09567	0.856608	1.16761	0.727535	0.95434	0.941324	0.958182		0.950644	0.743227	1.01307	1.31174	1.29385	1.31702		1.37985	1.74086	1.30004		-0.0730233	-0.428126	0.0187299	0.391487	0.371674	0.397282		0.46451	0.799799	0.378552										up
RQSPPASGEVNLGPNK	Q969X0	RILPL2	RILP-like protein 2 (Rab-interacting lysosomal protein-like 2) (p40phox-binding protein)	3	S			S107		1.05737	1.01595	1.03022	1.05151	0.812807	0.786933	0.967755	1.04977		0.960825	0.974322	0.994458	0.968167	1.19063	1.29154		1.00764	1.22201	1.29874		-0.0576547	-0.03753	-0.00801745	-0.0466721	0.251729	0.369095		0.0109826	0.289259	0.377112
GLPSELSPAIEEEESK	Q9Y6F6	MRVI1	Protein MRVI1 (Inositol 1,4,5-trisphosphate receptor-associated cGMP kinase substrate) (JAW1-related protein MRVI1)	7	S			S462		1.18328	0.922048	1.09525	1.07629	0.91091	0.884258	1.15937	1.0732		0.779229	0.925603	0.909577	0.970742	1.27277	1.17817		1.24577	1.37507	1.29529		-0.359882	-0.111535	-0.136732	-0.0428402	0.347967	0.236542		0.317041	0.459501	0.373274
RYNIPHGPVVGSTR	P50402	EMD	Emerin	12	S			S29		0.704457	0.804817	1.26604	1.27921	0.84041	0.762377	1.36004	1.97509		1.14246	1.79719	1.81589	0.907149	1.61831	2.35014		0.794029	0.900465	1.29421		0.192148	0.845742	0.860674	-0.140588	0.694484	1.23275		-0.332737	-0.151258	0.372076			up	up			up
WDTGENPIYK	P05556	ITGB1	Integrin beta-1 (Fibronectin receptor subunit beta) (Glycoprotein IIa) (GPIIA) (VLA-4 subunit beta) (CD antigen CD29)	3	T			T777		1.14003	0.99906	1.10164	1.0829	0.842319	0.836917	0.984006	1.03525		0.876343	0.966327	0.94989	0.993587	1.16821	1.22905		1.13379	1.20892	1.29388		-0.190432	-0.049417	-0.0741679	-0.00928205	0.224299	0.297541		0.18115	0.273717	0.371709
GTPLTPPACACSSLQVEVER	Q8TD19	NEK9	Serine/threonine-protein kinase Nek9 (EC 2.7.11.1) (Nercc1 kinase) (Never in mitosis A-related kinase 9) (NimA-related protein kinase 9) (NimA-related kinase 8) (Nek8)	5	T			T886		0.866129	0.986363	1.09301	1.01335	0.968027	1.30481	1.21046	1.4647		1.13882	1.26195	1.16997	1.34791	1.25044	1.51308		1.18361	0.990876	1.29326		0.187537	0.335656	0.226474	0.430725	0.322432	0.597485		0.243188	-0.0132241	0.371012
LSTPPPLAEEEGLASR	P16157	ANK1	Ankyrin-1 (ANK-1) (Ankyrin-R) (Erythrocyte ankyrin)	2	S			S960		0.864729	0.990203	0.983041	1.13341	0.916497	1.16811	1.11967	1.55343		1.1451	1.13682	1.31071	1.27454	1.22168	1.69496		1.11304	1.07465	1.29316		0.195476	0.185003	0.390353	0.349977	0.288872	0.761255		0.154501	0.103869	0.370902
SPGAGSLGSPASQR	P53667	LIMK1	LIM domain kinase 1 (LIMK-1) (EC 2.7.11.1)	9	S			S310		1.00431	0.805135	1.22454	1.18331	0.925368	1.09995	1.74351	1.40792		0.801679	1.21928	1.17824	1.18867	1.88413	1.52147		1.48272	1.54528	1.29131		-0.318903	0.286033	0.236628	0.249344	0.913899	0.605464		0.568246	0.627866	0.368836						up
EVASAASDGLLR	Q8TD55	PLEKHO2	Pleckstrin homology domain-containing family O member 2 (PH domain-containing family O member 2) (Pleckstrin homology domain-containing family Q member 1) (PH domain-containing family Q member 1)	4	S			S164		0.920453	0.945369	1.50067	2.06218	0.55433	0.640753	1.39496	1.60041		1.02707	1.63036	2.24039	1.15591	2.51648	2.8871		1.12544	1.54351	1.28866		0.0385323	0.70519	1.16375	0.209023	1.33141	1.52962		0.170491	0.626218	0.365868				up		up	up
SQSLQDQPTR	Q8N4C8	MINK1	Misshapen-like kinase 1 (EC 2.7.11.1) (GCK family kinase MiNK) (MAPK/ERK kinase kinase kinase 6) (MEK kinase kinase 6) (MEKKK 6) (Misshapen/NIK-related kinase) (Mitogen-activated protein kinase kinase kinase kinase 6)	1	S			S599		0.782473	0.754877	1.19178	1.16482	0.877707	1.07111	2.35691	1.68246		0.964732	1.5231	1.48863	1.22035	2.68531	1.91688		1.26496	1.76306	1.28768		-0.0517992	0.607009	0.573989	0.287296	1.42509	0.93876		0.339095	0.818078	0.364772						up	up			up
APRPFGSVSSPK	Q96HC4	PDLIM5	PDZ and LIM domain protein 5 (Enigma homolog) (Enigma-like PDZ and LIM domains protein)	7	S			S134		0.776667	0.693216	3.1871	2.55147	0.434083	0.350806	2.37252	1.83579		0.892552	4.10356	3.28515	0.808155	5.46559	4.22912		0.905442	1.33191	1.28734		-0.163991	2.03687	1.71596	-0.307297	2.45038	2.08036		-0.143305	0.413502	0.364397			up	up		up	up
VGMFEAHIQAQSSAIQAPRSPR	P27987	ITPKB	Inositol-trisphosphate 3-kinase B (EC 2.7.1.127) (Inositol 1,4,5-trisphosphate 3-kinase B) (IP3 3-kinase B) (IP3K B) (InsP 3-kinase B)	20	S			S166		1.73323	1.45022	0.573813	0.637158	1.70597	1.5284	0.642052	0.806232		0.836714	0.331065	0.367612	0.895911	0.376356	0.472594		1.07075	1.1368	1.28558		-0.257194	-1.59481	-1.44374	-0.158573	-1.40983	-1.08133		0.0986212	0.184983	0.362415			down	down		down	down
EPPSPQGR	Q8WXG6	MADD	MAP kinase-activating death domain protein (Differentially expressed in normal and neoplastic cells) (Insulinoma glucagonoma clone 20) (Rab3 GDP/GTP exchange factor)	4	S			S930		1.02947	1.05954	0.87271	1.04609	0.895212	0.906357	0.969637	1.16852		1.02921	0.847731	1.01615	1.01245	1.08314	1.3053		0.983713	1.27769	1.28456		0.0415406	-0.238322	0.023109	0.0178494	0.115215	0.384385		-0.0236912	0.353536	0.361276
TFPGFFSPMLGEFVSETESR	P02671	FGA	Fibrinogen alpha chain [Cleaved into: Fibrinopeptide A; Fibrinogen alpha chain]	15	S			S542		0.731394	0.958569	1.20889	1.04055	0.730953	1.42559	1.07391	1.33483		1.31061	1.65285	1.42269	1.95031	1.4692	1.82615		1.4881	0.888885	1.28359		0.390234	0.724959	0.508622	0.963704	0.555028	0.868802		0.57347	-0.169931	0.36018					up		up
HNSISEAK	Q01970	PLCB3	1-phosphatidylinositol 4,5-bisphosphate phosphodiesterase beta-3 (EC 3.1.4.11) (Phosphoinositide phospholipase C-beta-3) (Phospholipase C-beta-3) (PLC-beta-3)	3	S			S1105		0.458773	0.362866	1.69909	1.67897	0.525189	0.525762	2.54109	2.46352		0.790949	3.70355	3.6597	1.00109	4.83843	4.69073		1.26568	1.30643	1.28173		-0.338344	1.88891	1.87172	0.00157226	2.27454	2.22981		0.339916	0.38563	0.358088			up	up		up	up
NGTLNK	Q13418	ILK	Integrin-linked protein kinase (EC 2.7.11.1) (59 kDa serine/threonine-protein kinase) (ILK-1) (ILK-2) (p59ILK)	3	T			T181		0.849967	0.949797	1.12743	1.45061	0.753205	0.855468	1.72139	1.64753		1.11745	1.32644	1.70666	1.13577	2.28541	2.18736		1.01639	1.72298	1.28166		0.160212	0.407554	0.771176	0.183671	1.19246	1.12919		0.0234593	0.784902	0.358011				up		up	up			up
APSYSGLSMVSGVK	Q9UBP0	SPAST	Spastin (EC 3.6.4.3) (Spastic paraplegia 4 protein)	3	S			S268		1.24636	0.963117	0.869147	1.29651	0.804166	0.709516	1.08383	1.06829		0.772746	0.697351	1.04024	0.8823	1.34777	1.32844		1.14177	1.93269	1.27705		-0.371933	-0.520044	0.0569152	-0.180659	0.43057	0.409733		0.191274	0.950613	0.352818										up
VNLEESSGVENSPAGARPK	Q8WVM8	SCFD1	Sec1 family domain-containing protein 1 (SLY1 homolog) (Sly1p) (Syntaxin-binding protein 1-like 2)	12	S			S303		1.03937	0.949481	1.04289	1.04944	1.01716	0.832465	1.15379	1.31153		0.913512	1.00338	1.00969	0.818418	1.13432	1.2894		0.895902	1.13049	1.27703		-0.130504	0.00486872	0.0139055	-0.289091	0.181823	0.366698		-0.158587	0.176955	0.352793
RAASDGQYENQSPEATSPR	Q9HBL0	TNS1	Tensin-1	4	S			S899		0.997628	1.0499	0.97835	0.865962	1.13509	1.00151	1.58106	1.25735		1.05239	0.980675	0.868021	0.882322	1.3929	1.10771		0.838395	1.42035	1.27613		0.0736743	-0.0281526	-0.204199	-0.180624	0.478089	0.147576		-0.254298	0.506242	0.351775
GPPASSPAPAPK	Q15942	ZYX	Zyxin (Zyxin-2)	6	S			S259		1.74936	1.445	0.769001	0.390225	1.76844	1.5413	0.86136	0.503406		0.826017	0.43959	0.223067	0.87156	0.487074	0.284662		1.05514	1.10802	1.27612		-0.275757	-1.18577	-2.16445	-0.198329	-1.03779	-1.81268		0.077428	0.147981	0.351769			down	down		down	down
GMGTHSSLLQ	Q96RI0	F2RL3	Proteinase-activated receptor 4 (PAR-4) (Coagulation factor II receptor-like 3) (Thrombin receptor-like 3)	6	S			S381		0.327654	0.496053	1.75624	2.08991	0.28872	0.299295	2.27209	2.34486		1.51395	5.36004	6.37841	1.03663	7.86954	8.12159		0.684716	1.46819	1.27329		0.598322	2.42224	2.6732	0.0518998	2.97628	3.02176		-0.546422	0.554036	0.348566			up	up		up	up
NLGSINTELQDVQR	O75396	SEC22B	Vesicle-trafficking protein SEC22b (ER-Golgi SNARE of 24 kDa) (ERS-24) (ERS24) (SEC22 vesicle-trafficking protein homolog B) (SEC22 vesicle-trafficking protein-like 1)	4	S			S137		0.402738	0.351455	2.19374	1.42693	0.658411	0.584461	2.25787	2.97023		0.872663	5.44705	3.54306	0.887683	3.42927	4.51121		1.01721	0.629564	1.27325		-0.196504	2.44548	1.825	-0.171883	1.7779	2.17351		0.0246202	-0.667575	0.348517			up	up		up	up
GYADSPSK	Q01518	CAP1	Adenylyl cyclase-associated protein 1 (CAP 1)	5	S			S34		1.12642	0.961812	1.0761	1.03737	1.06636	0.978771	1.4101	1.25032		0.853866	0.955329	0.920946	0.917858	1.32235	1.17251		1.07494	1.38418	1.27316		-0.227919	-0.06593	-0.118812	-0.123656	0.403099	0.229598		0.104262	0.46903	0.34841
LIEGVHPGSLVEK	Q13586	STIM1	Stromal interaction molecule 1	9	S			S567		0.223786	0.1563	1.46413	4.48346	0.139378	0.175587	1.84012	3.55437		0.698433	6.54255	20.0346	1.25979	13.2024	25.5016		1.80373	2.01792	1.27288		-0.517806	2.70985	4.32442	0.33318	3.72272	4.67252		0.850986	1.01287	0.348097			up	up		up	up		up	up
LLLDPSSPPTK	Q6IAA8	LAMTOR1	Ragulator complex protein LAMTOR1 (Late endosomal/lysosomal adaptor and MAPK and MTOR activator 1) (Lipid raft adaptor protein p18) (Protein associated with DRMs and endosomes) (p27Kip1-releasing factor from RhoA) (p27RF-Rho)	7	S			S27		1.24129	0.968322	0.993327	1.031	1.02849	1.05796	1.35247	1.08706		0.78009	0.800235	0.830586	1.02865	1.315	1.05695		1.31863	1.64327	1.27253		-0.358287	-0.321505	-0.267798	0.0407491	0.395067	0.0799006		0.399036	0.716572	0.347699
SMDSSDLSDGAVTLQEYLELK	Q9Y2X7	GIT1	ARF GTPase-activating protein GIT1 (ARF GAP GIT1) (Cool-associated and tyrosine-phosphorylated protein 1) (CAT-1) (CAT1) (G protein-coupled receptor kinase-interactor 1) (GRK-interacting protein 1)	1	S			S410		1.46596	0.86397	1.6682	1.13313	0.914842	0.570215	1.59626	0.898289		0.589353	1.13795	0.772956	0.623294	1.74485	0.981907		1.05759	1.53332	1.27033		-0.762797	0.186441	-0.371542	-0.682016	0.803103	-0.0263418		0.0807813	0.616662	0.3452						up
GSGTASDDEFENLR	Q7Z6Z7	HUWE1	E3 ubiquitin-protein ligase HUWE1 (EC 6.3.2.-) (ARF-binding protein 1) (ARF-BP1) (HECT, UBA and WWE domain-containing protein 1) (Homologous to E6AP carboxyl terminus homologous protein 9) (HectH9) (Large structure of UREB1) (LASU1) (Mcl-1 ubiquitin ligase E3) (Mule) (Upstream regulatory element-binding protein 1) (URE-B1) (URE-binding protein 1)	6	S			S1907		1.14994	1.06024	0.978626	0.883991	0.97786	1.11098	1.06599	0.954293		0.921997	0.851026	0.76873	1.13613	1.09012	0.9759		1.23225	1.28095	1.2695		-0.117166	-0.232725	-0.37945	0.184134	0.124492	-0.035195		0.3013	0.357217	0.344255
NNEVSFSQIKPK	Q12913	PTPRJ	Receptor-type tyrosine-protein phosphatase eta (Protein-tyrosine phosphatase eta) (R-PTP-eta) (EC 3.1.3.48) (Density-enhanced phosphatase 1) (DEP-1) (HPTP eta) (Protein-tyrosine phosphatase receptor type J) (R-PTP-J) (CD antigen CD148)	7	S			S1011		0.126467	0.162719	2.40879	1.81941	0.162976	0.0721393	2.59533	2.97063		1.28664	19.0467	14.3864	0.442638	15.9247	18.2274		0.344026	0.836083	1.26699		0.363613	4.25147	3.84663	-1.1758	3.99319	4.18804		-1.53941	-0.258282	0.34141			up	up	down	up	up		down
SQSLPTTLLSPVR	P28290	SSFA2	Sperm-specific antigen 2 (Cleavage signal-1 protein) (CS-1) (Ki-ras-induced actin-interacting protein)	3	S			S739		1.08678	1.06479	1.03269	1.12126	0.832836	0.873731	1.01576	1.08814		0.97976	0.950227	1.03172	1.0491	1.21964	1.30655		1.07078	1.28352	1.26638		-0.0294997	-0.0736559	0.0450503	0.0691577	0.286455	0.385761		0.0986574	0.360111	0.340711
ISQSEDEESIVGDGETK	O75324	SNN	Stannin (AG8_1)	9	S			S49		1.19667	1.3546	1.36486	1.1767	0.957018	0.62197	0.478846	1.19075		1.13197	1.14055	0.983316	0.649904	0.500352	1.24423		0.574133	0.438695	1.26534		0.178841	0.189726	-0.0242725	-0.621702	-0.998984	0.315252		-0.800543	-1.18871	0.339524						down			down	down
ANSLDNER	Q86VP3	PACS2	Phosphofurin acidic cluster sorting protein 2 (PACS-2) (PACS1-like protein)	3	S			S453		1.01928	0.979696	1.05597	1.01987	0.889257	0.995024	1.12611	1.12491		0.961165	1.03599	1.00058	1.11894	1.26634	1.265		1.16415	1.22235	1.26427		-0.0571434	0.051013	0.000835731	0.162131	0.34067	0.339137		0.219275	0.289657	0.338301
SMSENAVR	Q9GZY8	MFF	Mitochondrial fission factor	3	S			S157		0.989374	0.967941	1.18656	1.0387	0.961011	1.01613	1.36734	1.27533		0.978337	1.1993	1.04985	1.05735	1.42282	1.32707		1.08077	1.18637	1.26405		-0.0315972	0.262194	0.0701885	0.0804588	0.508751	0.408244		0.112056	0.246557	0.338056
LDQPVSAPPSPR	Q16204	CCDC6	Coiled-coil domain-containing protein 6 (Papillary thyroid carcinoma-encoded protein) (Protein H4)	10	S			S244		0.937717	0.736695	1.17835	1.46936	0.819739	0.799285	1.38817	1.62347		0.785626	1.25662	1.56696	0.975049	1.69343	1.98047		1.24111	1.34761	1.26389		-0.348085	0.329549	0.647967	-0.0364533	0.759947	0.985844		0.311631	0.430399	0.337876							up
QQSETSTHSI	Q14644	RASA3	Ras GTPase-activating protein 3 (GAP1(IP4BP)) (Ins P4-binding protein)	3	S			S827		0.826746	0.936651	1.32565	1.18124	0.93837	1.00208	2.00113	1.69426		1.13294	1.60346	1.42879	1.0679	2.13256	1.80554		0.942593	1.32997	1.26368		0.180067	0.681189	0.514792	0.0947742	1.09259	0.852427		-0.0852925	0.411398	0.337635						up	up
LGSQHSPGR	Q8IZP0	ABI1	Abl interactor 1 (Abelson interactor 1) (Abi-1) (Abl-binding protein 4) (AblBP4) (Eps8 SH3 domain-binding protein) (Eps8-binding protein) (Nap1-binding protein) (Nap1BP) (Spectrin SH3 domain-binding protein 1) (e3B1)	6	S			S225		1.32222	1.2202	0.545386	0.795362	1.31352	1.37513	0.847915	0.998289		0.922846	0.412477	0.601536	1.04691	0.645531	0.760013		1.13443	1.56501	1.26346		-0.115839	-1.27761	-0.733278	0.0661349	-0.631442	-0.395904		0.181974	0.646171	0.337374			down
SGGGPGPSGSETPPPPRR	P27987	ITPKB	Inositol-trisphosphate 3-kinase B (EC 2.7.1.127) (Inositol 1,4,5-trisphosphate 3-kinase B) (IP3 3-kinase B) (IP3K B) (InsP 3-kinase B)	12	T			T33		0.938224	1.07553	1.07339	0.948359	1.1148	1.16242	1.34414	1.42304		1.14635	1.14406	1.0108	1.04271	1.20572	1.2765		0.909597	1.0539	1.26286		0.197044	0.194167	0.0154997	0.0603431	0.269898	0.352189		-0.136701	0.0757316	0.33669
NQETYETLK	P30273	FCER1G	High affinity immunoglobulin epsilon receptor subunit gamma (Fc receptor gamma-chain) (FcRgamma) (Fc-epsilon RI-gamma) (IgE Fc receptor subunit gamma) (FceRI gamma)	5	Y	7	T	Y76	T78	0.882117	1.08219	2.62196	1.2675	0.761604	0.87688	4.32783	1.38111		1.22681	2.97235	1.43688	1.15136	5.68252	1.81343		0.938498	1.91179	1.26206		0.294913	1.5716	0.522943	0.203338	2.50653	0.858718		-0.0915749	0.934927	0.335775			up			up	up			up
SGTSSPQSPVFR	Q8N556	AFAP1	Actin filament-associated protein 1 (110 kDa actin filament-associated protein) (AFAP-110)	8	S			S668		1.29275	1.23299	1.03674	1.25779	0.76303	0.8161	0.776811	0.936834		0.953778	0.801964	0.972959	1.06955	1.01806	1.22778		1.12138	1.26946	1.2619		-0.0682747	-0.318391	-0.039549	0.0970061	0.0258239	0.296054		0.165281	0.344215	0.335603
TATAGAISELTESR	Q5M775	SPECC1	Cytospin-B (Nuclear structure protein 5) (NSP5) (Sperm antigen HCMOGT-1) (Sperm antigen with calponin homology and coiled-coil domains 1)	3	T			T78		1.22324	0.834247	1.0575	1.11411	1.03172	0.927186	1.71603	1.18433		0.682	0.864513	0.910785	0.898679	1.66327	1.14792		1.31771	1.92394	1.26036		-0.552156	-0.21004	-0.134817	-0.154122	0.734022	0.199021		0.398034	0.944061	0.333838										up
LCDFGISGQLVDSIAK	P45985	MAP2K4	Dual specificity mitogen-activated protein kinase kinase 4 (MAP kinase kinase 4) (MAPKK 4) (EC 2.7.12.2) (JNK-activating kinase 1) (MAPK/ERK kinase 4) (MEK 4) (SAPK/ERK kinase 1) (SEK1) (Stress-activated protein kinase kinase 1) (SAPK kinase 1) (SAPKK-1) (SAPKK1) (c-Jun N-terminal kinase kinase 1) (JNKK)	13	S			S257		0.641359	0.723264	1.14256	1.48511	0.641584	0.929319	1.42917	1.87107		1.12771	1.78147	2.31557	1.44848	2.22756	2.91633		1.28444	1.25041	1.25944		0.173391	0.833066	1.21137	0.534535	1.15546	1.54415		0.361144	0.322399	0.332782			up	up		up	up
KPVTVSPTTPTSPTEGEAS	Q9Y6G9	DYNC1LI1	Cytoplasmic dynein 1 light intermediate chain 1 (LIC1) (Dynein light chain A) (DLC-A) (Dynein light intermediate chain 1, cytosolic)	9	T			T513		1.04713	1.00442	0.964191	1.06185	1.01004	0.974574	0.978848	1.28942		0.959212	0.920794	1.01406	0.964887	0.969119	1.2766		1.00592	1.05248	1.25891		-0.060078	-0.11905	0.0201364	-0.0515682	-0.0452549	0.35231		0.00850983	0.0737949	0.332173
SSSQSGSGPSSPDSVLRPR	O75427	LRCH4	Leucine-rich repeat and calponin homology domain-containing protein 4 (Leucine-rich repeat neuronal protein 4) (Leucine-rich neuronal protein)	3	S			S513		0.823962	0.791253	1.18615	1.39701	0.823963	0.793836	1.88321	1.75837		0.960303	1.43957	1.69548	0.963437	2.28555	2.13404		1.00326	1.58767	1.25866		-0.0584384	0.525636	0.761695	-0.0537382	1.19254	1.09358		0.00470024	0.666907	0.33189						up	up
KQSLGELIGTLNAAK	P60174	TPI1	Triosephosphate isomerase (TIM) (EC 5.3.1.1) (Triose-phosphate isomerase)	3	S			S58		1.13768	0.889015	1.05871	1.11481	0.928511	0.880838	1.25426	1.14443		0.781428	0.930589	0.979901	0.948656	1.35082	1.23254		1.214	1.45158	1.25782		-0.355815	-0.103784	-0.0292926	-0.0760436	0.43384	0.301635		0.279772	0.537624	0.330927
LIPGPLSPVAR	P48634	PRRC2A	Protein PRRC2A (HLA-B-associated transcript 2) (Large proline-rich protein BAT2) (Proline-rich and coiled-coil-containing protein 2A) (Protein G2)	7	S			S1219		1.15843	1.00742	1.06646	1.14458	0.768425	0.998664	0.975963	0.954402		0.86964	0.920605	0.988045	1.29962	1.27008	1.24202		1.49444	1.37962	1.25705		-0.20151	-0.119347	-0.0173512	0.378095	0.344922	0.312692		0.579604	0.464269	0.330043
ELPSAVSR	O00429	DNM1L	Dynamin-1-like protein (EC 3.6.5.5) (Dnm1p/Vps1p-like protein) (DVLP) (Dynamin family member proline-rich carboxyl-terminal domain less) (Dymple) (Dynamin-like protein) (Dynamin-like protein 4) (Dynamin-like protein IV) (HdynIV) (Dynamin-related protein 1)	7	S			S529		0.150804	0.152417	1.54333	2.13239	0.118531	0.112851	2.00257	2.10534		1.0107	10.234	14.1402	0.952082	16.8949	17.762		0.942006	1.65085	1.25614		0.0153489	3.3553	3.82173	-0.0708426	4.07852	4.15072		-0.0861915	0.723213	0.328996			up	up		up	up
GSASSGSTTSPTCSPK	Q8IZD0	SAMD14	Sterile alpha motif domain-containing protein 14 (SAM domain-containing protein 14)	10	S			S256		1.01958	0.974702	1.13618	1.00022	0.867668	1.15512	1.14618	1.06869		0.955984	1.11436	0.981008	1.33129	1.32099	1.23168		1.39259	1.18542	1.25553		-0.064941	0.156218	-0.0276627	0.412828	0.401621	0.300631		0.477769	0.245403	0.328294
SASEPSLNR	P15056	BRAF	Serine/threonine-protein kinase B-raf (EC 2.7.11.1) (Proto-oncogene B-Raf) (p94) (v-Raf murine sarcoma viral oncogene homolog B1)	3	S			S729		1.0147	0.978563	0.967243	1.05187	0.899523	1.03143	1.17247	1.17068		0.964388	0.953232	1.03663	1.14664	1.30343	1.30144		1.18898	1.36739	1.25545		-0.0523144	-0.0691014	0.0519038	0.197411	0.382318	0.380109		0.249726	0.45142	0.328206
TPSIDLQR	Q7Z401	DENND4A	C-myc promoter-binding protein (DENN domain-containing protein 4A)	3	S			S1225		0.967428	0.991317	1.07169	1.09916	0.764282	0.840208	1.26727	1.08957		1.02469	1.10778	1.13617	1.09934	1.65811	1.42561		1.07285	1.49679	1.25476		0.0351926	0.147666	0.184175	0.136641	0.729542	0.511581		0.101449	0.581875	0.327407
LNTLPR	Q15404	RSU1	Ras suppressor protein 1 (RSP-1) (Rsu-1)	3	T			T100		0.57456	1.06054	1.06634	1.00626	0.549364	1.15929	1.18964	1.20677		1.84582	1.85593	1.75135	2.11024	2.16548	2.19666		1.14325	1.16679	1.25427		0.884264	0.892141	0.80847	1.0774	1.11469	1.13531		0.19314	0.222546	0.326844		up	up	up	up	up	up
EGGRTPTLEILK	P07332	FES	Tyrosine-protein kinase Fes/Fps (EC 2.7.10.2) (Feline sarcoma/Fujinami avian sarcoma oncogene homolog) (Proto-oncogene c-Fes) (Proto-oncogene c-Fps) (p93c-fes)	5	T			T421		1.08087	1.16548	1.01952	0.97887	0.890192	0.885333	0.982888	1.01107		1.07828	0.943242	0.905631	0.994541	1.10413	1.13578		0.922339	1.17057	1.25414		0.108734	-0.0842998	-0.143004	-0.00789767	0.142909	0.183689		-0.116632	0.227209	0.326693
SSSLPAYGR	Q08495	DMTN	Dematin (Dematin actin-binding protein) (Erythrocyte membrane protein band 4.9)	2	S			S288		1.00739	0.99296	1.02472	1.15167	0.883997	0.948152	1.08961	1.26687		0.985679	1.01721	1.14322	1.07257	1.2326	1.43312		1.08816	1.21175	1.25358		-0.0208109	0.0246136	0.193107	0.101077	0.301703	0.519157		0.121888	0.27709	0.32605
HCSQVDSVR	Q14247	CTTN	Src substrate cortactin (Amplaxin) (Oncogene EMS1)	7	S			S117		0.322692	0.310344	1.39302	3.28662	0.262495	0.263224	1.61804	3.34945		0.961733	4.31688	10.185	1.00278	6.16408	12.76		1.04268	1.4279	1.25282		-0.0562915	2.10999	3.34838	0.0040024	2.62389	3.67356		0.0602939	0.513899	0.325185			up	up		up	up
TISQEFLTPGK	Q0ZGT2	NEXN	Nexilin (F-actin-binding protein) (Nelin)	3	S			S365		1.06332	1.03775	0.84693	0.993072	0.952444	0.99759	1.33925	1.11121		0.975954	0.796497	0.933937	1.0474	1.40612	1.1667		1.07321	1.76538	1.24923		-0.0351154	-0.32826	-0.0986033	0.0668133	0.49172	0.222431		0.101929	0.81998	0.321034										up
SLGSPLLHER	Q92844	TANK	TRAF family member-associated NF-kappa-B activator (TRAF-interacting protein) (I-TRAF)	4	S			S129		1.13877	1.11055	0.82833	1.03279	1.03801	1.02785	0.974465	1.17593		0.975219	0.72739	0.906936	0.990209	0.938779	1.13287		1.01537	1.29061	1.24911		-0.0362017	-0.459199	-0.140927	-0.0141947	-0.0911432	0.179979		0.022007	0.368056	0.320906
LTPVSPESSSTEEK	Q13501	SQSTM1	Sequestosome-1 (EBI3-associated protein of 60 kDa) (EBIAP) (p60) (Phosphotyrosine-independent ligand for the Lck SH2 domain of 62 kDa) (Ubiquitin-binding protein p62)	5	S			S272		1.03219	1.03888	0.919309	0.995963	0.785062	0.836243	0.966084	0.944806		1.00648	0.890637	0.9649	1.06519	1.23058	1.20348		1.05834	1.38169	1.24726		0.00931183	-0.167091	-0.0515492	0.0911151	0.299342	0.267211		0.0818033	0.466433	0.31876
AEEDEILNRSPR	P27824	CANX	Calnexin (IP90) (Major histocompatibility complex class I antigen-binding protein p88) (p90)	10	S			S583		0.916848	1.06756	0.98395	0.795518	1.13984	1.21322	1.21775	1.23132		1.16438	1.07319	0.867666	1.06438	1.06835	1.08026		0.914118	0.995488	1.24501		0.219558	0.101903	-0.204788	0.0900104	0.0953785	0.111374		-0.129548	-0.00652459	0.316161
MQSLSLNK	Q13442	PDAP1	28 kDa heat- and acid-stable phosphoprotein (PDGF-associated protein) (PAP) (PDGFA-associated protein 1) (PAP1)	3	S			S176		0.211888	0.188214	2.48401	1.88663	0.249083	0.113809	3.24709	2.76035		0.888268	11.7232	8.90387	0.45691	13.0362	11.0821		0.514383	1.112	1.24463		-0.170933	3.55129	3.15443	-1.13002	3.70445	3.47015		-0.959085	0.153155	0.315721			up	up	down	up	up		down
TALPAQSAATLPAR	Q01082	SPTBN1	Spectrin beta chain, non-erythrocytic 1 (Beta-II spectrin) (Fodrin beta chain) (Spectrin, non-erythroid beta chain 1)	10	T			T2187		0.639239	1.40077	0.99226	0.977179	0.633147	1.31038	1.1511	1.2044		2.19131	1.55225	1.52866	2.06962	1.81806	1.90224		0.94447	1.17124	1.24438		1.13179	0.634362	0.612266	1.04937	0.862403	0.927696		-0.0824225	0.228041	0.31543		up			up	up	up
AASSAAQGAFQGN	O15127	SCAMP2	Secretory carrier-associated membrane protein 2 (Secretory carrier membrane protein 2)	3	S			S319		0.530143	0.944863	1.38786	1.43426	0.473983	0.832975	1.49011	1.59241		1.78228	2.61789	2.70543	1.7574	3.14381	3.35963		0.986039	1.20089	1.24181		0.833723	1.38841	1.43586	0.813439	1.65251	1.7483		-0.020284	0.264106	0.312445		up	up	up	up	up	up
RPPSPPGPEER	Q6ZU35	KIAA1211	Uncharacterized protein KIAA1211	4	S			S1017		0.945188	0.91317	1.14911	1.29814	0.838163	0.878596	1.43401	1.42862		0.966125	1.21575	1.37342	1.04824	1.71089	1.70447		1.08499	1.40727	1.24104		-0.0497179	0.281849	0.457773	0.0679688	0.774749	0.76932		0.117687	0.4929	0.311547						up
GAASPVPPPLVR	Q4G0W2	DUSP28	Dual specificity phosphatase 28 (EC 3.1.3.16) (EC 3.1.3.48)	4	S			S13		1.11328	1.04794	0.827703	0.998585	1.0408	1.1811	1.00561	1.15847		0.941303	0.74348	0.896974	1.1348	0.966192	1.11305		1.20556	1.29955	1.2409		-0.0872689	-0.427634	-0.156862	0.182437	-0.0496189	0.154524		0.269705	0.378015	0.311386
FQTGNKSPEVLR	Q96S66	CLCC1	Chloride channel CLIC-like protein 1 (Mid-1-related chloride channel protein 1)	7	S			S438		0.904865	0.895699	0.905096	1.28804	0.890097	1.15424	1.51499	1.57188		0.98987	1.00026	1.42346	1.29676	1.70205	1.76597		1.31003	1.70162	1.24062		-0.0146892	0.000368713	0.509399	0.374907	0.767275	0.820461		0.389597	0.766906	0.311063							up
SASADNLTLPR	Q8ND76	CCNY	Cyclin-Y (Cyc-Y) (Cyclin box protein 1) (Cyclin fold protein 1) (cyclin-X)	3	S			S326		1.02339	0.931704	0.991402	1.09312	0.930091	0.9735	1.15804	1.23224		0.910407	0.96874	1.06813	1.04667	1.24508	1.32486		1.14967	1.28526	1.24036		-0.135416	-0.0458184	0.095087	0.0658093	0.316241	0.405842		0.201226	0.362059	0.310755
SSFFSDRGSGSR	O00571	DDX3X	ATP-dependent RNA helicase DDX3X (EC 3.6.4.13) (DEAD box protein 3, X-chromosomal) (DEAD box, X isoform) (Helicase-like protein 2) (HLP2)	9	S			S90		0.349946	0.402221	1.74449	2.10131	0.326938	0.506055	2.29479	2.43408		1.14938	4.98504	6.00466	1.54786	7.01906	7.4451		1.34669	1.40802	1.23989		0.200855	2.3176	2.58608	0.630278	2.81128	2.89629		0.429423	0.493673	0.310208			up	up		up	up
EADAIDDTLSSK	Q9Y4D1	DAAM1	Disheveled-associated activator of morphogenesis 1	10	S			S677		0.778178	0.559066	1.03036	0.815807	1.21921	1.14599	1.96998	1.58286		0.718429	1.32407	1.04835	0.93994	1.61578	1.29826		1.30833	1.22032	1.23838		-0.477082	0.404978	0.068127	-0.0893599	0.692233	0.376584		0.387722	0.287255	0.308457
LASDSDAESDSR	Q8WXG6	MADD	MAP kinase-activating death domain protein (Differentially expressed in normal and neoplastic cells) (Insulinoma glucagonoma clone 20) (Rab3 GDP/GTP exchange factor)	3	S			S818		1.10883	0.934193	0.862375	0.868024	1.14905	1.19922	1.07554	1.11315		0.842501	0.777732	0.782827	1.04366	0.936025	0.968759		1.23877	1.20353	1.23751		-0.247249	-0.362655	-0.353234	0.061654	-0.0953807	-0.0457901		0.308903	0.267274	0.307444
EGGQTAPASTR	P06396	GSN	Gelsolin (AGEL) (Actin-depolymerizing factor) (ADF) (Brevin)	9	S			S562		1.03108	0.896719	1.04796	1.11941	0.982865	1.067	1.16497	1.31969		0.869686	1.01637	1.08566	1.08561	1.18528	1.3427		1.24827	1.16619	1.23676		-0.201434	0.0234263	0.118575	0.1185	0.24523	0.425135		0.319934	0.221804	0.30656
SFSPEER	Q9UDY2	TJP2	Tight junction protein ZO-2 (Tight junction protein 2) (Zona occludens protein 2) (Zonula occludens protein 2)	3	S			S415		0.948348	0.916841	0.841294	0.759212	1.28286	1.42577	1.38602	1.26891		0.966777	0.887115	0.800563	1.1114	1.08041	0.989125		1.14959	1.21789	1.23554		-0.0487453	-0.172807	-0.320913	0.152376	0.111577	-0.0157756		0.201121	0.284383	0.305137
IAFDAESEPNNSSGSMEK	Q92556	ELMO1	Engulfment and cell motility protein 1 (Protein ced-12 homolog)	15	S			S344		1.06569	0.886653	1.03965	1.19467	0.89601	0.873597	1.15132	1.24089		0.832001	0.97557	1.12103	0.974985	1.28494	1.3849		1.17186	1.31712	1.23538		-0.265342	-0.0356832	0.164828	-0.0365476	0.361698	0.469786		0.228795	0.397381	0.304957
AVLEEDEEVTEEAEMEPEDK	Q9H4B7	TUBB1	Tubulin beta-1 chain	10	T			T439		1.07551	1.06483	1.04816	0.672411	1.11765	1.05694	1.18785	0.861716		0.990069	0.974567	0.625199	0.945682	1.06282	0.77101		0.955167	1.09055	1.23322		-0.0143983	-0.0371671	-0.677612	-0.080573	0.0878935	-0.375178		-0.0661747	0.125061	0.302434
AGASIPSSGAASPR	Q9P270	SLAIN2	SLAIN motif-containing protein 2	12	S			S63		1.08982	0.971062	0.89043	1.20169	0.834444	0.72823	1.01094	1.1344		0.891029	0.817042	1.10265	0.872714	1.21152	1.35947		0.979445	1.48281	1.23291		-0.166456	-0.291517	0.140973	-0.19642	0.276815	0.443045		-0.0299638	0.568332	0.302071
APSVANVGSHCDLSLK	P21333	FLNA	Filamin-A (FLN-A) (Actin-binding protein 280) (ABP-280) (Alpha-filamin) (Endothelial actin-binding protein) (Filamin-1) (Non-muscle filamin)	3	S	14	S	S2152	S2163	0.430567	0.589782	1.75118	2.38672	0.413861	0.470162	1.37778	2.82754		1.36978	4.06715	5.5432	1.13604	3.32908	6.8321		0.829358	0.818529	1.23252		0.453944	2.02402	2.47072	0.184011	1.73512	2.77233		-0.269933	-0.288894	0.30161			up	up		up	up
AQGEPVAGHESPKIPYEK	O94979	SEC31A	Protein transport protein Sec31A (ABP125) (ABP130) (SEC31-like protein 1) (SEC31-related protein A) (Web1-like protein)	11	S			S799		1.33118	0.823004	1.05967	1.06831	1.08637	0.84297	1.23955	1.07431		0.618251	0.796041	0.802532	0.775954	1.14101	0.988906		1.25508	1.43336	1.23223		-0.693735	-0.329085	-0.317369	-0.365956	0.190312	-0.0160942		0.327778	0.519397	0.301275
EEPIYIITEYMAK	P07948	LYN	Tyrosine-protein kinase Lyn (EC 2.7.10.2) (Lck/Yes-related novel protein tyrosine kinase) (V-yes-1 Yamaguchi sarcoma viral related oncogene homolog) (p53Lyn) (p56Lyn)	5	Y			Y316		1.77059	0.920708	1.7002	1.71491	1.00406	0.886704	1.05939	1.19796		0.520002	0.960246	0.968555	0.883118	1.0551	1.19312		1.6983	1.09879	1.23185		-0.94341	-0.0585239	-0.0460943	-0.179323	0.0773856	0.254736		0.764088	0.13591	0.30083		down
LGSQHSPGR	Q8IZP0	ABI1	Abl interactor 1 (Abelson interactor 1) (Abi-1) (Abl-binding protein 4) (AblBP4) (Eps8 SH3 domain-binding protein) (Eps8-binding protein) (Nap1-binding protein) (Nap1BP) (Spectrin SH3 domain-binding protein 1) (e3B1)	3	S			S222		0.192684	0.17437	1.79465	2.60564	0.16799	0.141594	2.98584	2.79179		0.904954	9.31394	13.5228	0.842874	17.7739	16.6188		0.9314	1.90831	1.22894		-0.144084	3.21939	3.75733	-0.246612	4.15169	4.05474		-0.102528	0.932296	0.297418			up	up		up	up			up
QELGSPEER	Q92974	ARHGEF2	Rho guanine nucleotide exchange factor 2 (Guanine nucleotide exchange factor H1) (GEF-H1) (Microtubule-regulated Rho-GEF) (Proliferating cell nucleolar antigen p40)	5	S			S932		1.04007	1.0948	0.761042	0.738003	1.07168	1.32601	1.15659	0.93425		1.05262	0.731723	0.709572	1.23732	1.07923	0.871763		1.17546	1.47492	1.22858		0.0739881	-0.450631	-0.494978	0.307215	0.110003	-0.197992		0.233227	0.560634	0.296987
LTFDSSFSPNTGK	P21796	VDAC1	Voltage-dependent anion-selective channel protein 1 (VDAC-1) (hVDAC1) (Outer mitochondrial membrane protein porin 1) (Plasmalemmal porin) (Porin 31HL) (Porin 31HM)	8	S			S104		1.21488	0.954716	1.08629	1.04432	1.08599	1.03459	1.62203	1.14535		0.785853	0.894151	0.859606	0.952677	1.4936	1.05466		1.21228	1.67041	1.22692		-0.347669	-0.161409	-0.218252	-0.0699413	0.578794	0.0767839		0.277728	0.740203	0.295036
QQSPQEPK	Q9UHB6	LIMA1	LIM domain and actin-binding protein 1 (Epithelial protein lost in neoplasm)	3	S			S698		1.08913	0.923651	1.00331	1.10506	0.951458	0.938406	1.53973	1.18248		0.848065	0.921205	1.01463	0.986283	1.61829	1.24281		1.16298	1.75671	1.22489		-0.237752	-0.118406	0.020956	-0.019927	0.694471	0.313607		0.217825	0.812877	0.292651										up
ASSPSLIER	A1L170	C1orf226	Uncharacterized protein C1orf226	3	S			S223		1.40801	1.16484	0.68624	0.936911	1.08203	1.26774	1.02414	0.881413		0.827295	0.487381	0.665413	1.17163	0.946498	0.814593		1.41622	1.94201	1.22419		-0.273527	-1.03688	-0.587679	0.228518	-0.0793281	-0.295848		0.502044	0.95755	0.291831			down							up
SLAQHIPGPGGIEGVK	Q5T5C0	STXBP5	Syntaxin-binding protein 5 (Lethal(2) giant larvae protein homolog 3) (Tomosyn-1)	1	S			S1076		0.39314	0.720422	1.64097	3.9117	0.547831	0.603407	1.25209	6.67262		1.83248	4.17402	9.9499	1.10145	2.28553	12.1801		0.601069	0.547563	1.22414		0.873799	2.06144	3.31468	0.139401	1.19253	3.60645		-0.734398	-0.868904	0.291768		up	up	up		up	up			down
LLSPQMSGEEEDSDLAAK	P42858	HTT	Huntingtin (Huntington disease protein) (HD protein)	7	S			S1874		0.968994	0.98965	1.02637	1.07836	0.928329	0.908954	1.25244	1.26428		1.02132	1.05921	1.11287	0.97913	1.34914	1.36189		0.958693	1.27372	1.22377		0.0304308	0.0829851	0.154279	-0.0304278	0.432039	0.445612		-0.0608586	0.349054	0.291332
VTSGSTTTTR	P02671	FGA	Fibrinogen alpha chain [Cleaved into: Fibrinopeptide A; Fibrinogen alpha chain]	3	S			S451		0.955101	0.929192	1.20743	1.17278	0.920129	1.00297	1.37997	1.37903		0.972873	1.26419	1.22791	1.09003	1.49975	1.49874		1.12043	1.18633	1.22056		-0.0396773	0.338217	0.296209	0.124373	0.584727	0.58375		0.164051	0.24651	0.287541
SLSCLSDLDGGVALEPR	O95685	PPP1R3D	Protein phosphatase 1 regulatory subunit 3D (Protein phosphatase 1 regulatory subunit 6) (PP1 subunit R6) (Protein phosphatase 1-binding subunit R6)	3	S			S25		0.802515	0.924413	1.44587	1.49277	0.638574	1.13498	2.12362	1.44887		1.15189	1.80167	1.86011	1.77737	3.32557	2.26891		1.54299	1.84582	1.21977		0.204009	0.849336	0.895391	0.829741	1.7336	1.182		0.625732	0.884266	0.286608			up	up	up	up	up			up
TEGSLDGT	P16284	PECAM1	Platelet endothelial cell adhesion molecule (PECAM-1) (EndoCAM) (GPIIA') (PECA1) (CD antigen CD31)	8	T			T738		1.10266	1.03536	0.738982	0.995223	0.99997	1.19886	1.33886	1.10047		0.938965	0.67018	0.902564	1.1989	1.33891	1.1005		1.27683	1.99783	1.21931		-0.0908573	-0.57738	-0.147899	0.261713	0.421054	0.138162		0.35257	0.998434	0.286061										up
ITNQMTDSSR	Q9Y4D1	DAAM1	Disheveled-associated activator of morphogenesis 1	8	S			S1067		0.458316	0.416492	1.24439	1.62823	0.555081	0.584663	1.96299	2.40292		0.908745	2.71514	3.55264	1.05329	3.5364	4.32896		1.15906	1.30247	1.21852		-0.138052	1.44103	1.82889	0.0749055	1.82228	2.11402		0.212958	0.381255	0.285129			up	up		up	up
DRPVGGSPGGPR	Q8NHG8	ZNRF2	E3 ubiquitin-protein ligase ZNRF2 (EC 6.3.2.-) (Protein Ells2) (RING finger protein 202) (Zinc/RING finger protein 2)	7	S			S135		1.07123	1.05812	0.929333	0.925217	1.03035	1.07653	1.09031	1.08416		0.98776	0.867537	0.863695	1.04483	1.05819	1.05222		1.05777	1.21976	1.21828		-0.0177677	-0.205003	-0.211406	0.0632622	0.0815999	0.0734393		0.0810299	0.286603	0.284845
LTSTSAITR	Q6VY07	PACS1	Phosphofurin acidic cluster sorting protein 1 (PACS-1)	5	S			S322		0.254499	0.289483	2.01674	1.85385	0.300036	0.286942	2.5241	2.66233		1.13746	7.92434	7.28432	0.956358	8.41266	8.87336		0.840782	1.06162	1.21815		0.185819	2.98629	2.86479	-0.0643778	3.07256	3.14948		-0.250197	0.0862707	0.284688			up	up		up	up
LKSVPADPAPPSR	Q8WYL5	SSH1	Protein phosphatase Slingshot homolog 1 (EC 3.1.3.16) (EC 3.1.3.48) (SSH-like protein 1) (SSH-1L) (hSSH-1L)	3	S			S834		0.716731	0.83973	1.48139	1.50688	0.709399	0.89282	2.23379	1.81668		1.17161	2.06687	2.10243	1.25856	3.14885	2.56088		1.07421	1.52349	1.21806		0.228494	1.04745	1.07206	0.331772	1.65483	1.35664		0.103278	0.607377	0.284581			up	up		up	up
RESDESGESAPDEGGEGAR	Q7Z3C6	ATG9A	Autophagy-related protein 9A (APG9-like 1) (mATG9)	3	S			S735		0.804692	1.12827	1.23483	0.974869	0.831018	1.18504	1.18758	1.2253		1.40211	1.53454	1.21148	1.42602	1.42907	1.47445		1.01705	0.931269	1.21707		0.487602	0.617804	0.276772	0.511991	0.515074	0.560182		0.0243885	-0.102729	0.28341
RISQVSSGETEYNPTEAR	Q6ZNJ1	NBEAL2	Neurobeachin-like protein 2	3	S	6	S	S2739	S2742	0.928827	1.08086	0.847588	0.913083	0.902862	1.19414	1.10936	1.07981		1.16369	0.912536	0.983049	1.32261	1.22871	1.19599		1.13657	1.34648	1.21661		0.218702	-0.132047	-0.0246644	0.403389	0.297149	0.2582		0.184686	0.429196	0.282864
EFDELNPSAQR	P16615	ATP2A2	Sarcoplasmic/endoplasmic reticulum calcium ATPase 2 (SERCA2) (SR Ca(2+)-ATPase 2) (EC 3.6.3.8) (Calcium pump 2) (Calcium-transporting ATPase sarcoplasmic reticulum type, slow twitch skeletal muscle isoform) (Endoplasmic reticulum class 1/2 Ca(2+) ATPase)	8	S			S663		1.06172	1.0308	1.02374	0.969861	1.00687	1.08012	1.09552	1.11862		0.970872	0.964224	0.913479	1.07276	1.08804	1.11099		1.10494	1.12841	1.21622		-0.0426472	-0.0525592	-0.130557	0.101321	0.121737	0.151851		0.143969	0.174296	0.282408
GGGDVLEPVSSDSLSTK	Q5JSH3	WDR44	WD repeat-containing protein 44 (Rabphilin-11)	15	S			S199		1.59958	1.05918	0.749469	1.15117	1.12425	0.992244	1.33769	0.983801		0.662158	0.46854	0.719669	0.882581	1.18985	0.875071		1.33289	2.53948	1.21594		-0.594753	-1.09376	-0.474594	-0.1802	0.250779	-0.192527		0.414554	1.34454	0.282066			down							up
SISGTPAETPACK	Q9Y4D8	HECTD4	Probable E3 ubiquitin-protein ligase HECTD4 (EC 6.3.2.-) (HECT domain-containing protein 4)	3	S			S1075		1.01188	0.943966	1.4456	1.26805	0.760168	0.765622	1.37791	1.15701		0.932883	1.42862	1.25316	1.00718	1.81264	1.52205		1.07964	1.2688	1.21457		-0.100233	0.514624	0.325566	0.0103146	0.858092	0.606012		0.110547	0.343468	0.280445						up
SSSLPAYGR	Q08495	DMTN	Dematin (Dematin actin-binding protein) (Erythrocyte membrane protein band 4.9)	3	S			S289		0.92838	0.872724	1.26052	1.40581	0.863617	0.933035	1.47715	1.58743		0.94005	1.35777	1.51426	1.08038	1.71043	1.83812		1.14928	1.25974	1.21388		-0.0891907	0.441234	0.598609	0.111541	0.774356	0.878229		0.200732	0.333122	0.27962						up	up
LMASLSDFR	O43294	TGFB1I1	Transforming growth factor beta-1-induced transcript 1 protein (Androgen receptor coactivator 55 kDa protein) (Androgen receptor-associated protein of 55 kDa) (Hydrogen peroxide-inducible clone 5 protein) (Hic-5)	4	S			S164		0.591552	0.517556	3.46948	3.42161	0.305179	0.233373	5.20203	2.13883		0.874911	5.86505	5.78412	0.764709	17.0459	7.00845		0.874042	2.90635	1.21167		-0.192791	2.55214	2.5321	-0.387016	4.09135	2.8091		-0.194225	1.53921	0.276998			up	up		up	up			up
TRSLDFR	Q9H1K0	RBSN	Rabenosyn-5 (110 kDa protein) (FYVE finger-containing Rab5 effector protein rabenosyn-5) (RAB effector RBSN) (Zinc finger FYVE domain-containing protein 20)	3	S			S548		0.962039	0.997058	0.687202	1.22947	1.02166	1.03522	1.08575	1.58001		1.0364	0.714318	1.27798	1.01327	1.06272	1.54651		0.977685	1.48775	1.21012		0.0515808	-0.485362	0.353867	0.0190222	0.0877671	0.629013		-0.0325586	0.573129	0.275146
RSPVPAQIAITVPK	O43432	EIF4G3	Eukaryotic translation initiation factor 4 gamma 3 (eIF-4-gamma 3) (eIF-4G 3) (eIF4G 3) (eIF-4-gamma II) (eIF4GII)	2	S			S495		1.41367	1.14767	0.711015	0.891304	1.19599	1.15278	1.12875	0.911629		0.811836	0.502956	0.630488	0.963866	0.943773	0.762237		1.18727	1.87645	1.20896		-0.30074	-0.991497	-0.665458	-0.0530952	-0.0834876	-0.391689		0.247645	0.90801	0.273769			down							up
ALHSFITPPTTPQLR	Q8IVT5	KSR1	Kinase suppressor of Ras 1	11	T			T272		1.25999	1.06779	0.603421	0.77019	1.37988	1.23634	0.917884	1.01956		0.847458	0.478911	0.611269	0.895976	0.66519	0.738872		1.05725	1.38896	1.20875		-0.238786	-1.06217	-0.710121	-0.158468	-0.588162	-0.436604		0.0803182	0.474008	0.273517			down
LAGSPIR	Q8WXG6	MADD	MAP kinase-activating death domain protein (Differentially expressed in normal and neoplastic cells) (Insulinoma glucagonoma clone 20) (Rab3 GDP/GTP exchange factor)	4	S			S1270		1.40966	1.22299	0.642891	0.991345	1.17118	1.43632	0.970624	0.995542		0.867574	0.45606	0.703249	1.22638	0.828755	0.850032		1.41357	1.81721	1.20872		-0.204941	-1.13271	-0.507893	0.294407	-0.270982	-0.234412		0.499348	0.861723	0.273481			down							up
AEQSLHDLQER	Q13586	STIM1	Stromal interaction molecule 1	4	S			S257		0.93685	0.843653	0.958918	1.44881	0.841874	0.811285	1.43663	1.57356		0.90052	1.02356	1.54647	0.963666	1.70647	1.86912		1.07012	1.6672	1.20863		-0.151169	0.0335894	0.62898	-0.0533952	0.771012	0.902359		0.0977742	0.737423	0.273379						up	up
LESYRPDTDLSR	Q8ND76	CCNY	Cyclin-Y (Cyc-Y) (Cyclin box protein 1) (Cyclin fold protein 1) (cyclin-X)	3	S			S25		0.266831	0.866983	2.08257	1.56626	0.250276	0.96124	2.60932	1.7748		3.24918	7.80481	5.86984	3.84072	10.4258	7.09137		1.18206	1.33581	1.2081		1.70008	2.96436	2.55332	1.94138	3.38208	2.82606		0.2413	0.417719	0.272742		up	up	up	up	up	up
GLSWDSGPEEPGPR	Q9Y6F6	MRVI1	Protein MRVI1 (Inositol 1,4,5-trisphosphate receptor-associated cGMP kinase substrate) (JAW1-related protein MRVI1)	3	S			S367		0.972125	0.986315	1.0724	1.45812	0.664481	0.900775	1.7349	1.2036		1.0146	1.10315	1.49993	1.35561	2.61091	1.81134		1.3361	2.36678	1.20762		0.0209062	0.141628	0.584896	0.438937	1.38455	0.857057		0.418031	1.24293	0.272161						up	up			up
SLSTSGESLYHVLGLDK	Q9H3Z4	DNAJC5	DnaJ homolog subfamily C member 5 (Cysteine string protein) (CSP)	3	S			S10		1.29686	1.00273	1.4252	1.20993	0.956386	0.886915	0.980475	1.07705		0.773197	1.09896	0.932964	0.927362	1.02519	1.12617		1.19939	0.932873	1.20709		-0.371092	0.136135	-0.100107	-0.108796	0.035888	0.171421		0.262296	-0.100247	0.271528
TQTPPVSPAPQPTEER	Q14247	CTTN	Src substrate cortactin (Amplaxin) (Oncogene EMS1)	7	S			S405		1.2822	1.32798	0.87788	0.864515	0.969804	1.20487	1.1854	0.788863		1.0357	0.684666	0.674243	1.24238	1.22231	0.813426		1.19956	1.78526	1.20643		0.0506085	-0.546528	-0.56866	0.313109	0.289605	-0.297918		0.2625	0.836132	0.270743										up
VWSPLVTEEGK	O00151	PDLIM1	PDZ and LIM domain protein 1 (C-terminal LIM domain protein 1) (Elfin) (LIM domain protein CLP-36)	3	S			S90		1.10572	0.976401	1.00499	1.06114	0.811362	0.842663	1.00581	0.93929		0.883044	0.908899	0.959685	1.03858	1.23965	1.15767		1.17613	1.36391	1.2063		-0.179442	-0.137808	-0.0593667	0.0546098	0.309935	0.211225		0.234052	0.447743	0.270592
SASQSSLDKLDQELK	O60271	SPAG9	C-Jun-amino-terminal kinase-interacting protein 4 (JIP-4) (JNK-interacting protein 4) (Cancer/testis antigen 89) (CT89) (Human lung cancer oncogene 6 protein) (HLC-6) (JNK-associated leucine-zipper protein) (JLP) (Mitogen-activated protein kinase 8-interacting protein 4) (Proliferation-inducing protein 6) (Protein highly expressed in testis) (PHET) (Sperm surface protein) (Sperm-associated antige…	6	S			S733		1.28298	0.847498	1.25974	1.00674	1.15984	1.00095	1.54377	1.09726		0.660569	0.981884	0.78469	0.863006	1.33101	0.946039		1.30646	1.35557	1.20562		-0.598218	-0.0263753	-0.349805	-0.212557	0.412526	-0.0800286		0.385661	0.438901	0.269776
TRSNPEGAEDR	Q9NWV8	BABAM1	BRISC and BRCA1-A complex member 1 (Mediator of RAP80 interactions and targeting subunit of 40 kDa) (New component of the BRCA1-A complex)	3	S			S29		1.00844	1.09541	0.783487	0.696615	1.07462	1.35833	1.10351	0.894944		1.08624	0.776927	0.690783	1.26401	1.02688	0.832797		1.16366	1.32172	1.20558		0.119338	-0.364149	-0.533696	0.338007	0.0382702	-0.263964		0.218669	0.402419	0.269732
ATASPRPSSGNIPSSPTASGGGSPTSPR	Q9UBW5	BIN2	Bridging integrator 2 (Breast cancer-associated protein 1)	15	S	23	S	S436	S444	1.38141	1.15404	0.553614	0.495184	1.054	1.45604	1.30762	0.455232		0.835409	0.40076	0.358462	1.38144	1.24063	0.431909		1.65361	3.09569	1.20489		-0.259445	-1.31919	-1.48011	0.466172	0.311069	-1.2112		0.725617	1.63026	0.268907			down	down			down			up
SISTSGPLDKEDTGR	Q7Z401	DENND4A	C-myc promoter-binding protein (DENN domain-containing protein 4A)	3	S			S1589		1.1226	0.945667	1.06272	1.05317	0.860735	0.948309	1.09513	0.972825		0.842393	0.946666	0.938159	1.10174	1.27232	1.13023		1.30787	1.34401	1.20473		-0.247434	-0.0790729	-0.0920953	0.139788	0.347467	0.176611		0.387222	0.42654	0.268706
TKEYVSNDAAQSDDEEK	Q5JSH3	WDR44	WD repeat-containing protein 44 (Rabphilin-11)	12	S			S403		1.30932	0.816318	0.992684	0.961398	1.08792	1.20095	1.23259	0.962365		0.623469	0.758169	0.734274	1.10389	1.13298	0.884591		1.77057	1.49436	1.20471		-0.681611	-0.399408	-0.445609	0.142601	0.18012	-0.176918		0.824212	0.579528	0.268692									up
TLSDPPSPLPHGPPNK	Q9ULH1	ASAP1	Arf-GAP with SH3 domain, ANK repeat and PH domain-containing protein 1 (130 kDa phosphatidylinositol 4,5-bisphosphate-dependent ARF1 GTPase-activating protein) (ADP-ribosylation factor-directed GTPase-activating protein 1) (ARF GTPase-activating protein 1) (Development and differentiation-enhancing factor 1) (DEF-1) (Differentiation-enhancing factor 1) (PIP2-dependent ARF1 GAP)	3	S	7	S	S839	S843	1.03205	0.922484	0.924932	1.23255	0.852026	0.846759	1.186	1.22576		0.893837	0.896209	1.19428	0.993818	1.39198	1.43864		1.11186	1.55319	1.20461		-0.161916	-0.158093	0.256139	-0.00894588	0.477137	0.524706		0.15297	0.63523	0.268567
RPPSPEPSTK	Q01082	SPTBN1	Spectrin beta chain, non-erythrocytic 1 (Beta-II spectrin) (Fodrin beta chain) (Spectrin, non-erythroid beta chain 1)	4	S			S2102		0.955882	0.783638	1.06288	1.3011	0.94127	0.826161	1.78548	1.54241		0.819806	1.11194	1.36115	0.877709	1.89688	1.63865		1.07063	1.70592	1.20387		-0.286645	0.153079	0.444828	-0.188186	0.92363	0.712505		0.0984598	0.770551	0.267676						up				up
SRSPGSPVGEGTGSPPK	P35611	ADD1	Alpha-adducin (Erythrocyte adducin subunit alpha)	3	S			S355		1.08545	0.946434	1.13157	1.05242	1.08062	1.04671	1.28739	1.26093		0.871926	1.04249	0.96957	0.968615	1.19134	1.16686		1.11089	1.14279	1.20348		-0.197722	0.0600355	-0.0445827	-0.046005	0.25259	0.222626		0.151717	0.192555	0.267209
DLFTESWDTQK	Q15762	CD226	CD226 antigen (DNAX accessory molecule 1) (DNAM-1) (CD antigen CD226)	6	S			S290		0.640914	0.705482	2.43123	2.28599	0.460563	0.405156	2.70133	1.97541		1.10074	3.79338	3.56677	0.879698	5.86527	4.28912		0.799186	1.54619	1.20252		0.138478	1.92348	1.83462	-0.184919	2.5522	2.10068		-0.323398	0.628716	0.266062			up	up		up	up
TDVSNFDEEFTGEAPTLSPPR	Q16512	PKN1	Serine/threonine-protein kinase N1 (EC 2.7.11.13) (Protease-activated kinase 1) (PAK-1) (Protein kinase C-like 1) (Protein kinase C-like PKN) (Protein kinase PKN-alpha) (Protein-kinase C-related kinase 1) (Serine-threonine protein kinase N)	18	S			S916		0.911981	1.00727	1.09298	0.95287	1.00493	1.23441	1.25744	1.26203		1.10449	1.19847	1.04484	1.22835	1.25127	1.25584		1.11215	1.04406	1.20195		0.143374	0.261188	0.0632756	0.296726	0.323392	0.32865		0.153351	0.0622036	0.265374
EDQQSFTGSR	Q9GZY6	LAT2	Linker for activation of T-cells family member 2 (Linker for activation of B-cells) (Membrane-associated adapter molecule) (Non-T-cell activation linker) (Williams-Beuren syndrome chromosomal region 15 protein) (Williams-Beuren syndrome chromosomal region 5 protein)	5	S			S51		0.903674	0.940755	1.70361	1.52373	0.80324	0.883988	1.83906	1.62787		1.04103	1.88521	1.68615	1.10053	2.28955	2.02664		1.05715	1.21448	1.20193		0.0580167	0.914723	0.75373	0.138195	1.19506	1.01909		0.0801783	0.280339	0.265356			up			up	up
TGQPDLLGTGTLGPSPTATGTLGR	Q9NVM1	EVA1B	Protein eva-1 homolog B (Protein FAM176B)	21	T			T158		0.866474	1.09885	1.3531	1.18339	0.778507	1.00156	1.11522	1.27768		1.26819	1.56161	1.36575	1.28651	1.43251	1.64119		1.01445	0.91733	1.20168		0.34277	0.643037	0.449693	0.363464	0.51855	0.714741		0.0206946	-0.124487	0.265048
NFSDNQLQEGK	P37802	TAGLN2	Transgelin-2 (Epididymis tissue protein Li 7e) (SM22-alpha homolog)	3	S			S163		1.00276	0.899005	0.952343	1.1624	0.909102	1.00923	1.22347	1.266		0.896531	0.949723	1.1592	1.11014	1.3458	1.39258		1.23827	1.41704	1.20132		-0.157575	-0.0744215	0.213132	0.150748	0.428464	0.477758		0.308323	0.502885	0.264626
AISAPTSPTR	Q9NQG6	MIEF1	Mitochondrial dynamics protein MID51 (Mitochondrial dynamics protein of 51 kDa) (Mitochondrial elongation factor 1) (Smith-Magenis syndrome chromosomal region candidate gene 7 protein-like) (SMCR7-like protein)	7	S			S59		1.00268	0.985982	0.87621	1.01372	0.948113	1.10918	1.13884	1.15112		0.983342	0.873864	1.01101	1.16988	1.20117	1.21412		1.1897	1.37455	1.2009		-0.0242347	-0.194519	0.0157903	0.226366	0.26444	0.279907		0.250601	0.458958	0.264117
KDSEEEVSLLGSQDIEEGNHQVEDGCR	Q9Y487	ATP6V0A2	V-type proton ATPase 116 kDa subunit a isoform 2 (V-ATPase 116 kDa isoform a2) (Lysosomal H(+)-transporting ATPase V0 subunit a2) (TJ6) (Vacuolar proton translocating ATPase 116 kDa subunit a isoform 2)	3	S			S695		1.18354	0.851308	0.9882	0.711346	1.17595	1.253	0.976459	0.848292		0.719288	0.834951	0.601031	1.06552	0.830357	0.721366		1.48135	0.994498	1.20021		-0.475359	-0.260237	-0.734488	0.0915559	-0.268197	-0.471197		0.566915	-0.00796025	0.263292
FIVSPVPESR	Q9H4A3	WNK1	Serine/threonine-protein kinase WNK1 (EC 2.7.11.1) (Erythrocyte 65 kDa protein) (p65) (Kinase deficient protein) (Protein kinase lysine-deficient 1) (Protein kinase with no lysine 1) (hWNK1)	4	S			S1261		2.08268	1.79196	0.268881	0.444141	1.83123	1.93762	0.35611	0.468442		0.860408	0.129103	0.213254	1.0581	0.194464	0.255807		1.22976	1.50627	1.19954		-0.216907	-2.9534	-2.22936	0.0814704	-2.36242	-1.96687		0.298377	0.590981	0.262484			down	down		down	down
TPEELDDSDFETEDFDVR	P35221	CTNNA1	Catenin alpha-1 (Alpha E-catenin) (Cadherin-associated protein) (Renal carcinoma antigen NY-REN-13)	8	S			S641		1.10701	0.917791	0.975641	1.04743	1.05526	1.09939	1.14877	1.19733		0.829071	0.881329	0.946174	1.04181	1.08861	1.13463		1.2566	1.23519	1.19917		-0.270432	-0.182248	-0.079822	0.0590927	0.122487	0.182218		0.329525	0.304735	0.26204
VHAYFAPVTPPPSVGGSR	Q96IG2	FBXL20	F-box/LRR-repeat protein 20 (F-box and leucine-rich repeat protein 20) (F-box/LRR-repeat protein 2-like)	9	T	13	S	T417	S421	1.07965	1.07903	1.10433	1.26278	0.859477	1.08927	0.892482	1.20531		0.999425	1.02286	1.16962	1.26736	1.0384	1.40238		1.26809	1.0152	1.19901		-0.000829735	0.0326072	0.226034	0.341828	0.0543641	0.487874		0.342658	0.0217569	0.26184
APSPLPK	Q9BSL1	UBAC1	Ubiquitin-associated domain-containing protein 1 (UBA domain-containing protein 1) (E3 ubiquitin-protein ligase subunit KPC2) (Glialblastoma cell differentiation-related protein 1) (Kip1 ubiquitination-promoting complex protein 2)	3	S			S98		1.00748	0.897807	0.842838	1.03394	0.895722	1.14979	1.0871	1.10211		0.891142	0.836582	1.02627	1.28364	1.21366	1.23042		1.44045	1.45074	1.19893		-0.166272	-0.257421	0.0374043	0.360244	0.279364	0.299152		0.526516	0.536786	0.261747
QPSPGPTPPPFPGNR	O43516	WIPF1	WAS/WASL-interacting protein family member 1 (Protein PRPL-2) (Wiskott-Aldrich syndrome protein-interacting protein) (WASP-interacting protein)	3	S			S214		1.31743	1.26899	0.968	1.09683	1.03608	1.03127	0.823994	1.03363		0.963234	0.734766	0.832555	0.995363	0.795301	0.997639		1.03336	1.08239	1.19829		-0.0540417	-0.444643	-0.264382	-0.00670481	-0.330427	-0.00340974		0.0473369	0.114216	0.260972
GDADSHASMK	Q9Y613	FHOD1	FH1/FH2 domain-containing protein 1 (Formin homolog overexpressed in spleen 1) (FHOS) (Formin homology 2 domain-containing protein 1)	8	S			S1052		0.227	0.267156	1.43204	2.52839	0.222319	0.226499	1.87787	2.96572		1.1769	6.30856	11.1383	1.0188	8.44674	13.34		0.865669	1.33893	1.19767		0.23499	2.65731	3.47745	0.0268777	3.07839	3.73768		-0.208112	0.421082	0.260228			up	up		up	up
LTFDSSFSPNTGKK	P21796	VDAC1	Voltage-dependent anion-selective channel protein 1 (VDAC-1) (hVDAC1) (Outer mitochondrial membrane protein porin 1) (Plasmalemmal porin) (Porin 31HL) (Porin 31HM)	8	S			S104		1.21594	0.995464	1.12479	1.00444	1.0966	1.1411	1.66502	1.08344		0.818676	0.925034	0.826056	1.04059	1.51835	0.987999		1.27106	1.6414	1.19604		-0.288636	-0.112422	-0.275688	0.0573963	0.602507	-0.0174191		0.346032	0.714929	0.258269
TPTPEPAEVETR	Q9UHY1	NRBP1	Nuclear receptor-binding protein	3	T			T433		0.964563	0.960453	0.888657	0.771753	1.16009	1.2208	1.27115	1.10996		0.995739	0.921305	0.800106	1.05233	1.09574	0.95679		1.05684	1.18933	1.19583		-0.00616086	-0.11825	-0.321736	0.0735898	0.131899	-0.0637255		0.0797506	0.250149	0.258011
TASGDYIDSSWELR	Q86UX7	FERMT3	Fermitin family homolog 3 (Kindlin-3) (MIG2-like protein) (Unc-112-related protein 2)	3	S			S8		1.01441	1.04093	1.07934	1.09661	0.871542	0.95663	0.992414	1.12602		1.02614	1.064	1.08103	1.09763	1.13869	1.29198		1.06967	1.07019	1.19514		0.0372224	0.0894988	0.112401	0.134392	0.187372	0.369586		0.0971691	0.0978734	0.257185
TTSISPALAR	Q9UKE5	TNIK	TRAF2 and NCK-interacting protein kinase (EC 2.7.11.1)	3	S			S678		0.800469	0.72436	1.85899	1.67877	0.671671	0.827835	2.72357	1.68289		0.904919	2.32238	2.09724	1.2325	4.05491	2.50553		1.362	1.74602	1.19468		-0.144139	1.2156	1.06849	0.301588	2.01967	1.32512		0.445727	0.804069	0.256627			up	up		up	up			up
ASSPEKAEEDR	Q8N3D4	EHBP1L1	EH domain-binding protein 1-like protein 1	3	S			S1017		1.19512	1.16156	0.979775	0.900155	0.841409	0.93555	1.06027	0.756072		0.971921	0.819815	0.753194	1.11188	1.26012	0.898578		1.14401	1.53707	1.19302		-0.0410887	-0.28663	-0.408907	0.153007	0.333556	-0.154284		0.194095	0.620186	0.254623
GSPSPASVSSGR	P10398	ARAF	Serine/threonine-protein kinase A-Raf (EC 2.7.11.1) (Proto-oncogene A-Raf) (Proto-oncogene A-Raf-1) (Proto-oncogene Pks)	2	S			S257		0.956395	1.00307	1.01243	1.03159	1.0041	1.04697	1.34641	1.29158		1.0488	1.05859	1.07863	1.04269	1.34091	1.28631		0.994177	1.2667	1.19254		0.0687422	0.082147	0.109197	0.0603171	0.423217	0.363235		-0.00842509	0.34107	0.254038
QPSPSHDGSLSPLQDR	Q96A00	PPP1R14A	Protein phosphatase 1 regulatory subunit 14A (17 kDa PKC-potentiated inhibitory protein of PP1) (Protein kinase C-potentiated inhibitor protein of 17 kDa) (CPI-17)	11	S			S136		1.22669	1.24953	1.02516	1.0143	0.88791	1.04864	0.948057	0.87519		1.01862	0.835712	0.826857	1.18102	1.06774	0.985674		1.15944	1.27764	1.19207		0.0266091	-0.258923	-0.274289	0.240039	0.0945597	-0.0208174		0.21343	0.353482	0.253472
LTVGGPWGQSQEK	O15117	FYB	FYN-binding protein (Adhesion and degranulation promoting adaptor protein) (ADAP) (FYB-120/130) (p120/p130) (FYN-T-binding protein) (SLAP-130) (SLP-76-associated phosphoprotein)	10	S			S329		0.352208	0.475354	1.70029	1.51345	0.473431	0.320318	1.58723	2.42455		1.34964	4.82751	4.29702	0.676589	3.35261	5.12123		0.501311	0.694481	1.19181		0.432573	2.27128	2.10334	-0.563648	1.74529	2.35649		-0.996221	-0.525992	0.253152			up	up		up	up		down
TTNSSLEEIMDK	Q709C8	VPS13C	Vacuolar protein sorting-associated protein 13C	5	S			S737		1.07036	0.881671	1.24224	1.19697	0.917599	0.846127	1.35469	1.22288		0.823711	1.16057	1.11828	0.92211	1.47634	1.3327		1.11946	1.27208	1.19174		-0.27979	0.214838	0.161283	-0.11699	0.562028	0.414349		0.1628	0.34719	0.253066
DTETVYSEVR	P16284	PECAM1	Platelet endothelial cell adhesion molecule (PECAM-1) (EndoCAM) (GPIIA') (PECA1) (CD antigen CD31)	7	S			S714		0.292344	0.310548	1.50675	2.16403	0.28981	0.413968	2.32168	2.55657		1.06227	5.15402	7.40234	1.42841	8.01105	8.82155		1.34468	1.55433	1.19172		0.0871452	2.3657	2.88798	0.514413	3.00199	3.14103		0.427268	0.636291	0.25305			up	up		up	up
VGLSTPPPPAYESIIK	Q8N699	MYCT1	Myc target protein 1 (Myc target in myeloid cells protein 1)	5	T			T219		1.15516	0.997758	1.06226	1.00219	0.899218	1.00188	1.12707	0.929628		0.863742	0.919579	0.867582	1.11417	1.25339	1.03382		1.28993	1.363	1.19161		-0.211328	-0.120954	-0.204927	0.155965	0.32583	0.0479826		0.367293	0.446784	0.25291
ASEKPVSPK	Q14155	ARHGEF7	Rho guanine nucleotide exchange factor 7 (Beta-Pix) (COOL-1) (PAK-interacting exchange factor beta) (p85)	7	S			S249		1.19135	0.879924	1.14987	1.10979	0.978414	0.805714	1.26962	1.08593		0.738591	0.965182	0.931533	0.82349	1.29763	1.10989		1.11495	1.34444	1.19147		-0.437153	-0.0511269	-0.102321	-0.280176	0.375876	0.150418		0.156976	0.427003	0.252739
SGSPSDNSGAEEMEVSLAKPK	P31749	AKT1	RAC-alpha serine/threonine-protein kinase (EC 2.7.11.1) (Protein kinase B) (PKB) (Protein kinase B alpha) (PKB alpha) (Proto-oncogene c-Akt) (RAC-PK-alpha)	3	S			S124		1.25768	0.872076	1.01708	1.03377	1.12759	1.0502	1.09609	1.10383		0.693403	0.808698	0.821968	0.93137	0.972066	0.978928		1.34319	1.20201	1.19096		-0.528234	-0.306326	-0.282845	-0.102574	-0.0408744	-0.0307259		0.42566	0.265452	0.252119
GFGFGQGAGALVHSE	P21291	CSRP1	Cysteine and glycine-rich protein 1 (Cysteine-rich protein 1) (CRP) (CRP1) (Epididymis luminal protein 141) (HEL-141)	14	S			S192		1.06816	1.0376	1.04749	1.01567	0.9484	1.0095	0.984913	1.07382		0.971396	0.980654	0.950859	1.06442	1.0385	1.13225		1.09577	1.05899	1.19076		-0.0418683	-0.0281837	-0.0726961	0.0900741	0.0545002	0.179187		0.131942	0.0826838	0.251883
DNSPSLK	Q8IY22	CMIP	C-Maf-inducing protein (c-Mip) (Truncated c-Maf-inducing protein) (Tc-Mip)	3	S			S349		1.10731	1.0092	1.24074	1.10404	1.04196	0.782795	0.974245	1.23701		0.911402	1.1205	0.997047	0.751274	0.935014	1.1872		0.824306	0.834464	1.19071		-0.133841	0.164138	-0.00426649	-0.41259	-0.0969404	0.247561		-0.278749	-0.261079	0.251827
LQSEPESIR	P09496	CLTA	Clathrin light chain A (Lca)	3	S			S105		0.806438	0.9067	1.1791	1.24684	0.862817	1.00553	1.3461	1.58765		1.12433	1.46211	1.54611	1.1654	1.56013	1.84008		1.03653	1.06704	1.19014		0.169062	0.548054	0.62864	0.220827	0.641662	0.879765		0.0517654	0.0936079	0.251125							up
SDKSPDLAPTPAPQSTPR	Q9BY44	EIF2A	Eukaryotic translation initiation factor 2A (eIF-2A) (65 kDa eukaryotic translation initiation factor 2A) [Cleaved into: Eukaryotic translation initiation factor 2A, N-terminally processed]	4	S			S506		1.17636	0.964148	0.982281	1.03509	1.04434	1.03872	1.12021	1.09303		0.8196	0.835015	0.879904	0.994618	1.07265	1.04662		1.21354	1.28459	1.18948		-0.287008	-0.260126	-0.184582	-0.00778612	0.101184	0.0657433		0.279222	0.361311	0.250325
EFGPPSR	O00139	KIF2A	Kinesin-like protein KIF2A (Kinesin-2) (hK2)	6	S			S153		0.252999	0.196936	1.57224	1.99989	0.286482	0.298408	2.2354	2.69305		0.778405	6.21443	7.90474	1.04163	7.80293	9.40043		1.33816	1.25561	1.18921		-0.361407	2.63562	2.98272	0.0588409	2.96402	3.23273		0.420248	0.328394	0.250009			up	up		up	up
SASWGSADQLK	Q86VQ1	GLCCI1	Glucocorticoid-induced transcript 1 protein	3	S			S223		1.05101	0.859002	1.02917	1.17399	1.04399	1.02091	1.4691	1.38668		0.817312	0.979222	1.11701	0.97789	1.40719	1.32825		1.19647	1.43705	1.1891		-0.291041	-0.0302916	0.159648	-0.0322564	0.492816	0.409522		0.258785	0.523108	0.249874
LSVPTSDEEDEVPAPKPR	Q8NE71	ABCF1	ATP-binding cassette sub-family F member 1 (ATP-binding cassette 50) (TNF-alpha-stimulated ABC protein)	6	S			S109		1.32891	0.961588	1.1781	1.38387	1.08546	0.952107	1.02006	1.34405		0.723594	0.886515	1.04136	0.877145	0.939747	1.23823		1.21221	1.06005	1.18906		-0.466748	-0.173783	0.058466	-0.189113	-0.0896563	0.308284		0.277636	0.0841265	0.249818
GQVLVFLGQSEGLR	P08514	ITGA2B	Integrin alpha-IIb (GPalpha IIb) (GPIIb) (Platelet membrane glycoprotein IIb) (CD antigen CD41) [Cleaved into: Integrin alpha-IIb heavy chain; Integrin alpha-IIb light chain, form 1; Integrin alpha-IIb light chain, form 2]	10	S			S427		1.04194	1.05668	1.37029	1.38517	0.855557	0.801608	0.971273	1.35139		1.01414	1.31513	1.32941	0.936943	1.13525	1.57954		0.923875	0.863222	1.18815		0.0202629	0.39521	0.41079	-0.093967	0.183013	0.659507		-0.11423	-0.212197	0.248717
PNPSSTSSPYPLPEEIR	O75563	SKAP2	Src kinase-associated phosphoprotein 2 (Pyk2/RAFTK-associated protein) (Retinoic acid-induced protein 70) (SKAP55 homolog) (SKAP-55HOM) (SKAP-HOM) (Src family-associated phosphoprotein 2) (Src kinase-associated phosphoprotein 55-related protein) (Src-associated adapter protein with PH and SH3 domains)	5	S			S6		0.84239	0.915563	1.19346	1.97992	0.712935	0.73759	1.0558	1.99032		1.08686	1.41675	2.35036	1.03458	1.48092	2.79172		0.951897	1.04529	1.18778		0.120171	0.502589	1.23288	0.0490485	0.566491	1.48116		-0.0711224	0.0639023	0.248273				up			up
KAISSANLLVR	Q32P44	EML3	Echinoderm microtubule-associated protein-like 3 (EMAP-3)	4	S			S176		0.472633	0.404274	1.409	2.11423	0.439451	0.49628	2.74901	2.33351		0.855366	2.98117	4.47329	1.12932	6.25554	5.31004		1.32027	2.09835	1.18705		-0.225386	1.57588	2.16134	0.175451	2.64513	2.40872		0.400836	1.06926	0.247385			up	up		up	up			up
TISSLK	Q4V328	GRIPAP1	GRIP1-associated protein 1 (GRASP-1)	3	S			S587		0.486383	0.441979	1.49161	2.67554	0.354016	0.386362	2.29988	2.311		0.908705	3.06673	5.50089	1.09137	6.49654	6.52794		1.20101	2.11839	1.18671		-0.138115	1.6167	2.45966	0.126137	2.69967	2.70663		0.264252	1.08297	0.246962			up	up		up	up			up
VPSPPPTGDDGGGGGR	P50851	LRBA	Lipopolysaccharide-responsive and beige-like anchor protein (Beige-like protein) (CDC4-like protein)	3	S			S10		0.789991	0.931864	1.43828	1.55481	0.705355	0.698279	1.87266	1.64722		1.17959	1.82063	1.96814	0.989968	2.65492	2.33531		0.83925	1.45824	1.18656		0.238282	0.864439	0.976831	-0.014546	1.40867	1.22361		-0.252828	0.544231	0.246782			up	up		up	up
LSLTDPLVAER	P13224	GP1BB	Platelet glycoprotein Ib beta chain (GP-Ib beta) (GPIb-beta) (GPIbB) (Antigen CD42b-beta) (CD antigen CD42c)	4	T			T193		1.11645	1.14066	0.958714	1.04288	1.01778	1.08545	0.960976	1.12756		1.02169	0.858719	0.934107	1.06648	0.944185	1.10786		1.04384	1.09953	1.18601		0.0309573	-0.219741	-0.0983409	0.0928557	-0.0828581	0.147775		0.0618984	0.136883	0.246116
EALLQASR	P26038	MSN	Moesin (Membrane-organizing extension spike protein)	7	S			S407		0.489151	0.718862	2.48823	1.87307	0.441592	0.527614	3.24479	2.00244		1.46961	5.08684	3.82922	1.1948	7.34795	4.5346		0.813005	1.4445	1.18421		0.555435	2.34677	1.93705	0.256771	2.87734	2.18097		-0.298664	0.530572	0.243924			up	up		up	up
VTYSPR	Q96K76	USP47	Ubiquitin carboxyl-terminal hydrolase 47 (EC 3.4.19.12) (Deubiquitinating enzyme 47) (Ubiquitin thioesterase 47) (Ubiquitin-specific-processing protease 47)	4	S			S1353		1.04934	1.02347	0.887263	1.08691	0.968273	1.04902	1.04364	1.18757		0.97535	0.845546	1.03581	1.0834	1.07784	1.22649		1.11078	1.27473	1.18408		-0.0360074	-0.242045	0.0507573	0.115563	0.108142	0.29453		0.151571	0.350187	0.243773
GILRTPDTIR	Q00610	CLTC	Clathrin heavy chain 1 (Clathrin heavy chain on chromosome 17) (CLH-17)	5	T			T394		1.07158	0.978685	0.949794	1.02086	1.01104	1.03104	1.09984	1.13992		0.913306	0.886345	0.952663	1.01978	1.08783	1.12747		1.11658	1.22732	1.1835		-0.130829	-0.174059	-0.0699617	0.0282602	0.121451	0.173095		0.159089	0.29551	0.243057
GLGSSPDLELLLR	Q9NQQ7	SLC35C2	Solute carrier family 35 member C2 (Ovarian cancer-overexpressed gene 1 protein)	5	S			S336		1.20231	1.00338	0.965872	0.996693	0.981668	1.01863	1.04748	0.962583		0.834543	0.803347	0.828981	1.03765	1.06704	0.980558		1.24337	1.32825	1.18285		-0.260942	-0.315905	-0.270589	0.0533169	0.0936176	-0.0283245		0.314258	0.409523	0.242264
ISSGKSSPFKVSPLTFGR	O95810	SDPR	Serum deprivation-response protein (Cavin-2) (PS-p68) (Phosphatidylserine-binding protein)	12	S			S293		2.05785	1.21143	0.872901	1.53508	1.11947	0.930577	0.608053	0.986048		0.588687	0.424182	0.745964	0.831263	0.54316	0.880814		1.41206	1.28049	1.18077		-0.764427	-1.23725	-0.422823	-0.266622	-0.880552	-0.18309		0.497805	0.356693	0.239732			down			down
RSPTSSPTPQR	Q05193	DNM1	Dynamin-1 (EC 3.6.5.5)	6	S			S778		0.954779	1.04445	0.685998	0.542685	1.47689	1.66688	0.966725	0.990712		1.09392	0.718489	0.568388	1.12864	0.654567	0.670808		1.03174	0.911033	1.18019		0.129508	-0.476963	-0.815052	0.174587	-0.611388	-0.576027		0.0450789	-0.134425	0.239025				down
GPGGSPGGLQK	Q96A00	PPP1R14A	Protein phosphatase 1 regulatory subunit 14A (17 kDa PKC-potentiated inhibitory protein of PP1) (Protein kinase C-potentiated inhibitor protein of 17 kDa) (CPI-17)	5	S			S26		1.27594	0.970161	0.864364	1.07133	1.07282	0.714043	1.01181	1.06184		0.760351	0.677435	0.839642	0.665578	0.943134	0.98977		0.875356	1.39221	1.1788		-0.395262	-0.561846	-0.252154	-0.587321	-0.0844652	-0.0148355		-0.192059	0.477381	0.237319
RVTIASLPR	Q12912	LRMP	Lymphoid-restricted membrane protein (Protein Jaw1) [Cleaved into: Processed lymphoid-restricted membrane protein]	3	T			T375		0.840074	1.05201	0.959363	1.16914	0.897328	1.12049	1.39765	1.47196		1.25228	1.142	1.39171	1.2487	1.55757	1.64038		0.99714	1.3639	1.17868		0.324554	0.19156	0.476855	0.320423	0.6393	0.714028		-0.00413136	0.44774	0.237173
VTEHGTPKPFR	Q9NZN5	ARHGEF12	Rho guanine nucleotide exchange factor 12 (Leukemia-associated RhoGEF)	6	T			T736		1.01291	0.885185	1.01744	1.25094	0.943822	0.786819	1.38355	1.37153		0.873907	1.00448	1.235	0.833653	1.4659	1.45317		0.953938	1.45936	1.17665		-0.194449	0.00644814	0.304515	-0.262482	0.551786	0.539201		-0.0680329	0.545338	0.234685
MVVSMPNLQDIAMPELAPR	A2RUS2	DENND3	DENN domain-containing protein 3	4	S			S472		0.884868	1.00526	1.12506	1.04012	0.771116	1.09411	1.30875	1.06621		1.13606	1.27144	1.17545	1.41886	1.69721	1.38269		1.24893	1.33487	1.1763		0.184039	0.346467	0.233218	0.504736	0.763168	0.467475		0.320697	0.416701	0.234258
IDSTEVIYQPR	Q15831	STK11	Serine/threonine-protein kinase STK11 (EC 2.7.11.1) (Liver kinase B1) (LKB1) (hLKB1) (Renal carcinoma antigen NY-REN-19)	3	S			S31		1.04092	1.06563	1.03489	0.863684	1.04152	1.10474	1.18177	1.01583		1.02374	0.994208	0.829731	1.06071	1.13466	0.975339		1.03611	1.14127	1.17549		0.0338527	-0.00838057	-0.269285	0.0850252	0.182256	-0.0360241		0.0511725	0.190636	0.233261
NTASLNSR	O00522	KRIT1	Krev interaction trapped protein 1 (Krev interaction trapped 1) (Cerebral cavernous malformations 1 protein)	4	S			S22		0.959865	0.999374	0.977297	1.18063	0.867458	1.01721	1.07523	1.25248		1.04116	1.01816	1.23	1.17264	1.23952	1.44385		1.12628	1.21741	1.17386		0.0581936	0.0259663	0.298658	0.229755	0.309777	0.529923		0.171562	0.28381	0.231266
LTEPQHGLGSQR	Q13586	STIM1	Stromal interaction molecule 1	10	S			S512		0.467688	0.481094	1.26283	2.85428	0.416424	0.450897	1.54669	2.98029		1.02866	2.70016	6.10295	1.08278	3.71422	7.15687		1.05261	1.37556	1.17269		0.0407727	1.43305	2.60951	0.114746	1.89306	2.83933		0.0739738	0.460015	0.22982			up	up		up	up
VADPDHDHTGFLTEYVATR	P28482	MAPK1	Mitogen-activated protein kinase 1 (MAP kinase 1) (MAPK 1) (EC 2.7.11.24) (ERT1) (Extracellular signal-regulated kinase 2) (ERK-2) (MAP kinase isoform p42) (p42-MAPK) (Mitogen-activated protein kinase 2) (MAP kinase 2) (MAPK 2)	15	Y			Y187		0.879508	0.98347	3.86289	1.22838	0.920008	0.935308	4.87683	1.50527		1.11821	4.3921	1.39666	1.01663	5.30086	1.63614		0.909162	1.20691	1.17147		0.161186	2.13491	0.481984	0.0237956	2.40623	0.7103		-0.13739	0.271316	0.228315			up			up
YIPASKTPVGGDR	Q96C24	SYTL4	Synaptotagmin-like protein 4 (Exophilin-2) (Granuphilin)	7	T			T511		1.08127	0.975503	1.01424	1.05667	0.8987	0.906575	1.05746	1.02797		0.902185	0.938012	0.977254	1.00876	1.17665	1.14384		1.11813	1.25441	1.17046		-0.148505	-0.0923218	-0.0331941	0.0125868	0.234687	0.193881		0.161092	0.327009	0.227075
NIIGSSPVADFSAIK	P42566	EPS15	Epidermal growth factor receptor substrate 15 (Protein Eps15) (Protein AF-1p)	6	S			S324		1.13442	0.975108	1.07029	1.02436	1.01321	1.05465	1.26702	1.07072		0.859564	0.94347	0.902981	1.0409	1.2505	1.05676		1.21096	1.32543	1.1703		-0.218322	-0.0839521	-0.147232	0.0578289	0.322506	0.0796507		0.276151	0.406458	0.226883
LHKPPADSGVDLR	O15427	SLC16A3	Monocarboxylate transporter 4 (MCT 4) (Solute carrier family 16 member 3)	8	S			S436		1.06268	0.889854	1.15151	1.25314	0.856972	0.939873	1.22428	1.18264		0.837367	1.08359	1.17923	1.09674	1.42861	1.38003		1.30975	1.31841	1.17028		-0.256068	0.115815	0.23784	0.133219	0.51461	0.464695		0.389287	0.398794	0.226855
SNPSAVAGNETPGASTK	Q9UDY2	TJP2	Tight junction protein ZO-2 (Tight junction protein 2) (Zona occludens protein 2) (Zonula occludens protein 2)	11	T			T1027		1.01343	0.830377	1.01583	1.15126	1.05654	1.09889	1.13246	1.40442		0.819371	1.00237	1.136	1.04009	1.07185	1.32926		1.26937	1.06932	1.17013		-0.287411	0.0034088	0.183959	0.0567026	0.100109	0.410625		0.344114	0.0967003	0.226667
LVIIESDLER	P09493	TPM1	Tropomyosin alpha-1 chain (Alpha-tropomyosin) (Tropomyosin-1)	6	S			S174		1.01577	1.04762	1.03068	0.946779	0.937994	1.15017	0.987436	1.02276		1.03136	1.01468	0.932085	1.2262	1.05271	1.09037		1.18892	1.03748	1.16981		0.0445462	0.0210233	-0.101467	0.294196	0.0741091	0.124813		0.24965	0.0530858	0.226279
QSVDKVTSPTKV	Q05682	CALD1	Caldesmon (CDM)	8	S			S789		1.27509	0.839003	0.787404	0.973139	1.26013	1.13876	1.25369	1.125		0.657995	0.617528	0.763192	0.90368	0.994887	0.892762		1.37338	1.61108	1.16977		-0.603851	-0.695423	-0.389881	-0.146116	-0.00739484	-0.163653		0.457735	0.688028	0.226229
AFGPGLQGGSAGSPAR	P21333	FLNA	Filamin-A (FLN-A) (Actin-binding protein 280) (ABP-280) (Alpha-filamin) (Endothelial actin-binding protein) (Filamin-1) (Non-muscle filamin)	13	S			S1084		0.869296	0.947825	0.954425	1.03146	1.07245	1.10532	1.42502	1.48853		1.09034	1.09793	1.18655	1.03065	1.32875	1.38797		0.945257	1.21023	1.16975		0.124773	0.134785	0.246774	0.0435526	0.410068	0.472975		-0.0812209	0.275283	0.226201
ERVTPPEGYEVVTVFPK	O00151	PDLIM1	PDZ and LIM domain protein 1 (C-terminal LIM domain protein 1) (Elfin) (LIM domain protein CLP-36)	4	T			T316		1.32653	1.0843	0.759964	0.863628	1.27224	1.08318	1.33897	0.968632		0.817397	0.572896	0.651042	0.851396	1.05245	0.761362		1.04159	1.83707	1.16945		-0.290892	-0.803656	-0.619177	-0.232097	0.073754	-0.393346		0.0587944	0.87741	0.225831			down							up
LLSDSLPPSTGTFQEAQSR	Q9Y490	TLN1	Talin-1	3	S			S1225		0.945806	0.970173	1.69396	1.63247	0.772377	0.939861	1.86084	1.5589		1.02576	1.79103	1.72601	1.21684	2.40923	2.01832		1.18628	1.34517	1.16935		0.0366979	0.840788	0.787442	0.283142	1.26857	1.01315		0.246444	0.427786	0.225712			up	up		up	up
SDSASSEPVGIYQGFEK	Q05655	PRKCD	Protein kinase C delta type (EC 2.7.11.13) (Tyrosine-protein kinase PRKCD) (EC 2.7.10.2) (nPKC-delta) [Cleaved into: Protein kinase C delta type regulatory subunit; Protein kinase C delta type catalytic subunit (Sphingosine-dependent protein kinase-1) (SDK1)]	12	Y			Y313		0.987688	0.969737	8.88096	1.03556	1.03146	0.767363	6.02694	1.26323		0.981825	8.99166	1.04847	0.743955	5.84309	1.2247		0.757727	0.649835	1.16808		-0.0264628	3.16859	0.0682877	-0.426712	2.54673	0.292423		-0.400249	-0.621855	0.224136			up			up
GIPSIMR	Q5T5U3	ARHGAP21	Rho GTPase-activating protein 21 (Rho GTPase-activating protein 10) (Rho-type GTPase-activating protein 21)	4	S			S1128		0.213898	0.211574	1.45162	2.19215	0.296201	0.239281	2.39132	3.54543		0.989134	6.78649	10.2486	0.807833	8.07332	11.9697		0.816707	1.18962	1.16794		-0.0157615	2.76267	3.35735	-0.307871	3.01316	3.58131		-0.292109	0.250495	0.22396			up	up		up	up
IESPAFSTLR	Q8NDB2	BANK1	B-cell scaffold protein with ankyrin repeats	3	S			S663		1.24102	1.22342	0.853152	1.1049	0.971197	0.874877	0.945374	1.00885		0.985817	0.687458	0.890316	0.900824	0.973411	1.03877		0.913785	1.41596	1.16674		-0.020609	-0.540656	-0.16761	-0.150683	-0.0388787	0.0548719		-0.130074	0.501777	0.222482
APAVPPARPGSR	Q05193	DNM1	Dynamin-1 (EC 3.6.5.5)	11	S			S795		0.987282	0.968883	1.33185	1.28804	0.865952	1.01627	1.79351	1.31715		0.981365	1.349	1.30464	1.17359	2.07114	1.52104		1.19587	1.53531	1.16587		-0.027139	0.431895	0.383647	0.230925	1.05042	0.605057		0.258064	0.618528	0.22141						up
SDSDAEAQGK	Q13131	PRKAA1	5'-AMP-activated protein kinase catalytic subunit alpha-1 (AMPK subunit alpha-1) (EC 2.7.11.1) (Acetyl-CoA carboxylase kinase) (ACACA kinase) (EC 2.7.11.27) (Hydroxymethylglutaryl-CoA reductase kinase) (HMGCR kinase) (EC 2.7.11.31) (Tau-protein kinase PRKAA1) (EC 2.7.11.26)	3	S			S508		0.977505	0.98286	1.42406	1.21513	0.8389	0.836876	1.64063	1.21558		1.00548	1.45683	1.24309	0.997587	1.95569	1.44901		0.992152	1.34243	1.16565		0.00788215	0.542836	0.313932	-0.00348524	0.96768	0.535069		-0.0113674	0.424843	0.221137						up
TASGDYIDSSWELR	Q86UX7	FERMT3	Fermitin family homolog 3 (Kindlin-3) (MIG2-like protein) (Unc-112-related protein 2)	1	T			T6		1.02126	1.03798	1.13456	1.08225	0.841878	0.906289	0.946557	1.03921		1.01638	1.11095	1.05973	1.07651	1.12434	1.23439		1.05916	1.01205	1.16482		0.0234388	0.151791	0.0836938	0.10636	0.169078	0.303803		0.0829212	0.0172863	0.220109
AKENSEESGEFDDLVSALR	Q9Y4D1	DAAM1	Disheveled-associated activator of morphogenesis 1	5	S			S1027		0.466396	0.510204	2.37345	1.89943	0.485555	0.604723	3.16997	2.30284		1.09393	5.08892	4.07256	1.24543	6.52856	4.74269		1.13849	1.2829	1.16455		0.129518	2.34736	2.02594	0.31664	2.70676	2.24571		0.187122	0.359405	0.219769			up	up		up	up
VLSPESLSCTEIPIPLNER	Q9P266	KIAA1462	Junctional protein associated with coronary artery disease (JCAD)	3	S			S237		1.01913	1.02675	0.915919	1.12743	0.837312	1.18685	1.4305	1.07862		1.00748	0.898731	1.10628	1.41745	1.70845	1.2882		1.40692	1.90096	1.16444		0.0107552	-0.154038	0.145713	0.503298	0.772686	0.365353		0.492543	0.926725	0.21964						up				up
AVSDSFGPGEWDDR	Q969X1	TMBIM1	Protein lifeguard 3 (Protein RECS1 homolog) (Transmembrane BAX inhibitor motif-containing protein 1)	5	S			S83		0.955371	1.03565	1.19207	1.12848	0.857687	0.964449	1.13262	1.17819		1.08403	1.24776	1.18119	1.12448	1.32055	1.37368		1.03731	1.05834	1.16296		0.116407	0.319338	0.240243	0.169253	0.401142	0.458051		0.0528454	0.0818043	0.217808
QSSPAMPHK	Q9UKE5	TNIK	TRAF2 and NCK-interacting protein kinase (EC 2.7.11.1)	3	S			S548		1.12504	0.823433	1.05277	1.18199	0.862358	0.806057	1.45819	1.05288		0.731916	0.935767	1.05063	0.934713	1.69093	1.22094		1.27708	1.807	1.1621		-0.450251	-0.0957783	0.0712495	-0.0974041	0.75782	0.287988		0.352847	0.853598	0.216738										up
LFGGFNSSDTVTSPQR	P12931	SRC	Proto-oncogene tyrosine-protein kinase Src (EC 2.7.10.2) (Proto-oncogene c-Src) (pp60c-src) (p60-Src)	13	S			S75		1.23869	1.02257	0.952203	1.24511	0.826618	0.899817	0.993336	0.965214		0.825529	0.768718	1.00518	1.08855	1.20169	1.16767		1.31861	1.56323	1.16165		-0.276609	-0.379473	0.00745795	0.12241	0.265061	0.223629		0.399019	0.644534	0.216171
SGSEEAVTDPGER	Q92508	PIEZO1	Piezo-type mechanosensitive ion channel component 1 (Membrane protein induced by beta-amyloid treatment) (Mib) (Protein FAM38A)	3	S			S1621		0.979277	0.969393	0.80347	0.776104	1.33118	1.45008	1.27591	1.22366		0.989906	0.820473	0.792527	1.08933	0.958485	0.91923		1.10043	1.16821	1.15987		-0.0146366	-0.285473	-0.335468	0.123436	-0.061172	-0.121502		0.138073	0.224301	0.213966
SASSGAEGDVSSEREP	Q8TEA8	DTD1	D-tyrosyl-tRNA(Tyr) deacylase 1 (EC 3.1.-.-) (DNA-unwinding element-binding protein B) (DUE-B) (Histidyl-tRNA synthase-related)	12	S			S205		0.932795	1.02821	0.836329	0.778951	1.15256	1.37237	1.4062	1.11384		1.10229	0.896583	0.835071	1.19071	1.22006	0.966403		1.08022	1.36079	1.15727		0.1405	-0.157491	-0.260029	0.25182	0.286954	-0.0493033		0.11132	0.444445	0.210725
TFSATVR	Q9Y2V2	CARHSP1	Calcium-regulated heat stable protein 1 (Calcium-regulated heat-stable protein of 24 kDa) (CRHSP-24)	3	S			S52		1.04698	1.1111	1.10596	1.10478	0.796635	0.980797	0.916523	0.971986		1.06124	1.05633	1.0552	1.23117	1.15049	1.22011		1.16013	1.08914	1.15628		0.0857488	0.0790581	0.0775216	0.300036	0.202252	0.287017		0.214287	0.123194	0.209495
TAITTASIR	Q8IXS8	FAM126B	Protein FAM126B	7	S			S321		0.366817	0.386947	1.44732	2.36184	0.309845	0.56164	2.71006	2.30539		1.05488	3.94563	6.43874	1.81265	8.7465	7.44046		1.71835	2.21676	1.15558		0.0770735	1.98025	2.68678	0.858099	3.12871	2.89539		0.781025	1.14845	0.208615			up	up	up	up	up		up	up
WLDESDAEMELR	Q9P035	HACD3	Very-long-chain (3R)-3-hydroxyacyl-CoA dehydratase 3 (EC 4.2.1.134) (3-hydroxyacyl-CoA dehydratase 3) (HACD3) (Butyrate-induced protein 1) (B-ind1) (hB-ind1) (Protein tyrosine phosphatase-like protein PTPLAD1) (Protein-tyrosine phosphatase-like A domain-containing protein 1)	5	S			S114		0.743878	0.795546	0.743681	0.653062	1.69152	2.10205	1.97684	1.71504		1.06946	0.999735	0.877916	1.2427	1.16868	1.01391		1.162	1.16899	1.1549		0.096879	-0.000382868	-0.187845	0.313483	0.224877	0.0199273		0.216604	0.22526	0.207773
ERSPSPLR	Q9Y2V2	CARHSP1	Calcium-regulated heat stable protein 1 (Calcium-regulated heat-stable protein of 24 kDa) (CRHSP-24)	3	S			S30		0.695575	0.747748	1.7289	2.06369	0.571881	0.49469	1.53656	1.95805		1.07501	2.48556	2.96688	0.865022	2.68685	3.42387		0.804667	1.08098	1.15403		0.104345	1.31357	1.56895	-0.209191	1.42592	1.77563		-0.313535	0.112343	0.206681			up	up		up	up
VLVQNAAGSQEK	Q9Y490	TLN1	Talin-1	9	S			S2040		1.02773	0.927085	0.999917	1.23893	0.98622	0.969807	1.15506	1.37051		0.902072	0.972938	1.2055	0.983358	1.1712	1.38966		1.09011	1.20377	1.15277		-0.148686	-0.0395804	0.269629	-0.024211	0.227981	0.474727		0.124475	0.267562	0.205099
GISQDRSPLVK	Q5T5U3	ARHGAP21	Rho GTPase-activating protein 21 (Rho GTPase-activating protein 10) (Rho-type GTPase-activating protein 21)	7	S			S615		1.97513	1.61334	0.297971	0.378089	2.09404	1.84727	0.406943	0.461982		0.816827	0.150861	0.191424	0.882152	0.194334	0.220617		1.07997	1.28816	1.1525		-0.291898	-2.72871	-2.38515	-0.1809	-2.36339	-2.18038		0.110997	0.365315	0.204772			down	down		down	down
KPSDEEFASR	Q14155	ARHGEF7	Rho guanine nucleotide exchange factor 7 (Beta-Pix) (COOL-1) (PAK-interacting exchange factor beta) (p85)	3	S			S694		0.460828	0.499495	2.65025	2.67598	0.349737	0.288972	2.72248	2.33957		1.08391	5.75106	5.80688	0.826253	7.78436	6.68952		0.762291	1.35355	1.152		0.116241	2.52383	2.53776	-0.275344	2.96058	2.7419		-0.391585	0.436749	0.204138			up	up		up	up
QDSGAGETAK	Q0VD83	APOBR	Apolipoprotein B receptor (Apolipoprotein B-100 receptor) (Apolipoprotein B-48 receptor) (Apolipoprotein B48 receptor) (apoB-48R)	3	S			S118		1.06065	0.892016	1.0488	1.33024	0.509256	0.762036	1.28876	0.735529		0.841007	0.988825	1.25417	1.49637	2.53068	1.44432		1.77926	2.55928	1.15161		-0.24981	-0.0162136	0.326732	0.581467	1.33952	0.53039		0.831277	1.35574	0.203658						up			up	up
TEGTPPPPGQPAK	Q9Y4D8	HECTD4	Probable E3 ubiquitin-protein ligase HECTD4 (EC 6.3.2.-) (HECT domain-containing protein 4)	4	T			T2080		0.967181	0.948976	0.982171	1.23762	1.03421	1.00541	1.41574	1.52391		0.981177	1.0155	1.27961	0.972147	1.36891	1.4735		0.990796	1.34802	1.15152		-0.0274146	0.0221884	0.355708	-0.0407542	0.453026	0.559247		-0.0133397	0.430837	0.203538
RAPSVANVGSHCDLSLK	P21333	FLNA	Filamin-A (FLN-A) (Actin-binding protein 280) (ABP-280) (Alpha-filamin) (Endothelial actin-binding protein) (Filamin-1) (Non-muscle filamin)	4	S	15	S	S2152	S2163	0.836732	1.072	1.47227	1.42756	0.743554	0.886872	1.15074	1.45972		1.28117	1.75955	1.70611	1.19275	1.54762	1.96317		0.930982	0.879555	1.15067		0.357464	0.815203	0.77071	0.25429	0.630048	0.973186		-0.103174	-0.185155	0.202476			up	up			up
GVGDDQLGEESEERDDHLLPM	P20645	M6PR	Cation-dependent mannose-6-phosphate receptor (CD Man-6-P receptor) (CD-MPR) (46 kDa mannose 6-phosphate receptor) (MPR 46)	11	S			S267		1.07801	0.973227	1.00299	0.9661	1.17077	1.1679	1.2705	1.20702		0.902801	0.930414	0.89619	0.99755	1.08519	1.03096		1.10495	1.16635	1.15039		-0.147521	-0.104056	-0.158123	-0.00353831	0.117942	0.0439949		0.143982	0.221998	0.202118
DLPTGADELPAPGSPEMER	Q5UE93	PIK3R6	Phosphoinositide 3-kinase regulatory subunit 6 (Phosphoinositide 3-kinase gamma adapter protein of 87 kDa) (p84 PI3K adapter protein) (p84 PIKAP) (p87 PI3K adapter protein) (p87PIKAP)	14	S			S358		0.989019	0.894306	0.987488	1.02502	1.04159	1.15581	1.11459	1.2414		0.904235	0.998452	1.0364	1.10966	1.07008	1.19183		1.22718	1.07174	1.14996		-0.14523	-0.00223491	0.0515849	0.150113	0.0977138	0.253174		0.295343	0.0999487	0.201589
YPSLGQKPGGSDFLMK	O43768	ENSA	Alpha-endosulfine (ARPP-19e)	3	S			S43		0.411689	0.381164	2.5893	2.85047	0.305693	0.478925	4.1015	2.43327		0.925852	6.28944	6.92383	1.56669	13.4171	7.95986		1.69216	2.13327	1.14963		-0.111146	2.65293	2.79157	0.647718	3.746	2.99274		0.758863	1.09306	0.201173			up	up		up	up			up
GASFLFPPAESLSPEEPR	P27987	ITPKB	Inositol-trisphosphate 3-kinase B (EC 2.7.1.127) (Inositol 1,4,5-trisphosphate 3-kinase B) (IP3 3-kinase B) (IP3K B) (InsP 3-kinase B)	13	S			S65		0.999991	1.06988	1.34847	1.73575	0.851264	0.901302	0.896873	1.69777		1.06989	1.34848	1.73577	1.05878	1.05358	1.99442		0.989613	0.781308	1.14901		0.0974674	0.431335	0.795576	0.0824043	0.0752982	0.995966		-0.0150631	-0.356037	0.20039				up			up
QLSSGVSEIR	P04792	HSPB1	Heat shock protein beta-1 (HspB1) (28 kDa heat shock protein) (Estrogen-regulated 24 kDa protein) (Heat shock 27 kDa protein) (HSP 27) (Stress-responsive protein 27) (SRP27)	3	S			S82		1.01729	0.961887	0.926033	1.09054	0.737049	0.864862	1.29052	0.907766		0.945539	0.910295	1.07201	1.17341	1.75092	1.23162		1.241	1.92347	1.14889		-0.0807905	-0.135594	0.100317	0.230709	0.808117	0.30056		0.311499	0.943711	0.200243						up				up
AAALSLSTLASPK	P98172	EFNB1	Ephrin-B1 (EFL-3) (ELK ligand) (ELK-L) (EPH-related receptor tyrosine kinase ligand 2) (LERK-2)	5	S			S281		0.422515	0.484918	2.67646	2.54558	0.341252	0.412552	3.25908	2.36198		1.14769	6.33459	6.02483	1.20894	9.55039	6.92151		1.05336	1.50766	1.14883		0.198738	2.66325	2.59092	0.273742	3.25556	2.79109		0.0750043	0.592308	0.200166			up	up		up	up
EESLVEELSPASEK	Q9BXK5	BCL2L13	Bcl-2-like protein 13 (Bcl2-L-13) (Bcl-rambo) (Protein Mil1)	9	S			S426		1.2171	0.996763	0.994623	1.00317	1.10925	1.08393	1.05401	1.04989		0.818968	0.817209	0.82423	0.977173	0.950195	0.946483		1.19318	1.16273	1.14832		-0.288121	-0.291223	-0.278882	-0.0333136	-0.073704	-0.079351		0.254808	0.217519	0.199531
GILAADESTGSIAK	P04075	ALDOA	Fructose-bisphosphate aldolase A (EC 4.1.2.13) (Lung cancer antigen NY-LU-1) (Muscle-type aldolase)	8	S			S36		1.07733	0.951017	1.07856	1.04794	0.902151	0.911811	1.08092	1.00766		0.882756	1.00115	0.972721	1.01071	1.19816	1.11695		1.14494	1.19678	1.14827		-0.179913	0.00165506	-0.0399021	0.0153654	0.260819	0.159565		0.195278	0.259164	0.199467
EADESLNFEEQILEAAK	Q9Y490	TLN1	Talin-1	5	S			S2338		0.84648	0.602164	0.70898	0.651286	1.93716	2.11197	2.31864	1.71136		0.711375	0.837562	0.769405	1.09024	1.19692	0.883435		1.53258	1.42906	1.1482		-0.491319	-0.255731	-0.378184	0.124645	0.259332	-0.178804		0.615964	0.515063	0.19938
TRSLPDR	Q08495	DMTN	Dematin (Dematin actin-binding protein) (Erythrocyte membrane protein band 4.9)	3	S			S269		0.947553	1.01928	1.12764	0.990874	0.94286	1.11399	1.21548	1.13186		1.0757	1.19005	1.04572	1.1815	1.28914	1.20045		1.09836	1.08327	1.14797		0.105273	0.251023	0.0644945	0.240622	0.366414	0.263578		0.135349	0.115391	0.199083
TNTNVNCPIECFMPLDVQADREDSRE	P02751	FN1	Fibronectin (FN) (Cold-insoluble globulin) (CIG) [Cleaved into: Anastellin; Ugl-Y1; Ugl-Y2; Ugl-Y3]	24	S			S2384		1.18113	0.902352	0.895816	0.874445	1.12683	1.29897	1.05204	0.95585		0.763976	0.758443	0.740349	1.15277	0.933633	0.848268		1.50891	1.23099	1.14577		-0.388401	-0.398888	-0.433723	0.205104	-0.099072	-0.237408		0.593505	0.299816	0.196316
EDEISPPPPNPVVK	P10644	PRKAR1A	cAMP-dependent protein kinase type I-alpha regulatory subunit (Tissue-specific extinguisher 1) (TSE1) [Cleaved into: cAMP-dependent protein kinase type I-alpha regulatory subunit, N-terminally processed]	5	S			S83		1.01257	0.943229	1.2443	1.20879	0.865628	0.953214	1.56438	1.1839		0.931516	1.22885	1.19378	1.10118	1.80722	1.36768		1.18214	1.47066	1.14567		-0.102347	0.297311	0.255535	0.139053	0.853771	0.451729		0.2414	0.55646	0.196194						up
EGTLIVR	O95819	MAP4K4	Mitogen-activated protein kinase kinase kinase kinase 4 (EC 2.7.11.1) (HPK/GCK-like kinase HGK) (MAPK/ERK kinase kinase kinase 4) (MEK kinase kinase 4) (MEKKK 4) (Nck-interacting kinase)	3	T			T834		0.542569	0.645196	1.51235	1.08029	0.626729	1.26132	4.34216	1.42945		1.18915	2.78738	1.99106	2.01254	6.92829	2.28082		1.69242	2.48559	1.14553		0.249931	1.47891	0.993538	1.00902	2.7925	1.18955		0.759084	1.31359	0.196012			up	up	up	up	up			up
RVSVCAETYNPDEEEEDTDPR	P13861	PRKAR2A	cAMP-dependent protein kinase type II-alpha regulatory subunit	3	S			S99		1.03958	0.90354	1.0153	1.00051	1.10665	1.17676	1.10493	1.22004		0.869143	0.976647	0.962425	1.06335	0.998444	1.10246		1.22345	1.02232	1.1455		-0.202335	-0.0340911	-0.0552545	0.0886146	-0.00224694	0.140729		0.29095	0.0318442	0.195983
ALPATPQLPSR	O43516	WIPF1	WAS/WASL-interacting protein family member 1 (Protein PRPL-2) (Wiskott-Aldrich syndrome protein-interacting protein) (WASP-interacting protein)	5	T			T398		2.00142	1.78362	0.475065	0.644562	1.59307	1.60976	0.643187	0.587513		0.891178	0.237364	0.322053	1.01048	0.403739	0.368792		1.13387	1.70093	1.14513		-0.166215	-2.07482	-1.63463	0.0150361	-1.3085	-1.43912		0.181251	0.766321	0.195511			down	down		down	down
SALEAESESLDSFTADSDSTSR	Q96C24	SYTL4	Synaptotagmin-like protein 4 (Exophilin-2) (Granuphilin)	9	S			S201		0.942544	1.02568	0.885588	0.940024	1.04198	1.24262	1.15808	1.18998		1.0882	0.939572	0.997326	1.19255	1.11142	1.14203		1.09589	1.1829	1.1451		0.121945	-0.0899249	-0.00386306	0.254052	0.152399	0.191606		0.132107	0.242324	0.195469
SATLSGSATNLASLTAALAK	Q9NQT8	KIF13B	Kinesin-like protein KIF13B (Kinesin-like protein GAKIN)	3	T			T1793		0.800942	1.22468	1.03078	1.14371	0.451353	0.772632	1.4127	0.737537		1.52905	1.28696	1.42795	1.71181	3.12992	1.63406		1.11953	2.43202	1.14434		0.612637	0.363971	0.51395	0.775526	1.64613	0.708461		0.162889	1.28215	0.194511					up	up				up
LLSFRSMEEAR	O43149	ZZEF1	Zinc finger ZZ-type and EF-hand domain-containing protein 1	6	S			S1540		1.37525	1.20823	0.826935	1.13151	1.03713	1.17217	0.840816	0.975187		0.878555	0.601299	0.82277	1.13021	0.810715	0.940276		1.28644	1.34827	1.14282		-0.186795	-0.733844	-0.28144	0.176586	-0.302733	-0.0888436		0.363381	0.431112	0.192596
NADSQEDAEELK	Q9P266	KIAA1462	Junctional protein associated with coronary artery disease (JCAD)	4	S			S1281		0.962757	0.801853	1.24193	1.54296	0.836236	0.861864	2.13241	1.53115		0.832872	1.28997	1.60265	1.03065	2.55001	1.83101		1.23746	1.97679	1.14249		-0.263833	0.367342	0.680458	0.0435497	1.3505	0.872637		0.307383	0.983162	0.192178						up	up			up
LLGSSFSSGPVADGIIR	O43597	SPRY2	Protein sprouty homolog 2 (Spry-2)	4	S			S138		1.05642	0.896523	2.38451	2.78271	0.357061	0.403785	2.78262	1.07332		0.848642	2.25716	2.63409	1.13086	7.79311	3.006		1.33255	3.45262	1.14119		-0.236773	1.17451	1.39731	0.177416	2.9622	1.58784		0.414188	1.78769	0.190537			up	up		up	up			up
LLEALQLSLPAEAQSK	O43182	ARHGAP6	Rho GTPase-activating protein 6 (Rho-type GTPase-activating protein 6) (Rho-type GTPase-activating protein RhoGAPX-1)	8	S			S384		0.521059	0.565439	1.30564	1.81585	0.53803	0.613431	1.80406	2.1388		1.08517	2.50575	3.48493	1.14014	3.35308	3.97525		1.05065	1.33816	1.1407		0.117927	1.32524	1.80113	0.189213	1.74549	1.99104		0.0712861	0.420245	0.189915			up	up		up	up
CSGPGLSPGMVR	P21333	FLNA	Filamin-A (FLN-A) (Actin-binding protein 280) (ABP-280) (Alpha-filamin) (Endothelial actin-binding protein) (Filamin-1) (Non-muscle filamin)	7	S			S1459		0.917379	0.982349	0.965796	1.15646	0.928635	1.10272	1.23542	1.33481		1.07082	1.05278	1.26061	1.18746	1.33036	1.43739		1.10892	1.26367	1.14023		0.0987185	0.0742008	0.334123	0.247878	0.41182	0.523448		0.149159	0.337619	0.189324
GNSLAEQR	Q6ZVM7	TOM1L2	TOM1-like protein 2 (Target of Myb-like protein 2)	3	S			S394		0.78434	0.773241	2.81666	1.99375	0.62918	0.664592	4.38135	1.82323		0.985849	3.59112	2.54194	1.05628	6.9636	2.89779		1.07145	1.93912	1.13999		-0.0205614	1.84443	1.34593	0.0789967	2.79983	1.53495		0.099558	0.955399	0.189021			up	up		up	up			up
FVAFSGEGQSLRK	Q92890	UFD1L	Ubiquitin fusion degradation protein 1 homolog (UB fusion protein 1)	10	S			S299		0.567387	0.487761	1.27539	1.99496	0.54353	0.4462	1.75774	2.17839		0.859661	2.24784	3.51605	0.82093	3.23393	4.00785		0.954945	1.43868	1.13987		-0.21816	1.16854	1.81396	-0.28467	1.69329	2.00283		-0.0665097	0.524749	0.188873			up	up		up	up
AQISSPNLR	Q5TCZ1	SH3PXD2A	SH3 and PX domain-containing protein 2A (Adapter protein TKS5) (Five SH3 domain-containing protein) (SH3 multiple domains protein 1) (Tyrosine kinase substrate with five SH3 domains)	5	S			S421		1.14948	1.03856	0.739904	1.05671	1.06243	1.13603	1.10645	1.11266		0.9035	0.643683	0.919286	1.06927	1.04143	1.04727		1.18348	1.61792	1.13922		-0.146403	-0.635577	-0.121414	0.0966268	0.0585633	0.0666379		0.243029	0.69414	0.188052
SQSLPHSATVTLGGTSDPSTLSSSALSER	Q8WUA7	TBC1D22A	TBC1 domain family member 22A	3	S			S167		1.15675	0.767852	1.06587	1.15901	0.965642	0.967651	1.31359	1.10193		0.663801	0.921437	1.00195	1.00208	1.36033	1.14114		1.50961	1.47631	1.13891		-0.591178	-0.118043	0.00281619	0.00299878	0.443955	0.190471		0.594177	0.561998	0.187655
LQSPSR	Q96A00	PPP1R14A	Protein phosphatase 1 regulatory subunit 14A (17 kDa PKC-potentiated inhibitory protein of PP1) (Protein kinase C-potentiated inhibitor protein of 17 kDa) (CPI-17)	3	S			S16		1.34866	1.17158	0.893327	1.07975	1.03487	0.98369	0.898292	0.943006		0.868703	0.662381	0.800607	0.950542	0.868022	0.911229		1.09421	1.31046	1.13817		-0.203065	-0.594266	-0.320833	-0.0731774	-0.204197	-0.134115		0.129888	0.390069	0.186718
CLSDPGPHPEPGEGEPFFPK	P19634	SLC9A1	Sodium/hydrogen exchanger 1 (APNH) (Na(+)/H(+) antiporter, amiloride-sensitive) (Na(+)/H(+) exchanger 1) (NHE-1) (Solute carrier family 9 member 1)	3	S			S796		1.26819	1.06669	0.776583	1.02878	0.802341	1.11291	1.76817	0.740801		0.841112	0.612356	0.81122	1.38708	2.20376	0.923299		1.64911	3.59881	1.13816		-0.24963	-0.707556	-0.301834	0.472054	1.13996	-0.115131		0.721684	1.84752	0.186704						up				up
AGPCSLSQGNLSPNWPR	O43182	ARHGAP6	Rho GTPase-activating protein 6 (Rho-type GTPase-activating protein 6) (Rho-type GTPase-activating protein RhoGAPX-1)	12	S			S777		1.04763	1.09947	0.790952	0.948361	0.949726	1.21634	1.22447	0.978356		1.04949	0.754992	0.905244	1.28073	1.28929	1.03015		1.22034	1.70768	1.13798		0.0696829	-0.405467	-0.143621	0.356962	0.366571	0.0428483		0.287279	0.772039	0.18647										up
SSEPVQHEESIR	Q9UDY2	TJP2	Tight junction protein ZO-2 (Tight junction protein 2) (Zona occludens protein 2) (Zonula occludens protein 2)	10	S			S961		0.545455	0.783194	1.04406	1.30088	0.701763	0.817853	1.60055	1.90357		1.43585	1.91411	2.38495	1.16543	2.28075	2.71255		0.81166	1.19155	1.13736		0.521909	0.936675	1.25396	0.220858	1.18951	1.43965		-0.301052	0.252834	0.185695			up	up		up	up
LLTRTPDIAQR	Q9UEW8	STK39	STE20/SPS1-related proline-alanine-rich protein kinase (Ste-20-related kinase) (EC 2.7.11.1) (DCHT) (Serine/threonine-protein kinase 39)	5	T			T354		1.046	0.981638	0.947029	1.17164	0.993493	1.1748	0.958884	1.26547		0.938472	0.905385	1.12012	1.1825	0.965164	1.27376		1.26002	1.06603	1.13716		-0.0916136	-0.143396	0.16365	0.241838	-0.0511541	0.349089		0.333451	0.0922421	0.185439
STTPPPAEPVSLPQEPPK	Q9UN86	G3BP2	Ras GTPase-activating protein-binding protein 2 (G3BP-2) (GAP SH3 domain-binding protein 2)	3	T			T227		1.11454	1.00753	0.868444	0.819241	1.18457	0.957829	1.38912	0.990057		0.903991	0.779197	0.735051	0.808589	1.17268	0.835795		0.894465	1.50499	1.13706		-0.145619	-0.359939	-0.444084	-0.306521	0.229812	-0.258778		-0.160902	0.589751	0.185305
YFDDEFTAQSITITPPDR	P31751	AKT2	RAC-beta serine/threonine-protein kinase (EC 2.7.11.1) (Protein kinase Akt-2) (Protein kinase B beta) (PKB beta) (RAC-PK-beta)	14	T			T451		0.933351	0.916195	1.24098	1.03893	1.03642	1.12659	1.58858	1.31067		0.981619	1.32959	1.11312	1.08699	1.53275	1.26461		1.10735	1.1528	1.13609		-0.0267648	0.410986	0.154612	0.120345	0.616122	0.338693		0.147109	0.205137	0.184082
SPGDTVASK	Q96RI0	F2RL3	Proteinase-activated receptor 4 (PAR-4) (Coagulation factor II receptor-like 3) (Thrombin receptor-like 3)	1	S			S359		1.19781	1.06458	1.16636	1.09599	0.701551	0.64133	0.945804	0.729155		0.888777	0.973751	0.915	0.91416	1.34816	1.03935		1.02856	1.3845	1.1359		-0.170107	-0.0383759	-0.128156	-0.129482	0.430992	0.0556759		0.0406251	0.469368	0.183832
TRHPDLPFPEITK	Q9P0W2	HMG20B	SWI/SNF-related matrix-associated actin-dependent regulator of chromatin subfamily E member 1-related (SMARCE1-related protein) (BRCA2-associated factor 35) (HMG box-containing protein 20B) (HMG domain-containing protein 2) (HMG domain-containing protein HMGX2) (Sox-like transcriptional factor) (Structural DNA-binding protein BRAF35)	12	T			T101		1.09909	0.835943	1.06626	1.09149	1.0587	0.960743	1.21472	1.19399		0.76058	0.970134	0.993092	0.90747	1.14737	1.12778		1.19313	1.18269	1.13563		-0.394829	-0.0437443	-0.0100013	-0.140078	0.198326	0.173487		0.254751	0.24207	0.183488
SFNDFR	P42356	PI4KA	Phosphatidylinositol 4-kinase alpha (PI4-kinase alpha) (PI4K-alpha) (PtdIns-4-kinase alpha) (EC 2.7.1.67)	1	S			S172		1.23138	1.33083	0.469926	0.512288	1.50135	1.65355	0.708393	0.709141		1.08077	0.381627	0.416029	1.10137	0.471837	0.472335		1.01907	1.23638	1.13534		0.112055	-1.38977	-1.26524	0.139303	-1.08364	-1.08212		0.0272483	0.306126	0.183126			down	down		down	down
SLSPILPGR	Q6ZSZ5	ARHGEF18	Rho guanine nucleotide exchange factor 18 (114 kDa Rho-specific guanine nucleotide exchange factor) (p114-Rho-GEF) (p114RhoGEF) (Septin-associated RhoGEF) (SA-RhoGEF)	3	S			S1103		1.19895	1.12551	0.825052	0.953276	1.16586	1.30401	0.978306	1.05213		0.938751	0.688147	0.795094	1.1185	0.839131	0.902457		1.19148	1.21941	1.13503		-0.0911857	-0.53921	-0.330802	0.161567	-0.253032	-0.14807		0.252753	0.286179	0.182732
DAGGPRPESPVPAGR	Q9BVG9	PTDSS2	Phosphatidylserine synthase 2 (PSS-2) (PtdSer synthase 2) (EC 2.7.8.29) (Serine-exchange enzyme II)	9	S			S16		1.06481	0.991007	0.881042	1.01002	0.991373	1.06453	1.12406	1.06561		0.930691	0.827419	0.948551	1.07379	1.13384	1.07488		1.15376	1.37034	1.13318		-0.103625	-0.273311	-0.0762023	0.102712	0.181222	0.104176		0.206337	0.454532	0.180379
VTDGCGSPLHR	Q8IZD0	SAMD14	Sterile alpha motif domain-containing protein 14 (SAM domain-containing protein 14)	7	S			S77		1.02337	0.972723	0.926656	1.02669	0.948024	1.03793	1.06618	1.07771		0.950514	0.905499	1.00325	1.09483	1.12463	1.1368		1.15183	1.242	1.13311		-0.0732198	-0.143215	0.00468568	0.130707	0.169449	0.184976		0.203927	0.312664	0.18029
EPTPSIASDISLPIATQELR	A0FGR8	ESYT2	Extended synaptotagmin-2 (E-Syt2) (Chr2Syt)	8	S	11	S	S758	S761	1.37212	1.15396	1.16324	0.910541	1.19869	0.930796	0.862476	0.900922		0.841009	0.847772	0.663602	0.776512	0.719516	0.751589		0.92331	0.848714	1.13259		-0.249808	-0.238252	-0.59161	-0.36492	-0.474901	-0.411983		-0.115113	-0.236649	0.179626
RLSKPGTAAELR	Q5JSL3	DOCK11	Dedicator of cytokinesis protein 11 (Activated Cdc42-associated guanine nucleotide exchange factor) (ACG) (Zizimin-2)	3	S			S12		1.00646	0.898819	1.76321	1.64282	0.78963	0.75703	2.98648	1.45961		0.89305	1.75189	1.63227	0.958715	3.78213	1.84847		1.07353	2.15888	1.13245		-0.163188	0.808912	0.706883	-0.0608257	1.9192	0.886333		0.102362	1.11029	0.17945			up			up	up			up
DGVSLGAVSSTEEASR	B2RUZ4	SMIM1	Small integral membrane protein 1 (Vel blood group antigen)	9	S			S27		1.1958	1.27895	1.16643	1.19493	0.735938	0.72224	0.770483	0.832442		1.06954	0.975444	0.999271	0.981387	1.04694	1.13113		0.917582	1.0733	1.13195		0.0969847	-0.0358689	-0.0010516	-0.0271063	0.0661791	0.177764		-0.124091	0.102048	0.178816
SPGDTVASKASAEGGSR	Q96RI0	F2RL3	Proteinase-activated receptor 4 (PAR-4) (Coagulation factor II receptor-like 3) (Thrombin receptor-like 3)	11	S			S369		1.39039	0.991178	1.15111	1.1082	0.943914	0.791014	0.991589	0.851564		0.712878	0.827904	0.797042	0.838015	1.05051	0.902162		1.17554	1.26888	1.13189		-0.488272	-0.272465	-0.327272	-0.254953	0.0710864	-0.148541		0.23332	0.343551	0.178731
RAAPTTPPPPVK	Q9NZQ3	NCKIPSD	NCK-interacting protein with SH3 domain (54 kDa VacA-interacting protein) (54 kDa vimentin-interacting protein) (VIP54) (90 kDa SH3 protein interacting with Nck) (AF3p21) (Dia-interacting protein 1) (DIP-1) (Diaphanous protein-interacting protein) (SH3 adapter protein SPIN90) (WASP-interacting SH3-domain protein) (WISH) (Wiskott-Aldrich syndrome protein-interacting protein)	5	T			T180		1.2001	0.945861	0.976001	1.00602	1.05139	1.05861	1.3373	0.997144		0.788151	0.813265	0.838283	1.00687	1.27194	0.948406		1.27751	1.56399	1.13137		-0.343456	-0.298202	-0.254491	0.00988168	0.347028	-0.0764229		0.353338	0.645231	0.178068
EAGLSQSHDDLSNATATPSVR	O14523	C2CD2L	C2 domain-containing protein 2-like (Transmembrane protein 24)	7	S			S662		1.33113	1.29933	0.745446	0.694869	1.30079	1.35989	0.668777	0.76805		0.97611	0.560009	0.522013	1.04544	0.514131	0.590449		1.07102	0.918077	1.1311		-0.0348843	-0.836478	-0.937841	0.0641045	-0.959791	-0.760116		0.0989888	-0.123313	0.177726			down	down		down
CASLEEILSQR	Q53GL0	PLEKHO1	Pleckstrin homology domain-containing family O member 1 (PH domain-containing family O member 1) (C-Jun-binding protein) (JBP) (Casein kinase 2-interacting protein 1) (CK2-interacting protein 1) (CKIP-1) (Osteoclast maturation-associated gene 120 protein)	3	S			S271		1.3065	1.49307	0.563342	0.791427	1.28315	1.90142	0.88815	0.878358		1.1428	0.431186	0.605763	1.48184	0.692164	0.684533		1.29667	1.60526	1.13003		0.192575	-1.21362	-0.723174	0.567389	-0.530814	-0.546807		0.374814	0.682806	0.176366			down
CDSSPDSAEDVR	P02765	AHSG	Alpha-2-HS-glycoprotein (Alpha-2-Z-globulin) (Ba-alpha-2-glycoprotein) (Fetuin-A) [Cleaved into: Alpha-2-HS-glycoprotein chain A; Alpha-2-HS-glycoprotein chain B]	7	S			S138		1.00223	1.14045	0.897311	0.81174	1.00217	1.23957	1.05234	0.916941		1.13791	0.895317	0.809936	1.23688	1.05006	0.914956		1.08697	1.17284	1.12966		0.186389	-0.159529	-0.30412	0.306708	0.0704739	-0.128226		0.120318	0.230003	0.175894
ASLSDLTDLEDIEGLTVR	Q8WZ73	RFFL	E3 ubiquitin-protein ligase rififylin (EC 6.3.2.-) (Caspase regulator CARP2) (Caspases-8 and -10-associated RING finger protein 2) (CARP-2) (FYVE-RING finger protein Sakura) (Fring) (RING finger and FYVE-like domain-containing protein 1) (RING finger protein 189) (RING finger protein 34-like)	2	S			S240		1.31343	0.952588	0.993013	1.35613	0.925136	1.19167	0.952874	1.07847		0.72527	0.756048	1.03251	1.28811	1.02998	1.16574		1.77604	1.36233	1.12903		-0.463411	-0.403451	0.0461568	0.365252	0.0426209	0.221242		0.828663	0.446072	0.175086									up
LGSPDATR	O43566	RGS14	Regulator of G-protein signaling 14 (RGS14)	3	S			S203		0.730342	1.07675	0.92411	1.03736	0.921921	0.940507	1.34554	1.47818		1.4743	1.26531	1.42038	1.02016	1.4595	1.60337		0.691961	1.15347	1.12883		0.560033	0.339492	0.506276	0.0287951	0.54547	0.681104		-0.531238	0.205977	0.174828
TSAPPSRPPPPR	Q9UBW5	BIN2	Bridging integrator 2 (Breast cancer-associated protein 1)	2	S			S411		0.982627	0.975128	1.07316	1.11812	0.847805	0.891382	1.90537	1.08891		0.992369	1.09213	1.13789	1.0514	2.24742	1.28439		1.05948	2.05783	1.12875		-0.0110515	0.127149	0.186359	0.0723113	1.16827	0.361083		0.0833629	1.04112	0.174724						up				up
LDEGTPPEPK	Q9Y4G6	TLN2	Talin-2	5	T			T1843		0.816906	0.694187	0.974351	1.04256	1.1134	1.13048	1.50063	1.60349		0.849776	1.19273	1.27624	1.01534	1.3478	1.44018		1.19483	1.13001	1.12846		-0.234845	0.254272	0.351894	0.0219626	0.430603	0.526252		0.256808	0.176331	0.174358
VDGETASDSESR	O95674	CDS2	Phosphatidate cytidylyltransferase 2 (EC 2.7.7.41) (CDP-DAG synthase 2) (CDP-DG synthase 2) (CDP-diacylglycerol synthase 2) (CDS 2) (CDP-diglyceride pyrophosphorylase 2) (CDP-diglyceride synthase 2) (CTP:phosphatidate cytidylyltransferase 2)	7	S			S33		0.973504	1.02364	0.962124	0.752621	0.984803	1.21393	1.09064	0.858285		1.0515	0.98831	0.773105	1.23266	1.10747	0.87153		1.17228	1.12057	1.12731		0.0724523	-0.0169642	-0.371264	0.301775	0.147272	-0.198378		0.229323	0.164236	0.172885
TASSSTEPSVSR	Q9BZF3	OSBPL6	Oxysterol-binding protein-related protein 6 (ORP-6) (OSBP-related protein 6)	3	S			S44		0.94777	1.01226	1.23578	1.54055	0.755352	0.922915	1.97587	1.38336		1.06804	1.30389	1.62545	1.22183	2.61583	1.83141		1.144	2.00618	1.12671		0.0949671	0.382819	0.700836	0.289048	1.38727	0.872951		0.194081	1.00445	0.172114						up	up			up
ETESAPGSPR	Q6PKG0	LARP1	La-related protein 1 (La ribonucleoprotein domain family member 1)	4	S			S517		1.03583	0.998512	1.05129	1.00146	0.894615	0.986269	1.22599	0.973572		0.963969	1.01492	0.966811	1.10245	1.37041	1.08826		1.14366	1.35026	1.12562		-0.0529412	0.0213671	-0.0486938	0.140714	0.454602	0.12202		0.193655	0.433235	0.170714
SPGSPPGPELPIETALDDR	Q8TEW0	PARD3	Partitioning defective 3 homolog (PAR-3) (PARD-3) (Atypical PKC isotype-specific-interacting protein) (ASIP) (CTCL tumor antigen se2-5) (PAR3-alpha)	4	S			S695		0.978071	1.02942	0.968318	1.03295	0.785983	1.01578	0.954794	0.933669		1.0525	0.990028	1.05611	1.29236	1.21478	1.1879		1.2279	1.22701	1.12479		0.0738231	-0.0144581	0.0787618	0.370011	0.280691	0.248412		0.296188	0.295149	0.16965
GPTGPPSTLPLSTQTSSGSSTLSK	Q9ULH1	ASAP1	Arf-GAP with SH3 domain, ANK repeat and PH domain-containing protein 1 (130 kDa phosphatidylinositol 4,5-bisphosphate-dependent ARF1 GTPase-activating protein) (ADP-ribosylation factor-directed GTPase-activating protein 1) (ARF GTPase-activating protein 1) (Development and differentiation-enhancing factor 1) (DEF-1) (Differentiation-enhancing factor 1) (PIP2-dependent ARF1 GAP)	23	S			S823		0.989905	0.865061	1.06144	1.32433	0.989842	1.05002	1.25999	1.48671		0.873883	1.07227	1.33784	1.06079	1.27293	1.50197		1.21388	1.18713	1.12269		-0.194488	0.100666	0.4199	0.0851417	0.348148	0.586854		0.27963	0.247482	0.166954
VSSLLNR	Q9UHW9	SLC12A6	Solute carrier family 12 member 6 (Electroneutral potassium-chloride cotransporter 3) (K-Cl cotransporter 3)	3	S			S148		0.923271	0.922804	1.77595	2.07004	0.634604	0.86979	1.8779	1.59579		0.999495	1.92354	2.24207	1.3706	2.95917	2.51463		1.3713	1.5384	1.12157		-0.000728885	0.943764	1.16483	0.454811	1.56519	1.33035		0.45554	0.621428	0.165514			up	up		up	up
LSSLPR	Q63ZY3	KANK2	KN motif and ankyrin repeat domain-containing protein 2 (Ankyrin repeat domain-containing protein 25) (Matrix-remodeling-associated protein 3) (SRC-1-interacting protein) (SIP) (SRC-interacting protein) (SRC1-interacting protein)	3	S			S72		0.629887	0.491003	1.84708	1.4038	0.814427	0.745021	2.32514	2.0355		0.779509	2.9324	2.22865	0.914779	2.85494	2.4993		1.17353	0.973583	1.12144		-0.359362	1.55208	1.15617	-0.128504	1.51346	1.32153		0.230857	-0.0386239	0.165357			up	up		up	up
SMDLGIADETK	Q8TEW0	PARD3	Partitioning defective 3 homolog (PAR-3) (PARD-3) (Atypical PKC isotype-specific-interacting protein) (ASIP) (CTCL tumor antigen se2-5) (PAR3-alpha)	1	S			S852		0.967103	0.991664	0.934218	1.0282	0.876015	0.969755	1.2595	1.04433		1.0254	0.965996	1.06318	1.10701	1.43776	1.19214		1.07959	1.48837	1.12129		0.0361808	-0.0499109	0.0883842	0.146664	0.523818	0.253548		0.110484	0.573729	0.165164
TLSPEFNER	Q9BSJ8	ESYT1	Extended synaptotagmin-1 (E-Syt1) (Membrane-bound C2 domain-containing protein)	3	S			S1034		1.06249	0.996268	0.961555	1.00365	0.940464	1.01166	1.00517	0.995933		0.937676	0.905004	0.944626	1.07571	1.0688	1.05898		1.1472	1.18099	1.12106		-0.0928392	-0.144004	-0.0821846	0.105283	0.0959987	0.0826755		0.198122	0.240002	0.16486
IDDLSAR	Q92854	SEMA4D	Semaphorin-4D (A8) (BB18) (GR3) (CD antigen CD100)	5	S			S840		1.20226	1.11125	0.700798	1.06805	0.954221	1.07504	1.05327	0.949643		0.924306	0.582902	0.88837	1.12661	1.1038	0.995203		1.21888	1.89364	1.12026		-0.113558	-0.778675	-0.170768	0.171993	0.142484	-0.00693771		0.285551	0.921159	0.16383			down							up
RSDSQQAVK	Q15036	SNX17	Sorting nexin-17	4	S			S409		1.06721	0.885032	1.02729	1.21521	0.792081	0.727703	1.55819	1.00992		0.829296	0.962592	1.13868	0.918723	1.96722	1.27502		1.10783	2.04367	1.11973		-0.270041	-0.0550034	0.187369	-0.122298	0.976155	0.350519		0.147742	1.03116	0.16315						up				up
AAGGAPSPPPPVR	Q4KMP7	TBC1D10B	TBC1 domain family member 10B (Rab27A-GAP-beta)	7	S			S678		1.08207	0.989885	0.909197	1.01426	1.10903	1.12946	1.06284	1.1626		0.914805	0.840237	0.937329	1.01842	0.95835	1.0483		1.11327	1.14057	1.1184		-0.128464	-0.251132	-0.0933733	0.0263385	-0.0613761	0.068058		0.154802	0.189756	0.161431
SPSPEPR	Q9UDY2	TJP2	Tight junction protein ZO-2 (Tight junction protein 2) (Zona occludens protein 2) (Zonula occludens protein 2)	3	S			S296		0.806209	0.834589	0.850362	1.05738	1.09064	1.15217	1.44572	1.59848		1.0352	1.05477	1.31154	1.05642	1.32557	1.46564		1.02049	1.25675	1.11749		0.049911	0.0769219	0.391262	0.0791795	0.406616	0.551527		0.0292685	0.329695	0.160265
VDSTTCLFPVEEK	Q06210	GFPT1	Glutamine--fructose-6-phosphate aminotransferase [isomerizing] 1 (EC 2.6.1.16) (D-fructose-6-phosphate amidotransferase 1) (Glutamine:fructose-6-phosphate amidotransferase 1) (GFAT 1) (GFAT1) (Hexosephosphate aminotransferase 1)	3	S			S261		1.06595	1.01231	1.14437	1.02142	0.940516	0.938874	1.20748	1.00696		0.949677	1.07356	0.958224	0.998254	1.28385	1.07065		1.05115	1.19587	1.11733		-0.0744909	0.102409	-0.0615652	-0.00252144	0.360473	0.0984874		0.0719694	0.258064	0.160053
ENDIKPLTSFR	Q14739	LBR	Lamin-B receptor (Integral nuclear envelope inner membrane protein) (LMN2R)	9	S			S59		0.165757	0.184648	1.82462	1.80725	0.230322	0.198498	2.07398	2.80414		1.11397	11.0078	10.903	0.861832	9.0047	12.1749		0.773657	0.818029	1.11665		0.155712	3.46046	3.44666	-0.214522	3.17068	3.60584		-0.370234	-0.289777	0.159179			up	up		up	up
SLVISPPVR	Q9UBW5	BIN2	Bridging integrator 2 (Breast cancer-associated protein 1)	5	S			S263		0.937327	1.12361	0.529318	1.0019	0.793932	1.18239	1.13709	0.947412		1.19874	0.564711	1.06889	1.48928	1.43223	1.19332		1.24238	2.53622	1.11641		0.261516	-0.824416	0.0961129	0.574617	0.518263	0.254976		0.313101	1.34268	0.158863			down							up
ASDPQSPPQVSR	Q7L7X3	TAOK1	Serine/threonine-protein kinase TAO1 (EC 2.7.11.1) (Kinase from chicken homolog B) (hKFC-B) (MARK Kinase) (MARKK) (Prostate-derived sterile 20-like kinase 2) (PSK-2) (PSK2) (Prostate-derived STE20-like kinase 2) (Thousand and one amino acid protein kinase 1) (TAOK1) (hTAOK1)	6	S			S421		1.04882	1.03766	0.938871	0.986604	0.980681	1.06472	1.16054	1.02973		0.989364	0.895169	0.940681	1.08569	1.1834	1.05001		1.09736	1.32198	1.11623		-0.0154262	-0.159767	-0.0882228	0.118613	0.242938	0.0704062		0.134039	0.402705	0.158629
SQSTSEQEK	P11274	BCR	Breakpoint cluster region protein (EC 2.7.11.1) (Renal carcinoma antigen NY-REN-26)	3	S			S301		0.989277	0.915781	1.86536	1.21319	1.08756	0.705219	2.54577	1.48774		0.925707	1.88557	1.22634	0.648444	2.34082	1.36797		0.700485	1.24143	1.11548		-0.111372	0.915004	0.294364	-0.624946	1.22701	0.452032		-0.513574	0.312008	0.157668			up			up
SFSKEVEER	Q04637	EIF4G1	Eukaryotic translation initiation factor 4 gamma 1 (eIF-4-gamma 1) (eIF-4G 1) (eIF-4G1) (p220)	3	S			S1187		0.977263	0.866096	1.7468	1.61008	0.821616	1.04999	2.76674	1.50741		0.886246	1.78744	1.64754	1.27795	3.36744	1.83469		1.44199	1.88395	1.11359		-0.17422	0.837894	0.720317	0.353836	1.75165	0.875532		0.528056	0.913757	0.155215			up			up	up			up
TISAQDTLAYATALLNEK	Q9UPU5	USP24	Ubiquitin carboxyl-terminal hydrolase 24 (EC 3.4.19.12) (Deubiquitinating enzyme 24) (Ubiquitin thioesterase 24) (Ubiquitin-specific-processing protease 24)	3	S			S2561		0.998483	0.958238	1.07955	1.08983	0.676653	0.715084	1.21142	0.821742		0.959694	1.08119	1.09148	1.0568	1.79031	1.21442		1.10118	1.65587	1.11264		-0.0593539	0.112622	0.126287	0.079697	0.840211	0.280269		0.139051	0.727589	0.153982						up
QTSIETDR	Q9UJ41	RABGEF1	Rab5 GDP/GTP exchange factor (RAP1) (Rabaptin-5-associated exchange factor for Rab5) (Rabex-5)	2	T			T309		0.909773	1.1259	1.16498	1.03026	0.907129	0.92937	1.18304	1.14253		1.23756	1.28052	1.13243	1.02452	1.30416	1.2595		0.827853	1.01846	1.11221		0.307498	0.356726	0.179427	0.0349447	0.383119	0.332853		-0.272553	0.0263924	0.153426
LLRPNSLR	Q8WXG6	MADD	MAP kinase-activating death domain protein (Differentially expressed in normal and neoplastic cells) (Insulinoma glucagonoma clone 20) (Rab3 GDP/GTP exchange factor)	6	S			S813		0.971567	0.986909	1.01664	1.82608	0.582306	0.746067	1.54323	1.21714		1.01579	1.04639	1.87952	1.28123	2.6502	2.09021		1.26131	2.53271	1.1121		0.0226041	0.0654182	0.910364	0.357529	1.4061	1.06365		0.334924	1.34068	0.153286				up		up	up			up
TTTVESSFVR	P53814	SMTN	Smoothelin	7	S			S690		0.258176	0.269552	1.45901	2.56261	0.267947	0.293667	1.72765	2.95705		1.04406	5.65122	9.92581	1.09599	6.44771	11.0359		1.04974	1.14094	1.11184		0.0622051	2.49856	3.31118	0.132233	2.68879	3.46414		0.070028	0.190226	0.152953			up	up		up	up
SASDAGIR	Q5TCZ1	SH3PXD2A	SH3 and PX domain-containing protein 2A (Adapter protein TKS5) (Five SH3 domain-containing protein) (SH3 multiple domains protein 1) (Tyrosine kinase substrate with five SH3 domains)	3	S			S724		0.752608	0.677107	1.32548	1.59606	0.795545	0.774656	1.63349	1.87518		0.899681	1.76118	2.1207	0.973743	2.05329	2.3571		1.08232	1.16586	1.11147		-0.152514	0.816541	1.08454	-0.0383863	1.03794	1.23701		0.114128	0.221399	0.152468			up	up		up	up
TASELLLDR	Q92508	PIEZO1	Piezo-type mechanosensitive ion channel component 1 (Membrane protein induced by beta-amyloid treatment) (Mib) (Protein FAM38A)	3	S			S1646		0.926162	0.844254	0.733778	0.899886	1.44421	1.58213	1.64531	1.5589		0.911561	0.792278	0.971629	1.0955	1.13925	1.07941		1.20178	1.43794	1.11093		-0.133589	-0.335921	-0.0415226	0.131588	0.188083	0.110244		0.265177	0.524005	0.151767
VNSPGTLAR	P53814	SMTN	Smoothelin	3	S			S514		1.25453	1.13147	0.75004	1.05571	1.00976	1.1436	1.00797	0.943189		0.901908	0.597865	0.841518	1.13254	0.998227	0.934071		1.25572	1.66965	1.10998		-0.148948	-0.742109	-0.248934	0.179566	-0.00256064	-0.0983961		0.328513	0.739548	0.150538
SDSEATISR	Q5SW79	CEP170	Centrosomal protein of 170 kDa (Cep170) (KARP-1-binding protein) (KARP1-binding protein)	1	S			S1165		0.966182	0.989148	1.08438	0.837455	1.16913	1.17935	1.34213	1.12453		1.02377	1.12234	0.866767	1.00875	1.14797	0.96185		0.985324	1.02284	1.1097		0.0338922	0.166508	-0.206283	0.0125626	0.199088	-0.0561156		-0.0213296	0.0325805	0.150168
TYGGDTGSPEISFTK	O94915	FRYL	Protein furry homolog-like (ALL1-fused gene from chromosome 4p12 protein)	8	S			S2272		0.989406	0.967907	1.03639	1.18091	0.920358	1.02977	1.32181	1.21869		0.978271	1.04748	1.19356	1.11888	1.43619	1.32415		1.14373	1.37109	1.10941		-0.0316939	0.0669272	0.255269	0.162053	0.52225	0.405068		0.193747	0.455323	0.149799
NGSPPPGAPSSR	Q9Y3Q8	TSC22D4	TSC22 domain family protein 4 (TSC22-related-inducible leucine zipper protein 2) (Tsc-22-like protein THG-1)	3	S			S62		0.962549	0.868125	0.851503	0.949725	1.20092	1.42477	1.2208	1.31433		0.901902	0.884633	0.986677	1.1864	1.01655	1.09444		1.31544	1.14912	1.10922		-0.148957	-0.176848	-0.0193502	0.246594	0.0236853	0.130195		0.395551	0.200534	0.149546
VLLLEANRHSPGPER	Q9UDT6	CLIP2	CAP-Gly domain-containing linker protein 2 (Cytoplasmic linker protein 115) (CLIP-115) (Cytoplasmic linker protein 2) (Williams-Beuren syndrome chromosomal region 3 protein) (Williams-Beuren syndrome chromosomal region 4 protein)	10	S			S923		1.03278	0.967398	1.07408	1.17825	0.876888	0.912717	1.11802	1.10954		0.936691	1.03998	1.14085	1.04086	1.27499	1.26532		1.11121	1.22597	1.1091		-0.0943552	0.0565621	0.19011	0.0577757	0.350487	0.339503		0.152131	0.293925	0.149393
VAHSDKPGSTSTASFR	Q9P0L0	VAPA	Vesicle-associated membrane protein-associated protein A (VAMP-A) (VAMP-associated protein A) (VAP-A) (33 kDa VAMP-associated protein) (VAP-33)	9	S			S214		1.31299	1.05426	1.43772	1.56254	0.868591	0.768605	0.930895	1.14336		0.802949	1.095	1.19006	0.884888	1.07173	1.31634		1.10205	0.978752	1.10611		-0.31662	0.130926	0.251039	-0.176434	0.0999415	0.396528		0.140186	-0.0309849	0.145489
VNSQPGPQK	Q8TF42	UBASH3B	Ubiquitin-associated and SH3 domain-containing protein B (EC 3.1.3.48) (Cbl-interacting protein p70) (Suppressor of T-cell receptor signaling 1) (STS-1) (T-cell ubiquitin ligand 2) (TULA-2) (Tyrosine-protein phosphatase STS1/TULA2)	3	S			S377		0.985015	0.954629	1.48541	1.29479	0.829081	0.820073	2.23261	1.20155		0.969151	1.50801	1.31448	0.989135	2.69287	1.44925		1.02062	1.78571	1.10252		-0.0452061	0.592647	0.394496	-0.0157602	1.42915	0.535307		0.0294458	0.836499	0.140811						up				up
QLTQPETHFGR	Q9UJU6	DBNL	Drebrin-like protein (Cervical SH3P7) (Cervical mucin-associated protein) (Drebrin-F) (HPK1-interacting protein of 55 kDa) (HIP-55) (SH3 domain-containing protein 7)	3	T			T291		0.166091	0.229757	2.58155	3.05354	0.118243	0.145724	5.677	2.39599		1.38332	15.543	18.3848	1.23241	48.0114	20.2632		0.89091	3.08894	1.10218		0.468136	3.95819	4.20044	0.301488	5.5853	4.34079		-0.166648	1.62711	0.140356			up	up		up	up			up
SPGIISQASAPR	Q08495	DMTN	Dematin (Dematin actin-binding protein) (Erythrocyte membrane protein band 4.9)	9	S			S113		0.802964	0.845023	2.07113	1.90456	0.669747	0.785118	2.70284	1.75026		1.05238	2.57936	2.37191	1.17226	4.03562	2.61332		1.11391	1.56458	1.10178		0.0736564	1.36701	1.24605	0.229294	2.01279	1.38589		0.155638	0.645775	0.139834			up	up		up	up
LLIVQDASER	O95772	STARD3NL	MLN64 N-terminal domain homolog (STARD3 N-terminal-like protein)	8	S			S193		0.859915	1.17691	1.12436	1.329	0.642946	1.27766	0.879262	1.09478		1.36863	1.30752	1.5455	1.9872	1.36755	1.70276		1.45196	1.04591	1.10175		0.452736	0.386838	0.628075	0.990735	0.451595	0.767877		0.537999	0.0647574	0.139802					up
ATPFPSLK	Q8WXG6	MADD	MAP kinase-activating death domain protein (Differentially expressed in normal and neoplastic cells) (Insulinoma glucagonoma clone 20) (Rab3 GDP/GTP exchange factor)	6	S			S882		0.159746	0.18777	2.06944	3.19552	0.12791	0.132351	3.25928	2.81865		1.17543	12.9545	20.0037	1.03472	25.4811	22.0362		0.880293	1.96696	1.1016		0.233186	3.69538	4.3222	0.0492421	4.67135	4.4618		-0.183944	0.975969	0.139606			up	up		up	up			up
LLPEPGPSDSPGPK	Q8IU68	TMC8	Transmembrane channel-like protein 8 (Epidermodysplasia verruciformis protein 2)	10	S			S658		0.826622	0.692391	0.906358	0.904708	1.23303	1.26758	1.7783	1.48465		0.837615	1.09646	1.09446	1.02802	1.44222	1.20406		1.22731	1.31534	1.10014		-0.25564	0.132853	0.130225	0.0398655	0.528289	0.267909		0.295506	0.395436	0.137684
KSELEFETLK	Q5JSH3	WDR44	WD repeat-containing protein 44 (Rabphilin-11)	2	S			S262		0.896763	0.825436	1.87638	1.82505	0.733127	0.573895	2.72909	1.63919		0.920461	2.09239	2.03516	0.782804	3.72253	2.23589		0.850448	1.77908	1.09863		-0.119571	1.06515	1.02514	-0.353277	1.89628	1.16085		-0.233706	0.83113	0.135707			up	up		up	up			up
RSPTSSPTPQR	Q05193	DNM1	Dynamin-1 (EC 3.6.5.5)	2	S	8	T	S774	T780	1.02178	1.20285	0.718833	0.616996	1.70069	1.97467	0.89806	1.12778		1.17721	0.703511	0.603845	1.1611	0.528057	0.663134		0.986318	0.750603	1.09819		0.235368	-0.507355	-0.727751	0.215492	-0.921233	-0.592628		-0.0198758	-0.413879	0.135122						down
EEPLTPR	O15357	INPPL1	Phosphatidylinositol 3,4,5-trisphosphate 5-phosphatase 2 (EC 3.1.3.86) (Inositol polyphosphate phosphatase-like protein 1) (INPPL-1) (Protein 51C) (SH2 domain-containing inositol 5'-phosphatase 2) (SH2 domain-containing inositol phosphatase 2) (SHIP-2)	5	T			T958		0.862716	1.10973	0.892044	1.18837	0.945208	1.08054	1.64983	1.42971		1.28632	1.03399	1.37747	1.14317	1.74546	1.51259		0.888719	1.68808	1.09809		0.363247	0.0482284	0.462025	0.193046	0.803611	0.59702		-0.170201	0.755383	0.134995						up
GLAAGSAETLPANFR	Q13136	PPFIA1	Liprin-alpha-1 (LAR-interacting protein 1) (LIP-1) (Protein tyrosine phosphatase receptor type f polypeptide-interacting protein alpha-1) (PTPRF-interacting protein alpha-1)	9	T			T1159		0.245463	1.1168	1.02	0.657776	0.473455	2.11894	1.23033	1.39088		4.54975	4.15539	2.67974	4.47548	2.59862	2.93771		0.983676	0.62536	1.09627		2.18579	2.05499	1.42209	2.16204	1.37774	1.55469		-0.0237446	-0.677242	0.132601		up	up	up	up	up	up
RLDSSGER	Q9ULT8	HECTD1	E3 ubiquitin-protein ligase HECTD1 (EC 6.3.2.-) (E3 ligase for inhibin receptor) (EULIR) (HECT domain-containing protein 1)	4	S			S357		0.995279	0.893429	0.968642	1.12639	1.06146	1.11107	1.43658	1.31657		0.897667	0.973237	1.13173	1.04674	1.3534	1.24035		1.16607	1.39062	1.09597		-0.155748	-0.0391376	0.178531	0.065904	0.43659	0.310744		0.221652	0.475728	0.132213
MPSPFR	P28290	SSFA2	Sperm-specific antigen 2 (Cleavage signal-1 protein) (CS-1) (Ki-ras-induced actin-interacting protein)	3	S			S1040		1.44429	1.43032	0.583828	0.90706	1.2788	1.40705	0.620918	0.879135		0.990331	0.404233	0.628034	1.10029	0.485547	0.687469		1.11103	1.20116	1.09464		-0.0140168	-1.30674	-0.671086	0.137881	-1.04232	-0.540634		0.151898	0.264426	0.130452			down			down
ATQSIER	Q9UEU0	VTI1B	Vesicle transport through interaction with t-SNAREs homolog 1B (Vesicle transport v-SNARE protein Vti1-like 1) (Vti1-rp1)	4	S			S145		0.63973	0.636764	1.38847	1.88634	0.638282	0.496324	1.98335	2.05996		0.995364	2.17039	2.94865	0.777594	3.10732	3.22735		0.781216	1.43169	1.09452		-0.00670426	1.11796	1.56006	-0.36291	1.63567	1.69035		-0.356206	0.517715	0.130296			up	up		up	up
HGAPAAPSPPPR	Q4KMP7	TBC1D10B	TBC1 domain family member 10B (Rab27A-GAP-beta)	8	S			S22		0.89648	0.958119	1.07594	1.13384	0.953377	0.953878	1.56756	1.31962		1.06876	1.20018	1.26476	1.00053	1.64422	1.38416		0.936158	1.36997	1.0944		0.0959336	0.263257	0.338869	0.000757551	0.7174	0.469009		-0.0951761	0.454143	0.13014
SKSDATASISLSSNLK	Q9UBF8	PI4KB	Phosphatidylinositol 4-kinase beta (PI4K-beta) (PI4Kbeta) (PtdIns 4-kinase beta) (EC 2.7.1.67) (NPIK) (PI4K92)	3	S			S277		1.23215	0.87078	1.0645	1.12646	0.97267	0.862362	1.32758	0.972024		0.706717	0.863942	0.914227	0.886593	1.36488	0.999336		1.25452	1.57983	1.09309		-0.500795	-0.210994	-0.129376	-0.173656	0.448771	-0.000958024		0.327139	0.659765	0.128418
SIVEEEEDDDYVELK	P50851	LRBA	Lipopolysaccharide-responsive and beige-like anchor protein (Beige-like protein) (CDC4-like protein)	11	Y			Y1110		0.968148	0.99055	3.29861	1.13674	0.799379	0.843824	3.98357	1.02542		1.02314	3.40714	1.17414	1.0556	4.98333	1.28277		1.03173	1.46262	1.09252		0.0330025	1.76856	0.231602	0.0780626	2.31711	0.359258		0.0450601	0.548552	0.127656			up			up
TVFPGAVPVLPASPPPKDSLR	Q9UBC2	EPS15L1	Epidermal growth factor receptor substrate 15-like 1 (Eps15-related protein) (Eps15R)	13	S			S229		1.10252	0.902036	1.16675	1.06669	0.945797	0.993116	1.08613	0.999685		0.818158	1.05826	0.967503	1.05003	1.14837	1.05698		1.28341	1.08515	1.09248		-0.289548	0.0816918	-0.0476626	0.0704319	0.199593	0.0799427		0.35998	0.117901	0.127605
GKSTGSLLTPTR	Q5T5U3	ARHGAP21	Rho GTPase-activating protein 21 (Rho GTPase-activating protein 10) (Rho-type GTPase-activating protein 21)	3	S			S1741		0.870315	0.878487	1.46636	1.50703	0.889398	0.840604	1.84693	1.68248		1.00939	1.68487	1.73159	0.945138	2.07661	1.89171		0.936346	1.23251	1.09247		0.0134825	0.752634	0.792094	-0.0814034	1.05423	0.919692		-0.0948859	0.301598	0.127598				up		up	up
CSSLGDLLGEGPR	Q8TD55	PLEKHO2	Pleckstrin homology domain-containing family O member 2 (PH domain-containing family O member 2) (Pleckstrin homology domain-containing family Q member 1) (PH domain-containing family Q member 1)	3	S			S390		1.71788	1.97552	0.330077	0.84802	1.34926	1.67833	0.419996	0.727526		1.14998	0.192142	0.493645	1.2439	0.311279	0.539205		1.08167	1.62005	1.09229		0.201606	-2.37975	-1.01846	0.314865	-1.68372	-0.891093		0.113259	0.696036	0.127362			down	down		down	down
LGLQSLR	P18085	ARF4	ADP-ribosylation factor 4	5	S			S147		0.962652	1.8518	0.876397	0.975134	1.01892	0.861243	1.11978	1.12715		1.92365	0.910398	1.01297	0.845249	1.09899	1.10621		0.439399	1.20715	1.09205		0.943843	-0.13543	0.0185859	-0.242552	0.136173	0.145631		-1.18639	0.271603	0.127045		up							down
DGVMEMNSIEPAK	P11169	SLC2A3	Solute carrier family 2, facilitated glucose transporter member 3 (Glucose transporter type 3, brain) (GLUT-3)	8	S			S485		0.97678	0.981356	1.41875	1.06797	0.978307	0.961153	1.64743	1.16796		1.00468	1.45248	1.09336	0.982465	1.68396	1.19385		0.977884	1.15937	1.09191		0.00674258	0.538516	0.12877	-0.0255217	0.75186	0.255626		-0.0322642	0.213345	0.126855
NQSFLR	Q9H4B6	SAV1	Protein salvador homolog 1 (45 kDa WW domain protein) (hWW45)	3	S			S72		0.358786	0.362246	1.65581	3.27995	0.252482	0.230438	2.21469	2.51988		1.00964	4.61503	9.1418	0.912691	8.77169	9.98044		0.903973	1.90068	1.09174		0.0138469	2.20634	3.19248	-0.131802	3.13285	3.3191		-0.145649	0.926513	0.126625			up	up		up	up			up
VVFENEQDNSSLTK	Q2LD37	KIAA1109	Uncharacterized protein KIAA1109 (Fragile site-associated protein)	11	S			S2755		1.06255	0.953461	0.902786	1.04555	0.957198	0.943293	1.04288	1.02821		0.897329	0.849638	0.983993	0.985473	1.08951	1.07419		1.09823	1.28232	1.09166		-0.15629	-0.23508	-0.0232799	-0.0211112	0.123679	0.10325		0.135179	0.358759	0.12653
AMSTTSISSPQPGK	Q9UJU6	DBNL	Drebrin-like protein (Cervical SH3P7) (Cervical mucin-associated protein) (Drebrin-F) (HPK1-interacting protein of 55 kDa) (HIP-55) (SH3 domain-containing protein 7)	5	T			T271		0.568664	0.835635	0.973805	1.88879	0.638298	0.55952	2.13882	2.31224		1.46947	1.71244	3.32145	0.876581	3.35082	3.62251		0.596529	1.95675	1.09064		0.555296	0.776056	1.73181	-0.190041	1.74451	1.85699		-0.745337	0.968458	0.125176			up	up		up	up			up
NPYLLSEEEDDDVDGDVNVEK	O60524	NEMF	Nuclear export mediator factor NEMF (Antigen NY-CO-1) (Serologically defined colon cancer antigen 1)	6	S			S417		1.09915	0.999278	0.955922	0.864468	0.959991	1.3303	0.983796	0.823396		0.909138	0.869693	0.786488	1.38574	1.0248	0.857712		1.52424	1.17834	1.09056		-0.137429	-0.201421	-0.346503	0.47066	0.0353373	-0.221434		0.608089	0.236759	0.125069
GMKDDKEEEEDGTGSPQLNNR	P49407	ARRB1	Beta-arrestin-1 (Arrestin beta-1)	15	S			S412		1.49167	0.968831	1.11459	0.883606	1.22977	0.879343	1.27266	0.794039		0.649493	0.747212	0.592359	0.715049	1.03488	0.645683		1.10093	1.38499	1.09002		-0.622613	-0.420411	-0.755456	-0.483887	0.0494657	-0.631102		0.138727	0.469877	0.124354
MAGNEALSPTSPFR	Q86WR7	PROSER2	Proline and serine-rich protein 2	8	S			S212		0.980963	0.936358	0.935474	1.1555	0.81129	0.957366	1.33227	1.04115		0.95453	0.953629	1.17792	1.18005	1.64216	1.28332		1.23627	1.72201	1.08948		-0.0671382	-0.0685001	0.236243	0.238853	0.715595	0.359884		0.305991	0.784096	0.123642										up
SIDQDYER	Q9UDY2	TJP2	Tight junction protein ZO-2 (Tight junction protein 2) (Zona occludens protein 2) (Zonula occludens protein 2)	1	S			S244		0.718902	0.853771	0.854678	0.959805	1.12891	1.42049	1.86345	1.6391		1.1876	1.18887	1.3351	1.25829	1.65066	1.45193		1.05952	1.38843	1.0875		0.248054	0.249586	0.416946	0.33146	0.72304	0.537967		0.0834057	0.473454	0.121021
VSDQNSPVLPK	Q9UPU5	USP24	Ubiquitin carboxyl-terminal hydrolase 24 (EC 3.4.19.12) (Deubiquitinating enzyme 24) (Ubiquitin thioesterase 24) (Ubiquitin-specific-processing protease 24)	6	S			S2047		1.09509	0.95813	1.25877	1.06962	0.932257	0.945975	1.09084	0.989213		0.87493	1.14946	0.976743	1.01471	1.1701	1.06109		1.15977	1.01796	1.08636		-0.19276	0.200956	-0.033949	0.0210743	0.226636	0.0855535		0.213834	0.0256796	0.119502
GPVSGTEPEPVYSMEAADYR	Q14247	CTTN	Src substrate cortactin (Amplaxin) (Oncogene EMS1)	12	Y			Y446		1.31603	1.22441	0.934943	0.714708	0.972159	1.02016	1.5341	0.573308		0.930377	0.710425	0.543077	1.04938	1.57803	0.589726		1.12791	2.22125	1.0859		-0.104113	-0.493246	-0.880772	0.0695363	0.658124	-0.761883		0.17365	1.15137	0.118889				down						up
SHSMETMVGGQK	Q684P5	RAP1GAP2	Rap1 GTPase-activating protein 2 (Rap1GAP2) (GTPase-activating Rap/Ran-GAP domain-like protein 4)	3	S			S507		0.99002	0.933357	1.44971	1.33522	1.01536	0.856458	1.92961	1.48652		0.942766	1.46433	1.34868	0.843502	1.90042	1.46404		0.89471	1.29781	1.08553		-0.0850278	0.550239	0.431552	-0.245536	0.92632	0.549952		-0.160509	0.376081	0.1184						up
SWEDSPER	Q9UDY2	TJP2	Tight junction protein ZO-2 (Tight junction protein 2) (Zona occludens protein 2) (Zonula occludens protein 2)	5	S			S174		1.0065	0.949701	0.598707	0.712483	1.54588	1.85378	1.42093	1.18761		0.94357	0.594842	0.707884	1.19918	0.919176	0.768246		1.2709	1.54524	1.08527		-0.0837981	-0.749422	-0.498415	0.262049	-0.121587	-0.38036		0.345848	0.627835	0.118055
GPSQATSPIR	Q7RTP6	MICAL3	Protein-methionine sulfoxide oxidase MICAL3 (EC 1.14.13.-) (Molecule interacting with CasL protein 3) (MICAL-3)	7	S			S1156		0.887437	0.997102	1.20326	1.77037	0.727534	0.762132	1.63562	1.57483		1.12357	1.35588	1.99493	1.04755	2.24817	2.16461		0.932341	1.6581	1.08506		0.168095	0.439226	0.996337	0.0670258	1.16875	1.11411		-0.10107	0.729528	0.11777				up		up	up
GQESEYGNITYPPAMK	P29350	PTPN6	Tyrosine-protein phosphatase non-receptor type 6 (EC 3.1.3.48) (Hematopoietic cell protein-tyrosine phosphatase) (Protein-tyrosine phosphatase 1C) (PTP-1C) (Protein-tyrosine phosphatase SHP-1) (SH-PTP1)	6	Y			Y536		1.08077	0.972785	3.9849	1.02663	0.817386	0.722022	1.4081	0.842057		0.900082	3.68708	0.949907	0.883331	1.72269	1.03018		0.98139	0.467223	1.08451		-0.151872	1.88248	-0.0741414	-0.178974	0.784663	0.0429016		-0.0271017	-1.09782	0.117043			up			up				down
AVAGVMITASHNR	Q6PCE3	PGM2L1	Glucose 1,6-bisphosphate synthase (EC 2.7.1.106) (PMMLP) (Phosphoglucomutase-2-like 1)	10	S			S175		0.772746	1.03269	1.14019	1.04273	0.90691	1.18075	1.44912	1.32684		1.33639	1.47551	1.34938	1.30194	1.59787	1.46304		0.974224	1.08293	1.08423		0.418341	0.561214	0.432294	0.380667	0.676149	0.548967		-0.0376739	0.114934	0.116673
APSPPVEHPR	Q86WR7	PROSER2	Proline and serine-rich protein 2	3	S			S179		0.974725	0.934456	0.92404	1.01807	1.04691	1.11471	1.59067	1.18518		0.958687	0.948001	1.04447	1.06476	1.51939	1.13207		1.11064	1.60273	1.08387		-0.0608681	-0.0770401	0.0627695	0.0905266	0.603494	0.178965		0.151395	0.680534	0.116196
SRNSPLLER	Q7KZI7	MARK2	Serine/threonine-protein kinase MARK2 (EC 2.7.11.1) (EC 2.7.11.26) (ELKL motif kinase 1) (EMK-1) (MAP/microtubule affinity-regulating kinase 2) (PAR1 homolog) (PAR1 homolog b) (Par-1b) (Par1b)	4	S			S486		1.04414	0.985802	0.834643	1.08262	1.09479	1.16132	1.21502	1.22993		0.944125	0.799356	1.03685	1.06077	1.10982	1.12344		1.12355	1.38839	1.08351		-0.0829506	-0.323089	0.0522054	0.0851113	0.150322	0.167923		0.168062	0.473411	0.115717
AHGSFSHVR	Q8N3D4	EHBP1L1	EH domain-binding protein 1-like protein 1	4	S			S1273		0.46261	0.33427	1.73005	2.07274	0.48109	0.477732	2.03468	2.33458		0.722574	3.73976	4.48053	0.99302	4.22932	4.85269		1.37428	1.13091	1.08306		-0.468783	1.90295	2.16367	-0.0101052	2.08043	2.27879		0.458678	0.17748	0.115115			up	up		up	up
AASPPASASDLIEQQQK	Q5VSL9	STRIP1	Striatin-interacting protein 1 (Protein FAM40A)	3	S			S335		1.08302	1.01845	0.950825	0.981942	0.97711	0.96323	1.0507	0.959168		0.940379	0.877937	0.906669	0.985796	1.07532	0.981638		1.0483	1.22483	1.08269		-0.088685	-0.187811	-0.141352	-0.0206395	0.104765	-0.0267366		0.0680455	0.292576	0.114616
KVQVAALQASPPLDQDDR	Q9UDY2	TJP2	Tight junction protein ZO-2 (Tight junction protein 2) (Zona occludens protein 2) (Zonula occludens protein 2)	10	S			S130		1.04207	0.807751	0.79837	0.843239	1.31141	1.26217	1.6989	1.14866		0.775142	0.76614	0.809197	0.962454	1.29548	0.875902		1.24165	1.69091	1.08243		-0.367468	-0.384321	-0.305437	-0.0552105	0.373483	-0.191159		0.312257	0.757803	0.114278
ARPATDSFDDYPPR	P23588	EIF4B	Eukaryotic translation initiation factor 4B (eIF-4B)	7	S			S207		0.397	0.517001	3.63184	1.95843	0.429004	0.321993	4.17282	2.29031		1.30227	9.14822	4.93307	0.750559	9.72677	5.33868		0.576348	1.06324	1.08222		0.381027	3.19349	2.30249	-0.413962	3.28196	2.41648		-0.794989	0.0884697	0.113996			up	up		up	up		down
ALPSLNTGSSSPR	O14545	TRAFD1	TRAF-type zinc finger domain-containing protein 1 (Protein FLN29)	11	S			S327		1.15792	1.07456	0.864836	0.947696	0.884657	1.04862	1.19976	0.783224		0.928007	0.746888	0.818448	1.18534	1.35619	0.885342		1.2773	1.81579	1.08173		-0.107792	-0.421036	-0.289037	0.245304	0.439559	-0.175693		0.353096	0.860595	0.113344										up
ITSPLMEPSSIEK	P28066	PSMA5	Proteasome subunit alpha type-5 (EC 3.4.25.1) (Macropain zeta chain) (Multicatalytic endopeptidase complex zeta chain) (Proteasome zeta chain)	3	S			S56		1.05331	0.849616	1.08277	1.29975	1.00328	1.03965	1.15586	1.33706		0.806617	1.02797	1.23397	1.03625	1.15208	1.33268		1.28469	1.12073	1.07999		-0.310044	0.0397967	0.303311	0.0513762	0.204241	0.414335		0.36142	0.164444	0.111024
CQESLGRLSPK	Q96C24	SYTL4	Synaptotagmin-like protein 4 (Exophilin-2) (Granuphilin)	9	S			S74		0.949503	0.918233	1.06414	1.25071	0.970606	1.01371	1.25019	1.38036		0.967067	1.12073	1.31722	1.04441	1.28806	1.42216		1.07998	1.1493	1.07967		-0.0483121	0.164437	0.397497	0.0626934	0.365195	0.508084		0.111006	0.200757	0.110587
SSSPELVTHLK	Q07960	ARHGAP1	Rho GTPase-activating protein 1 (CDC42 GTPase-activating protein) (GTPase-activating protein rhoOGAP) (Rho-related small GTPase protein activator) (Rho-type GTPase-activating protein 1) (p50-RhoGAP)	8	T			T56		1.12472	0.973011	1.07191	1.09676	0.812897	0.77831	1.00907	0.855752		0.865112	0.953044	0.975138	0.957452	1.24132	1.05272		1.10674	1.30248	1.07956		-0.209042	-0.0693849	-0.0363212	-0.0627273	0.311879	0.0741215		0.146315	0.381264	0.110443
ANSMEGLMPR	O43306	ADCY6	Adenylate cyclase type 6 (EC 4.6.1.1) (ATP pyrophosphate-lyase 6) (Adenylate cyclase type VI) (Adenylyl cyclase 6) (Ca(2+)-inhibitable adenylyl cyclase)	3	S			S576		0.977381	0.924869	0.974912	1.24993	0.999045	1.12646	1.26904	1.37898		0.946273	0.997474	1.27886	1.12754	1.27025	1.38029		1.19156	1.27347	1.07931		-0.0796713	-0.00364889	0.35486	0.173175	0.345116	0.464975		0.252846	0.348765	0.110115
AGASISTLAGLSLK	Q9UJW0	DCTN4	Dynactin subunit 4 (Dyn4) (Dynactin subunit p62)	4	S			S196		1.12355	1.00035	0.492171	0.717648	1.44785	1.52184	0.982761	0.998135		0.890349	0.438049	0.638732	1.0511	0.678771	0.689389		1.18055	1.54953	1.07931		-0.167557	-1.19084	-0.646718	0.0718982	-0.559003	-0.536609		0.239455	0.631833	0.110109			down
IINLGPVHPGPLSPEPQPMGVR	Q86T03	TMEM55B	Type 1 phosphatidylinositol 4,5-bisphosphate 4-phosphatase (Type 1 PtdIns-4,5-P2 4-Ptase) (EC 3.1.3.78) (PtdIns-4,5-P2 4-Ptase I) (Transmembrane protein 55B)	13	S			S162		1.01546	0.975513	0.85897	1.07413	0.789819	0.982776	1.05498	0.901141		0.960658	0.84589	1.05778	1.24431	1.33572	1.14095		1.29526	1.57907	1.07863		-0.0579045	-0.241458	0.0810356	0.315341	0.417619	0.190231		0.373246	0.659077	0.109196
VIYSQPSAR	Q9Y624	F11R	Junctional adhesion molecule A (JAM-A) (Junctional adhesion molecule 1) (JAM-1) (Platelet F11 receptor) (Platelet adhesion molecule 1) (PAM-1) (CD antigen CD321)	7	S			S284		0.2569	0.396347	2.26651	2.35477	0.252854	0.295155	3.13061	2.4981		1.5428	8.82254	9.16609	1.16729	12.3811	9.87961		0.756605	1.40335	1.07784		0.625555	3.14119	3.19631	0.223167	3.63007	3.30445		-0.402388	0.488872	0.108148			up	up		up	up
LNQPGTPTR	P36507	MAP2K2	Dual specificity mitogen-activated protein kinase kinase 2 (MAP kinase kinase 2) (MAPKK 2) (EC 2.7.12.2) (ERK activator kinase 2) (MAPK/ERK kinase 2) (MEK 2)	6	T			T394		0.97828	0.962679	0.961932	1.0712	0.969776	1.08835	1.09497	1.14434		0.984052	0.983289	1.09498	1.12227	1.1291	1.18		1.14046	1.14829	1.07764		-0.0231937	-0.0243132	0.130911	0.166424	0.175168	0.238787		0.189618	0.199481	0.107876
RASLSDLTDLEDIEGLTVR	Q8WZ73	RFFL	E3 ubiquitin-protein ligase rififylin (EC 6.3.2.-) (Caspase regulator CARP2) (Caspases-8 and -10-associated RING finger protein 2) (CARP-2) (FYVE-RING finger protein Sakura) (Fring) (RING finger and FYVE-like domain-containing protein 1) (RING finger protein 189) (RING finger protein 34-like)	3	S			S240		0.897528	1.03181	0.919103	0.960293	1.00382	1.37935	1.13086	1.15714		1.14961	1.02404	1.06993	1.37411	1.12656	1.15275		1.19528	1.10012	1.0774		0.201144	0.0342693	0.097518	0.458497	0.171926	0.205074		0.257354	0.137657	0.107556
NLESIDPQFTIR	Q9Y2L9	LRCH1	Leucine-rich repeat and calponin homology domain-containing protein 1 (Calponin homology domain-containing protein 1) (Neuronal protein 81) (NP81)	10	T			T568		0.868307	0.973476	0.973049	1.10188	0.911217	1.1853	1.31242	1.24393		1.12112	1.12063	1.269	1.30079	1.4403	1.36514		1.16026	1.28526	1.07576		0.16494	0.164307	0.343691	0.379391	0.526365	0.449044		0.214451	0.362058	0.105353
SSTGSPTSPLNAEK	Q15746	MYLK	Myosin light chain kinase, smooth muscle (MLCK) (smMLCK) (EC 2.7.11.18) (Kinase-related protein) (KRP) (Telokin) [Cleaved into: Myosin light chain kinase, smooth muscle, deglutamylated form]	5	S			S1776		0.963637	1.01621	1.00721	0.984138	0.747598	0.890898	1.12823	0.82129		1.05455	1.04522	1.02127	1.19168	1.50914	1.09857		1.13003	1.44385	1.07569		0.0766338	0.0638024	0.0303706	0.252998	0.593725	0.13563		0.176364	0.529922	0.105259
VTSTNPLTPTPPPPVAK	O43150	ASAP2	Arf-GAP with SH3 domain, ANK repeat and PH domain-containing protein 2 (Development and differentiation-enhancing factor 2) (Paxillin-associated protein with ARF GAP activity 3) (PAG3) (Pyk2 C-terminus-associated protein) (PAP)	10	T			T845		1.24196	1.02006	0.822401	1.21096	1.03187	1.03423	1.02834	1.08178		0.821328	0.662179	0.975039	1.00228	0.996577	1.04837		1.22032	1.50499	1.07521		-0.28397	-0.594706	-0.0364679	0.00329139	-0.00494751	0.0681439		0.287261	0.589759	0.104612
SLSAIDR	O95831	AIFM1	Apoptosis-inducing factor 1, mitochondrial (EC 1.1.1.-) (Programmed cell death protein 8)	3	S			S268		0.934035	1.02689	0.861256	1.02095	0.844063	1.02098	1.01221	0.991989		1.09941	0.922082	1.09305	1.2096	1.19921	1.17525		1.10023	1.30055	1.0752		0.136731	-0.117034	0.128363	0.274531	0.262085	0.232973		0.1378	0.379119	0.10461
APSDSSLGTPSDGRPELR	Q15642	TRIP10	Cdc42-interacting protein 4 (Protein Felic) (Salt tolerant protein) (hSTP) (Thyroid receptor-interacting protein 10) (TR-interacting protein 10) (TRIP-10)	3	S			S296		0.636972	0.774505	1.09583	1.26335	0.829064	1.0077	1.2275	1.7668		1.21592	1.72038	1.98337	1.21547	1.48058	2.13108		0.999632	0.860613	1.07448		0.282044	0.782724	0.987953	0.281513	0.566161	1.09159		-0.000531689	-0.216563	0.103633			up	up			up
SAMDSPVPASMFAPEPSSPGAAR	O00178	GTPBP1	GTP-binding protein 1 (G-protein 1) (GP-1) (GP1)	18	S			S25		0.963136	0.995217	1.03093	1.36957	0.881967	1.15063	1.2351	1.34654		1.03331	1.07039	1.42199	1.30461	1.40039	1.52675		1.26256	1.30829	1.07367		0.0472708	0.0981409	0.507913	0.383622	0.485827	0.610464		0.336351	0.387686	0.102551
GSESGIFTNTK	P02671	FGA	Fibrinogen alpha chain [Cleaved into: Fibrinopeptide A; Fibrinogen alpha chain]	10	T			T557		0.825991	1.13081	1.02124	1.02298	1.00064	1.12825	1.4659	1.32986		1.36904	1.23638	1.23849	1.12752	1.46496	1.32901		0.823587	1.18488	1.07309		0.453165	0.306118	0.308578	0.173159	0.55086	0.410354		-0.280007	0.244743	0.101776
AVLSPGSVFSPGR	P27987	ITPKB	Inositol-trisphosphate 3-kinase B (EC 2.7.1.127) (Inositol 1,4,5-trisphosphate 3-kinase B) (IP3 3-kinase B) (IP3K B) (InsP 3-kinase B)	4	S			S43		1.065	1.15994	1.20355	1.13719	0.684756	0.700496	0.98417	0.783871		1.08915	1.13009	1.06778	1.02299	1.43726	1.14474		0.939256	1.27181	1.07208		0.123198	0.176436	0.0946124	0.0327881	0.523318	0.195026		-0.0904097	0.346882	0.100414
VQEKPDSPGGSTQIQR	Q13459	MYO9B	Unconventional myosin-IXb (Unconventional myosin-9b)	7	S			S1290		1.26427	1.01134	0.829559	1.00556	1.14303	1.05618	1.1366	0.974463		0.799941	0.656158	0.795372	0.924015	0.994379	0.852526		1.1551	1.51546	1.07186		-0.322035	-0.607885	-0.330299	-0.114012	-0.00813196	-0.230184		0.208023	0.599753	0.100115
RGSDPASGEVEASQLR	Q8WWA1	TMEM40	Transmembrane protein 40	3	S			S137		0.883577	1.0435	1.07575	0.96798	1.00793	1.18641	1.19556	1.18229		1.181	1.2175	1.09552	1.17707	1.18616	1.17299		0.996679	0.974259	1.07071		0.240005	0.283916	0.131621	0.235206	0.246294	0.230186		-0.00479926	-0.0376224	0.0985644
ANINVENAFFTLAR	P61006	RAB8A	Ras-related protein Rab-8A (Oncogene c-mel)	11	T			T164		0.973496	0.84992	1.16702	1.57924	0.871469	0.773141	1.92781	1.51357		0.873059	1.19879	1.62224	0.88717	2.21214	1.73681		1.01616	1.84531	1.07062		-0.195848	0.26158	0.697984	-0.172718	1.14544	0.796437		0.02313	0.883861	0.0984526						up	up			up
TQTPPVSPAPQPTEER	Q14247	CTTN	Src substrate cortactin (Amplaxin) (Oncogene EMS1)	3	T	7	S	T401	S405	1.22035	1.33891	0.704275	0.556256	1.0805	1.09301	1.07008	0.526805		1.09716	0.57711	0.455818	1.01158	0.990357	0.487558		0.922004	1.71606	1.06963		0.133768	-0.793081	-1.13347	0.0166129	-0.0139791	-1.03635		-0.117155	0.779102	0.0971181			down	down			down			up
LSPHKVQGR	Q9GZP8	IMUP	Immortalization up-regulated protein (Hepatocyte growth factor activator inhibitor type 2-related small protein) (H2RSP) (HAI-2-related small protein)	2	S			S29		0.943967	1.01631	1.08845	1.23701	0.75713	0.703089	1.37274	1.06094		1.07663	1.15305	1.31044	0.928625	1.81308	1.40126		0.862525	1.57241	1.06931		0.106529	0.20546	0.39005	-0.106832	0.858442	0.486724		-0.213361	0.652981	0.0966744						up
SETSPVAPR	Q9Y4G8	RAPGEF2	Rap guanine nucleotide exchange factor 2 (Cyclic nucleotide ras GEF) (CNrasGEF) (Neural RAP guanine nucleotide exchange protein) (nRap GEP) (PDZ domain-containing guanine nucleotide exchange factor 1) (PDZ-GEF1) (RA-GEF-1) (Ras/Rap1-associating GEF-1)	3	T			T1021		1.07277	0.980969	0.925889	1.01863	1.04938	1.03733	1.08309	1.06477		0.914422	0.863078	0.949524	0.988517	1.03213	1.01467		1.08103	1.19587	1.06861		-0.129068	-0.212436	-0.0747241	-0.0166628	0.0456254	0.0210133		0.112405	0.258062	0.0957374
AASLTEDR	Q04637	EIF4G1	Eukaryotic translation initiation factor 4 gamma 1 (eIF-4-gamma 1) (eIF-4G 1) (eIF-4G1) (p220)	3	S			S1209		0.870908	1.06894	1.60611	1.49243	0.783963	0.768377	1.8907	1.43519		1.22738	1.84418	1.71365	0.980119	2.41172	1.83069		0.798543	1.30775	1.0683		0.295586	0.882981	0.777071	-0.0289712	1.27006	0.872387		-0.324557	0.387083	0.0953164			up	up		up	up
FFQGSQEFLASASASAER	Q7Z2W4	ZC3HAV1	Zinc finger CCCH-type antiviral protein 1 (ADP-ribosyltransferase diphtheria toxin-like 13) (ARTD13) (Zinc finger CCCH domain-containing protein 2) (Zinc finger antiviral protein) (ZAP)	5	S			S257		1.05516	1.01443	0.833567	1.25144	0.887467	1.09367	0.979341	1.12363		0.961395	0.78999	1.18602	1.23235	1.10352	1.26611		1.28184	1.39688	1.06753		-0.0567987	-0.340094	0.246124	0.301414	0.142117	0.340407		0.358213	0.482212	0.0942825
GKTLVQK	Q05655	PRKCD	Protein kinase C delta type (EC 2.7.11.13) (Tyrosine-protein kinase PRKCD) (EC 2.7.10.2) (nPKC-delta) [Cleaved into: Protein kinase C delta type regulatory subunit; Protein kinase C delta type catalytic subunit (Sphingosine-dependent protein kinase-1) (SDK1)]	3	T			T43		0.374392	0.465929	6.20758	1.4455	0.636243	0.587555	6.02958	2.62174		1.2445	16.5804	3.86093	0.923476	9.47686	4.12066		0.742049	0.571569	1.06727		0.315561	4.05141	1.94895	-0.114853	3.24441	2.04287		-0.430414	-0.807	0.0939241			up	up		up	up			down
RHTDPVQLQAAGR	O75791	GRAP2	GRB2-related adapter protein 2 (Adapter protein GRID) (GRB-2-like protein) (GRB2L) (GRBLG) (GRBX) (Grf40 adapter protein) (Grf-40) (Growth factor receptor-binding protein) (Hematopoietic cell-associated adapter protein GrpL) (P38) (Protein GADS) (SH3-SH2-SH3 adapter Mona)	3	T			T262		0.919796	0.922805	1.8027	1.54534	0.894632	0.939804	2.19458	1.60148		1.00327	1.9599	1.68009	1.05049	2.45305	1.7901		1.04707	1.25162	1.06548		0.00471291	0.970777	0.748538	0.0710657	1.29458	0.840042		0.0663528	0.323802	0.0915042			up			up	up
ASTNSETNRGESEK	P02686	MBP	Myelin basic protein (MBP) (Myelin A1 protein) (Myelin membrane encephalitogenic protein)	12	S			S26		0.290584	0.285298	3.11503	2.3768	0.302236	0.2261	3.70107	2.63153		0.981807	10.7199	8.17939	0.748092	12.2456	8.70687		0.761955	1.14233	1.06449		-0.0264893	3.42222	3.03199	-0.418712	3.6142	3.12215		-0.392222	0.191977	0.0901601			up	up		up	up
GEDVNRTLEGGR	P58546	MTPN	Myotrophin (Protein V-1)	7	T			T31		0.918136	1.05955	1.16104	1.04122	0.962168	1.10812	1.44437	1.16102		1.15402	1.26456	1.13406	1.15169	1.50117	1.20667		0.997979	1.18711	1.06403		0.206672	0.338632	0.181496	0.203754	0.586083	0.271034		-0.00291881	0.247451	0.0895372
SKSMDLGIADETK	Q8TEW0	PARD3	Partitioning defective 3 homolog (PAR-3) (PARD-3) (Atypical PKC isotype-specific-interacting protein) (ASIP) (CTCL tumor antigen se2-5) (PAR3-alpha)	3	S			S852		1.17368	0.867989	0.957616	1.12919	1.01011	0.847737	1.22069	1.03394		0.739546	0.81591	0.962097	0.839255	1.20848	1.0236		1.13482	1.48114	1.06392		-0.435288	-0.293517	-0.055745	-0.252819	0.273189	0.0336454		0.182469	0.566707	0.0893904
SLNLVDSPQPLLEK	P46019	PHKA2	Phosphorylase b kinase regulatory subunit alpha, liver isoform (Phosphorylase kinase alpha L subunit)	1	S			S729		0.765615	0.648848	0.859951	1.8849	1.08267	1.1257	1.60008	2.83496		0.847486	1.12322	2.46194	1.03975	1.47791	2.6185		1.22687	1.31579	1.06359		-0.238739	0.167635	1.2998	0.0562394	0.563559	1.38874		0.294978	0.395924	0.0889444				up			up
VVQEYIDAFSDYANFK	P18433	PTPRA	Receptor-type tyrosine-protein phosphatase alpha (Protein-tyrosine phosphatase alpha) (R-PTP-alpha) (EC 3.1.3.48)	12	Y			Y798		1.09841	0.990809	1.18359	1.00899	0.879352	0.920741	1.20704	0.858964		0.902036	1.07755	0.918593	1.04707	1.37264	0.976814		1.16078	1.27386	1.06338		-0.148743	0.107754	-0.122503	0.0663533	0.456957	-0.0338442		0.215096	0.349203	0.0886587
LEGNSPQGSNQGVK	P61006	RAB8A	Ras-related protein Rab-8A (Oncogene c-mel)	9	S			S185		1.05804	0.989969	1.15573	1.061	0.947393	1.03702	0.992752	1.00876		0.935661	1.09232	1.0028	1.09461	1.04788	1.06478		1.16987	0.959311	1.06181		-0.0959425	0.1274	0.00402851	0.130411	0.0674707	0.0905503		0.226353	-0.0599292	0.0865218
REQDSPPMKPSALDAIR	Q16799	RTN1	Reticulon-1 (Neuroendocrine-specific protein)	5	S			S487		1.22105	1.03173	0.818639	1.00277	0.995939	0.950037	0.987671	0.868145		0.844955	0.670441	0.821235	0.953911	0.991698	0.871685		1.12895	1.47917	1.06143		-0.243054	-0.576819	-0.284132	-0.0680737	-0.0120275	-0.198122		0.17498	0.564791	0.0860107
NPLPPILGSPTK	O75385	ULK1	Serine/threonine-protein kinase ULK1 (EC 2.7.11.1) (Autophagy-related protein 1 homolog) (ATG1) (hATG1) (Unc-51-like kinase 1)	9	S			S623		1.02939	0.925317	1.16419	1.13313	0.746357	0.755537	1.12853	0.87139		0.898898	1.13095	1.10078	1.0123	1.51205	1.16753		1.12616	1.33697	1.06063		-0.15377	0.177541	0.138528	0.0176367	0.596509	0.223453		0.171407	0.418968	0.084925
QNSDPTSENPPLPTR	Q9UKE5	TNIK	TRAF2 and NCK-interacting protein kinase (EC 2.7.11.1)	3	S			S640		0.999777	1.00869	0.91247	1.08182	0.775879	0.879921	1.36113	0.890267		1.00892	0.912673	1.08206	1.1341	1.75431	1.14743		1.12407	1.92216	1.06042		0.0128049	-0.13183	0.113776	0.181543	0.8109	0.198407		0.168738	0.94273	0.0846312						up				up
LSSMAMISGLSGR	Q15746	MYLK	Myosin light chain kinase, smooth muscle (MLCK) (smMLCK) (EC 2.7.11.18) (Kinase-related protein) (KRP) (Telokin) [Cleaved into: Myosin light chain kinase, smooth muscle, deglutamylated form]	3	S			S1760		0.352162	0.418073	2.07251	2.28592	0.346721	0.413677	2.91726	2.38657		1.18716	5.8851	6.49111	1.19311	8.41385	6.88326		1.00501	1.42969	1.06041		0.247515	2.55707	2.69846	0.254727	3.07277	2.78309		0.00721256	0.515699	0.0846271			up	up		up	up
RFSDSEER	O75113	N4BP1	NEDD4-binding protein 1 (N4BP1)	3	S			S288		0.975235	0.983002	0.765443	0.831288	1.24733	1.53711	1.42534	1.12652		1.00796	0.784881	0.852398	1.23232	1.14272	0.903148		1.22258	1.45591	1.05954		0.011444	-0.349455	-0.230402	0.301378	0.192469	-0.146965		0.289934	0.541923	0.0834367
ALETIPITPVER	Q2LD37	KIAA1109	Uncharacterized protein KIAA1109 (Fragile site-associated protein)	8	T			T3996		0.960621	1.13317	1.23137	0.977251	0.794161	1.03861	1.02136	0.855297		1.17963	1.28185	1.01731	1.30781	1.28609	1.07698		1.10866	1.00331	1.05866		0.238329	0.35823	0.0247616	0.387151	0.362993	0.106994		0.148822	0.00476257	0.0822328
QMSVPGIFNPHEIPEEMCD	O14980	XPO1	Exportin-1 (Exp1) (Chromosome region maintenance 1 protein homolog)	3	S			S1055		1.00175	0.904894	1.13802	1.18174	0.844293	1.1031	1.08653	1.05411		0.903312	1.13603	1.17967	1.30654	1.28691	1.24851		1.44639	1.13281	1.05835		-0.146704	0.184002	0.238386	0.38575	0.363911	0.320205		0.532454	0.179908	0.0818182
NFSFMNPGMER	Q04759	PRKCQ	Protein kinase C theta type (EC 2.7.11.13) (nPKC-theta)	3	S			S695		0.889994	0.959303	0.966637	1.03675	1.06991	1.27355	1.40572	1.31871		1.07788	1.08612	1.1649	1.19034	1.31387	1.23255		1.10434	1.2097	1.05808		0.108191	0.119179	0.220203	0.251372	0.393826	0.301646		0.143182	0.274647	0.0814429
NLFNNQGNASPPAGPSNVPK	O15117	FYB	FYN-binding protein (Adhesion and degranulation promoting adaptor protein) (ADAP) (FYB-120/130) (p120/p130) (FYN-T-binding protein) (SLAP-130) (SLP-76-associated phosphoprotein)	10	S			S46		0.978169	0.999412	0.83935	1.02599	0.929084	0.883743	1.0412	1.03018		1.02172	0.858082	1.04889	0.951198	1.12068	1.10881		0.93098	1.30603	1.05713		0.0309957	-0.220812	0.0688662	-0.0721818	0.164372	0.149017		-0.103178	0.385184	0.0801503
SVAQLAGSR	Q53GL0	PLEKHO1	Pleckstrin homology domain-containing family O member 1 (PH domain-containing family O member 1) (C-Jun-binding protein) (JBP) (Casein kinase 2-interacting protein 1) (CK2-interacting protein 1) (CKIP-1) (Osteoclast maturation-associated gene 120 protein)	8	S			S221		0.647662	0.633561	1.6804	2.42744	0.516649	0.591017	2.68861	2.04698		0.978228	2.59456	3.748	1.14394	5.20394	3.96203		1.1694	2.00571	1.0571		-0.0317566	1.37549	1.90612	0.194016	2.3796	1.98624		0.225773	1.00411	0.0801165			up	up		up	up			up
ASQSSSPDMLQSEVSFSVGGR	O43182	ARHGAP6	Rho GTPase-activating protein 6 (Rho-type GTPase-activating protein 6) (Rho-type GTPase-activating protein RhoGAPX-1)	6	S			S637		0.897183	1.02558	0.859218	0.974964	0.976553	1.20568	1.042	1.12155		1.14311	0.957685	1.08669	1.23463	1.06702	1.14848		1.08006	1.11417	1.05686		0.192969	-0.0623773	0.119946	0.304077	0.0935877	0.199728		0.111107	0.155965	0.0797814
NPSSAGSWNSGSSGPGSTGNR	P02671	FGA	Fibrinogen alpha chain [Cleaved into: Fibrinopeptide A; Fibrinogen alpha chain]	10	S			S297		1.05728	0.897599	0.9349	1.08538	0.948989	1.00594	1.09197	1.02906		0.848974	0.884254	1.02658	1.06002	1.15067	1.08438		1.24859	1.30128	1.0563		-0.236207	-0.177467	0.0378526	0.0840874	0.202469	0.116869		0.320295	0.379937	0.0790169
GILAADESTGSIAK	P04075	ALDOA	Fructose-bisphosphate aldolase A (EC 4.1.2.13) (Lung cancer antigen NY-LU-1) (Muscle-type aldolase)	11	S			S39		1.01431	0.992566	1.21417	1.00727	1.02799	1.06167	1.51315	1.07809		0.978565	1.19705	0.993066	1.03275	1.47194	1.04873		1.05538	1.22964	1.05605		-0.0312603	0.25948	-0.0100383	0.0464972	0.55772	0.0686427		0.0777576	0.29824	0.078681
TMSQDLR	P42331	ARHGAP25	Rho GTPase-activating protein 25 (Rho-type GTPase-activating protein 25)	3	S			S487		1.14507	1.00117	0.562337	1.06	1.06565	1.17923	1.44087	1.04175		0.874332	0.491095	0.925715	1.10658	1.3521	0.977571		1.26563	2.75323	1.05602		-0.193747	-1.02592	-0.111361	0.146104	0.4352	-0.0327264		0.339851	1.46112	0.0786341			down							up
SGSIVELIAGGGSSCSPVLSR	P42858	HTT	Huntingtin (Huntington disease protein) (HD protein)	16	S			S432		1.26417	1.1512	0.805079	1.06511	0.886323	1.142	1.27704	0.788557		0.910638	0.636844	0.842536	1.28847	1.44083	0.889695		1.41491	2.26245	1.05597		-0.13505	-0.650988	-0.24719	0.365664	0.526897	-0.168617		0.500714	1.17788	0.0785727										up
ALSVAELTQQMFDAR	Q9H4B7	TUBB1	Tubulin beta-1 chain	3	S			S285		1.02952	1.21991	1.5743	1.88428	0.370227	0.642581	0.736558	0.715478		1.18494	1.52917	1.83025	1.73564	1.98948	1.93254		1.46475	1.30102	1.05589		0.244812	0.612747	0.872042	0.795467	0.992388	0.950497		0.550655	0.379641	0.0784551				up	up	up	up
GNSLPCVLEQK	Q08495	DMTN	Dematin (Dematin actin-binding protein) (Erythrocyte membrane protein band 4.9)	3	S			S333		0.856004	0.761334	1.65796	1.56586	0.881379	0.945797	2.26516	1.70219		0.889405	1.93687	1.82926	1.07309	2.57002	1.93128		1.20652	1.3269	1.05577		-0.169088	0.953724	0.871263	0.101769	1.36178	0.949557		0.270856	0.408056	0.0782933			up	up		up	up
RLSLTLR	Q00537	CDK17	Cyclin-dependent kinase 17 (EC 2.7.11.22) (Cell division protein kinase 17) (PCTAIRE-motif protein kinase 2) (Serine/threonine-protein kinase PCTAIRE-2)	3	S			S9		0.663742	0.593204	1.43854	1.69086	0.751396	0.494185	1.6273	2.02065		0.893726	2.16732	2.54746	0.65769	2.1657	2.6892		0.735897	0.999253	1.05564		-0.162095	1.11591	1.34906	-0.60452	1.11484	1.42718		-0.442425	-0.00107802	0.078118			up	up		up	up
LLSLGAGEFKSQEHAK	P12259	F5	Coagulation factor V (Activated protein C cofactor) (Proaccelerin, labile factor) [Cleaved into: Coagulation factor V heavy chain; Coagulation factor V light chain]	11	S			S859		1.29338	1.01177	1.16698	1.20284	0.926921	0.836718	0.971777	0.909945		0.782267	0.902269	0.929999	0.902686	1.04839	0.981686		1.15394	1.16195	1.05558		-0.354267	-0.14837	-0.104699	-0.147705	0.0681792	-0.0266665		0.206563	0.21655	0.0780323
SPAVATSTAAPPPPSSPLPSK	Q14157	UBAP2L	Ubiquitin-associated protein 2-like (Protein NICE-4)	16	S			S454		1.22977	1.0117	0.850561	0.75435	1.04393	1.16706	1.05518	0.67566		0.822677	0.691645	0.61341	1.11794	1.01077	0.647225		1.35891	1.4614	1.05513		-0.281602	-0.531897	-0.705077	0.160848	0.0154521	-0.62766		0.44245	0.547349	0.0774172
LTGSLGCSIDR	Q99698	LYST	Lysosomal-trafficking regulator (Beige homolog)	4	S			S2124		0.956368	1.00232	0.777418	1.05664	0.906553	1.29608	1.25823	1.05671		1.04805	0.812886	1.10484	1.42968	1.38792	1.16564		1.36413	1.7074	1.05503		0.0677085	-0.298876	0.143842	0.515692	0.472929	0.221119		0.447983	0.771805	0.0772774										up
NLSFEIK	Q05209	PTPN12	Tyrosine-protein phosphatase non-receptor type 12 (EC 3.1.3.48) (PTP-PEST) (Protein-tyrosine phosphatase G1) (PTPG1)	3	S			S435		1.03477	0.919583	1.00034	1.44799	0.642443	0.704622	2.00404	0.947173		0.888681	0.966725	1.39933	1.09678	3.1194	1.47433		1.23417	3.22677	1.0536		-0.170263	-0.0488219	0.484735	0.13328	1.64127	0.560059		0.303543	1.69009	0.0753246						up				up
GPLSPFNSR	A1L390	PLEKHG3	Pleckstrin homology domain-containing family G member 3 (PH domain-containing family G member 3)	4	S			S76		1.04387	0.915389	0.712003	0.899018	1.23959	1.34435	1.14103	1.12475		0.876922	0.682082	0.861239	1.08452	0.920489	0.907358		1.23673	1.34953	1.05355		-0.18948	-0.551982	-0.215515	0.11705	-0.119527	-0.140256		0.30653	0.432455	0.0752588
SSFVPSLFSK	P55210	CASP7	Caspase-7 (CASP-7) (EC 3.4.22.60) (Apoptotic protease Mch-3) (CMH-1) (ICE-like apoptotic protease 3) (ICE-LAP3) [Cleaved into: Caspase-7 subunit p20; Caspase-7 subunit p11]	9	S			S37		0.0609817	0.0373832	2.5557	2.4141	0.0721327	0.0233781	3.92854	3.00739		0.613023	41.9093	39.5873	0.324099	54.4626	41.6925		0.52869	1.29954	1.05318		-0.705987	5.3892	5.30696	-1.62549	5.76719	5.38172		-0.919506	0.377998	0.0747528			up	up	down	up	up		down
SESLSNCSIGK	Q92625	ANKS1A	Ankyrin repeat and SAM domain-containing protein 1A (Odin)	3	S			S647		0.86668	0.701399	0.901934	0.785437	1.39732	1.37492	1.89252	1.33291		0.809294	1.04068	0.90626	0.983968	1.35439	0.953904		1.21584	1.30145	1.05257		-0.305264	0.0575231	-0.142003	-0.0233165	0.437639	-0.0680836		0.281948	0.380116	0.0739195
SASQDCIETTPGAQEGK	Q99767	APBA2	Amyloid beta A4 precursor protein-binding family A member 2 (Adapter protein X11beta) (Neuron-specific X11L protein) (Neuronal Munc18-1-interacting protein 2) (Mint-2)	3	S			S480		1.22044	1.03913	0.855236	0.961705	1.03317	0.998979	1.17221	0.856813		0.851437	0.700758	0.787996	0.966908	1.13458	0.829306		1.13562	1.61907	1.05242		-0.232029	-0.513011	-0.34374	-0.0485491	0.182152	-0.270024		0.18348	0.695164	0.0737161
SGPTPPTSENEQK	O15117	FYB	FYN-binding protein (Adhesion and degranulation promoting adaptor protein) (ADAP) (FYB-120/130) (p120/p130) (FYN-T-binding protein) (SLAP-130) (SLP-76-associated phosphoprotein)	4	T			T158		1.03628	0.917982	1.2144	1.09317	1.01523	1.04973	1.4591	1.12553		0.885847	1.17189	1.0549	1.03398	1.43721	1.10864		1.16722	1.22641	1.05094		-0.174871	0.228832	0.0771128	0.0482074	0.523273	0.14879		0.223079	0.294441	0.071677
ASSEDTLNKPGSTAASGVVR	Q5M775	SPECC1	Cytospin-B (Nuclear structure protein 5) (NSP5) (Sperm antigen HCMOGT-1) (Sperm antigen with calponin homology and coiled-coil domains 1)	3	S			S55		0.876629	0.929769	1.49856	1.83579	0.760112	1.03453	1.98523	1.67215		1.06062	1.70945	2.09415	1.36102	2.61176	2.19987		1.28323	1.52783	1.05049		0.0849063	0.773534	1.06636	0.444689	1.38502	1.13742		0.359782	0.611488	0.0710556			up	up		up	up
LAAGRPFNTYPR	O96013	PAK4	Serine/threonine-protein kinase PAK 4 (EC 2.7.11.1) (p21-activated kinase 4) (PAK-4)	9	T			T207		0.74625	1.152	1.08129	1.23792	0.641385	1.10722	1.0232	1.11744		1.54372	1.44897	1.65885	1.7263	1.5953	1.74223		1.11828	1.10099	1.05027		0.626407	0.535024	0.730184	0.787682	0.673824	0.800938		0.161276	0.1388	0.0707543					up		up
DSLSDDGVDLK	P07948	LYN	Tyrosine-protein kinase Lyn (EC 2.7.10.2) (Lck/Yes-related novel protein tyrosine kinase) (V-yes-1 Yamaguchi sarcoma viral related oncogene homolog) (p53Lyn) (p56Lyn)	4	S			S13		1.15228	1.14341	1.28136	1.02558	1.09752	0.861328	0.936965	1.025		0.992309	1.11203	0.89005	0.784798	0.853714	0.933926		0.790881	0.76771	1.0493		-0.0111393	0.153191	-0.168042	-0.349607	-0.228175	-0.0986198		-0.338467	-0.381366	0.0694224
NLIDSMDQSAFAGFSFVNPK	Q05655	PRKCD	Protein kinase C delta type (EC 2.7.11.13) (Tyrosine-protein kinase PRKCD) (EC 2.7.10.2) (nPKC-delta) [Cleaved into: Protein kinase C delta type regulatory subunit; Protein kinase C delta type catalytic subunit (Sphingosine-dependent protein kinase-1) (SDK1)]	15	S			S664		0.550267	1.02058	1.33547	1.41469	0.530875	1.02063	1.50869	1.43092		1.8547	2.42694	2.57092	1.92254	2.8419	2.69539		1.03658	1.17098	1.04842		0.891185	1.27914	1.36228	0.943017	1.50685	1.43049		0.0518319	0.227713	0.0682102		up	up	up	up	up	up
SQSESSDEVTELDLSHGK	Q86YS7	C2CD5	C2 domain-containing protein 5 (C2 domain-containing phosphoprotein of 138 kDa)	3	S			S659		0.964815	0.994101	1.19202	1.07516	1.03828	0.955365	2.05168	1.2129		1.03035	1.23549	1.11437	0.92014	1.97604	1.16818		0.893032	1.59939	1.04829		0.0431413	0.305083	0.156232	-0.120074	0.982609	0.224265		-0.163216	0.677526	0.0680332						up
HINSIK	O95721	SNAP29	Synaptosomal-associated protein 29 (SNAP-29) (Soluble 29 kDa NSF attachment protein) (Vesicle-membrane fusion protein SNAP-29)	4	S			S111		0.0813654	0.0586665	1.49586	2.1422	0.05646	0.01	1.88138	1.55361		0.721026	18.3845	26.3281	0.177117	33.3224	27.517		0.01	1.81253	1.04516		-0.471877	4.20042	4.71853	-2.49723	5.05842	4.78225		-6.64386	0.858003	0.0637194			up	up	down	up	up		down	up
HVSPVTPPR	Q13443	ADAM9	Disintegrin and metalloproteinase domain-containing protein 9 (ADAM 9) (EC 3.4.24.-) (Cellular disintegrin-related protein) (Meltrin-gamma) (Metalloprotease/disintegrin/cysteine-rich protein 9) (Myeloma cell metalloproteinase)	3	S			S758		0.952732	1.00697	1.00869	1.02709	0.965234	0.844841	1.15786	1.08746		1.05693	1.05874	1.07805	0.875271	1.19956	1.12663		0.828124	1.13302	1.04506		0.0798821	0.0823416	0.108422	-0.192199	0.26251	0.172009		-0.272081	0.180169	0.0635869
DNLGEVPLTPTEEASLPLAVTK	Q6ZNJ1	NBEAL2	Neurobeachin-like protein 2	9	T			T1867		1.00829	0.945514	1.15027	1.39693	0.880114	0.913119	1.20891	1.27266		0.937739	1.14081	1.38545	1.0375	1.37359	1.44602		1.10639	1.20405	1.04372		-0.092742	0.190054	0.470351	0.0531138	0.457949	0.532089		0.145856	0.267895	0.0617386
EAALPPVSPLK	Q04637	EIF4G1	Eukaryotic translation initiation factor 4 gamma 1 (eIF-4-gamma 1) (eIF-4G 1) (eIF-4G1) (p220)	8	S			S1231		1.0322	0.90378	0.99609	1.045	1.06985	1.09428	1.46757	1.12945		0.875587	0.965018	1.0124	1.02283	1.37176	1.05571		1.16817	1.42148	1.04278		-0.191677	-0.0513728	0.0177786	0.032573	0.456024	0.0782079		0.22425	0.507397	0.0604293
RTESVPSDINNPVDR	Q8IVT5	KSR1	Kinase suppressor of Ras 1	4	S			S404		0.951169	0.904147	0.834566	1.12069	1.07296	1.16535	1.45389	1.31611		0.950565	0.877411	1.17822	1.08611	1.35502	1.22661		1.14259	1.54434	1.04107		-0.0731432	-0.188675	0.236612	0.119166	0.438313	0.294681		0.192309	0.626988	0.058069
AYSPEYR	Q9UDY2	TJP2	Tight junction protein ZO-2 (Tight junction protein 2) (Zona occludens protein 2) (Zonula occludens protein 2)	3	S			S266		0.989604	0.930899	0.679659	0.92772	1.45255	1.62631	1.53162	1.41764		0.940678	0.686798	0.937466	1.11962	1.05443	0.975961		1.19023	1.53529	1.04106		-0.0882266	-0.542042	-0.0931617	0.16301	0.0764699	-0.0351052		0.251237	0.618512	0.0580565
VSSLIER	Q14554	PDIA5	Protein disulfide-isomerase A5 (EC 5.3.4.1) (Protein disulfide isomerase-related protein)	3	S			S28		0.93075	0.90658	0.882929	0.96208	1.20338	1.22396	1.41686	1.29423		0.974031	0.948621	1.03366	1.01711	1.17741	1.0755		1.04423	1.24118	1.04048		-0.03796	-0.0760969	0.0477622	0.0244727	0.235611	0.105008		0.0624327	0.311708	0.0572456
SLDEDEPPPSPLTR	Q8IZD0	SAMD14	Sterile alpha motif domain-containing protein 14 (SAM domain-containing protein 14)	10	S			S117		1.78654	1.65938	0.254819	0.405628	1.81991	1.87811	0.445967	0.429829		0.928825	0.142633	0.227047	1.03198	0.245049	0.236182		1.11106	1.71805	1.04023		-0.106522	-2.80962	-2.13894	0.0454163	-2.02886	-2.08203		0.151938	0.780768	0.056908			down	down		down	down			up
ASAPSPNAQVACDHCLK	Q14258	TRIM25	E3 ubiquitin/ISG15 ligase TRIM25 (EC 6.3.2.19) (EC 6.3.2.n3) (Estrogen-responsive finger protein) (RING finger protein 147) (Tripartite motif-containing protein 25) (Ubiquitin/ISG15-conjugating enzyme TRIM25) (Zinc finger protein 147)	5	S			S100		1.09482	0.995153	0.954021	1.00474	1.03838	1.10066	1.15314	0.99118		0.908963	0.871393	0.917723	1.05998	1.11051	0.954542		1.16614	1.27441	1.04012		-0.137707	-0.198605	-0.12387	0.0840358	0.151228	-0.067119		0.221743	0.349833	0.0567505
AHQITDESLESTR	O00161	SNAP23	Synaptosomal-associated protein 23 (SNAP-23) (Vesicle-membrane fusion protein SNAP-23)	8	S			S20		1.05652	1.05466	0.920465	0.946503	0.747432	1.04069	1.34875	0.696272		0.998247	0.871227	0.895872	1.39235	1.80451	0.931552		1.39479	2.07123	1.03983		-0.00253118	-0.198879	-0.158636	0.477521	0.851607	-0.102292		0.480052	1.05049	0.0563443						up				up
TFPGFFSPMLGEFVSETESR	P02671	FGA	Fibrinogen alpha chain [Cleaved into: Fibrinopeptide A; Fibrinogen alpha chain]	19	S			S546		0.766122	0.626029	0.959065	0.854542	0.902819	1.22925	0.892307	1.04638		0.81714	1.25184	1.11541	1.36157	0.988356	1.15901		1.66626	0.789521	1.03909		-0.291345	0.324054	0.157577	0.445268	-0.0168967	0.212896		0.736613	-0.340951	0.0553181
LSLTDPLVAER	P13224	GP1BB	Platelet glycoprotein Ib beta chain (GP-Ib beta) (GPIb-beta) (GPIbB) (Antigen CD42b-beta) (CD antigen CD42c)	2	S	4	T	S191	T193	1.14937	1.5031	1.09559	0.838283	1.07311	1.17836	0.963964	0.813206		1.30776	0.953207	0.729339	1.09807	0.898289	0.757802		0.839664	0.942387	1.03902		0.387092	-0.0691392	-0.455338	0.134976	-0.154748	-0.400108		-0.252116	-0.0856088	0.0552301
RSPTSSPTPQR	Q05193	DNM1	Dynamin-1 (EC 3.6.5.5)	2	S			S774		0.635308	0.793537	1.32258	1.24061	0.878852	0.91514	1.87994	1.7831		1.24906	2.08179	1.95276	1.04129	2.13909	2.02889		0.833661	1.02752	1.03899		0.320841	1.05783	0.965518	0.0583726	1.097	1.02069		-0.262468	0.0391731	0.0551754			up	up		up	up
ASIANSDGPTAGSQTPPFK	O75167	PHACTR2	Phosphatase and actin regulator 2	15	T			T25		1.02147	1.01226	0.859285	0.92839	0.928687	1.16641	1.03075	0.876506		0.99099	0.841226	0.908879	1.25597	1.1099	0.943811		1.26739	1.31939	1.03843		-0.013057	-0.249435	-0.13784	0.328807	0.150431	-0.0834296		0.341863	0.399866	0.0544103
EELYSK	Q8TF42	UBASH3B	Ubiquitin-associated and SH3 domain-containing protein B (EC 3.1.3.48) (Cbl-interacting protein p70) (Suppressor of T-cell receptor signaling 1) (STS-1) (T-cell ubiquitin ligand 2) (TULA-2) (Tyrosine-protein phosphatase STS1/TULA2)	4	Y			Y19		1.00605	0.950183	8.59126	1.30431	1.06508	0.597696	11.0942	1.43314		0.944473	8.53963	1.29647	0.561175	10.4164	1.34557		0.594168	1.21977	1.03787		-0.0824189	3.09417	0.374589	-0.833477	3.38078	0.428215		-0.751058	0.286605	0.0536264			up		down	up
NLSLSSSTPPLPSPGR	O43516	WIPF1	WAS/WASL-interacting protein family member 1 (Protein PRPL-2) (Wiskott-Aldrich syndrome protein-interacting protein) (WASP-interacting protein)	3	S			S340		0.507004	0.484062	2.27968	2.19482	0.505915	0.492689	2.63933	2.27125		0.954749	4.49638	4.329	0.973856	5.21694	4.4894		1.02001	1.16025	1.03705		-0.0668062	2.16876	2.11403	-0.038219	2.3832	2.16652		0.0285871	0.214439	0.0524868			up	up		up	up
AVLSPGSVFSPGR	P27987	ITPKB	Inositol-trisphosphate 3-kinase B (EC 2.7.1.127) (Inositol 1,4,5-trisphosphate 3-kinase B) (IP3 3-kinase B) (IP3K B) (InsP 3-kinase B)	10	S			S49		0.980143	0.977774	1.07426	1.23789	0.593193	0.744589	1.21339	0.776531		0.997583	1.09602	1.26297	1.25522	2.04552	1.30907		1.25826	1.86631	1.0365		-0.00349133	0.132277	0.336819	0.327943	1.03247	0.388541		0.331434	0.900192	0.0517216						up				up
DGSLNQSSGYR	P06241	FYN	Tyrosine-protein kinase Fyn (EC 2.7.10.2) (Proto-oncogene Syn) (Proto-oncogene c-Fyn) (Src-like kinase) (SLK) (p59-Fyn)	3	S			S21		1.06491	1.03649	1.14727	0.964286	0.87153	0.949215	1.23328	0.817863		0.973318	1.07734	0.905512	1.08914	1.41507	0.938422		1.11899	1.31348	1.03634		-0.0390163	0.107477	-0.143194	0.123184	0.500872	-0.0916913		0.1622	0.393395	0.051503
VGKVEHGSVALPAIMR	Q9Y490	TLN1	Talin-1	8	S			S446		0.417378	0.3022	1.29484	4.32295	0.310529	0.297706	1.64365	3.33297		0.724044	3.10232	10.3574	0.958709	5.29306	10.7332		1.3241	1.70616	1.03628		-0.465851	1.63335	3.37259	-0.0608357	2.4041	3.42401		0.405016	0.770753	0.0514199			up	up		up	up			up
GYTSDSEVYTDHGRPGK	Q92538	GBF1	Golgi-specific brefeldin A-resistance guanine nucleotide exchange factor 1 (BFA-resistant GEF 1)	4	S			S1318		1.13487	1.03435	0.849572	0.955271	1.15375	1.00341	1.10192	1.00635		0.911427	0.748608	0.841746	0.869691	0.955071	0.872238		0.954208	1.27579	1.03622		-0.133801	-0.417717	-0.248543	-0.201425	-0.0663204	-0.197206		-0.0676236	0.351396	0.0513372
ERPSSREDTPSR	Q9UDY2	TJP2	Tight junction protein ZO-2 (Tight junction protein 2) (Zona occludens protein 2) (Zonula occludens protein 2)	5	S			S441		0.959314	0.99996	0.785541	0.906463	1.56701	1.45262	1.68212	1.53382		1.04237	0.818857	0.944907	0.927001	1.07346	0.97882		0.88932	1.31092	1.03589		0.0598677	-0.288316	-0.0817555	-0.109358	0.102268	-0.0308848		-0.169226	0.390584	0.0508707
NVPQEESLEDSDVDADFK	O00505	KPNA3	Importin subunit alpha-4 (Importin alpha Q2) (Qip2) (Karyopherin subunit alpha-3) (SRP1-gamma)	11	S			S60		1.01464	0.920132	1.02751	0.954919	1.03403	1.20287	1.21208	1.00737		0.906854	1.01268	0.941139	1.16328	1.17218	0.974217		1.28276	1.15751	1.03515		-0.141058	0.0181791	-0.0875207	0.218196	0.229199	-0.0376846		0.359255	0.21102	0.0498362
VPGGSPR	Q9Y6G9	DYNC1LI1	Cytoplasmic dynein 1 light intermediate chain 1 (LIC1) (Dynein light chain A) (DLC-A) (Dynein light intermediate chain 1, cytosolic)	5	S			S405		1.3267	1.33644	0.804798	1.05514	1.17811	1.17046	0.916446	0.968889		1.00735	0.606619	0.795315	0.993508	0.777893	0.822408		0.986261	1.28234	1.03407		0.0105612	-0.721138	-0.330402	-0.00939685	-0.362356	-0.282075		-0.019958	0.358783	0.0483277
TNPPTQKPPSPPMSGR	Q8IZP0	ABI1	Abl interactor 1 (Abelson interactor 1) (Abi-1) (Abl-binding protein 4) (AblBP4) (Eps8 SH3 domain-binding protein) (Eps8-binding protein) (Nap1-binding protein) (Nap1BP) (Spectrin SH3 domain-binding protein 1) (e3B1)	10	S			S183		1.13464	0.971061	0.838746	1.04405	1.14929	1.11426	1.21883	1.09289		0.855832	0.739218	0.920162	0.969517	1.06051	0.950927		1.13284	1.43464	1.03343		-0.224601	-0.435929	-0.12004	-0.044662	0.0847565	-0.0725933		0.179939	0.520686	0.0474468
RPSALSQGR	P07359	GP1BA	Platelet glycoprotein Ib alpha chain (GP-Ib alpha) (GPIb-alpha) (GPIbA) (Glycoprotein Ibalpha) (Antigen CD42b-alpha) (CD antigen CD42b) [Cleaved into: Glycocalicin]	3	S			S603		1.04477	0.684543	0.844534	0.971898	1.32498	0.87897	1.13359	1.27325		0.655211	0.808346	0.930254	0.663384	0.855553	0.960956		1.01247	1.0584	1.033		-0.609969	-0.306955	-0.104304	-0.592083	-0.225071	-0.0574584		0.0178855	0.0818839	0.0468456
LLGPSAAADILQLSSSLPLQSR	Q7Z6Z7	HUWE1	E3 ubiquitin-protein ligase HUWE1 (EC 6.3.2.-) (ARF-binding protein 1) (ARF-BP1) (HECT, UBA and WWE domain-containing protein 1) (Homologous to E6AP carboxyl terminus homologous protein 9) (HectH9) (Large structure of UREB1) (LASU1) (Mcl-1 ubiquitin ligase E3) (Mule) (Upstream regulatory element-binding protein 1) (URE-B1) (URE-binding protein 1)	16	S			S2595		0.997147	0.883604	1.50374	2.3731	0.599923	0.721564	1.44266	1.47486		0.886132	1.50804	2.37989	1.20276	2.40474	2.45841		1.35731	1.59461	1.03299		-0.174407	0.592676	1.25089	0.266349	1.26588	1.29772		0.440755	0.673202	0.0468294				up		up	up
DASPPEPASPTIGLDKK	Q8IZD0	SAMD14	Sterile alpha motif domain-containing protein 14 (SAM domain-containing protein 14)	3	S			S173		1.36476	0.995518	0.842547	0.92256	1.27027	1.02729	1.17568	0.8867		0.729445	0.617359	0.675987	0.808713	0.92553	0.698039		1.10867	1.49918	1.03262		-0.455128	-0.695818	-0.564933	-0.3063	-0.111648	-0.51862		0.148828	0.58417	0.0463132
IRYEEQRPSLK	Q0ZGT2	NEXN	Nexilin (F-actin-binding protein) (Nelin)	9	S			S218		0.242178	0.282133	3.04836	1.6567	0.384204	0.325154	4.82332	2.71379		1.16498	12.5873	6.84084	0.846305	12.554	7.06341		0.726453	0.997361	1.03254		0.220307	3.65389	2.77417	-0.240751	3.65008	2.82036		-0.461058	-0.00381231	0.0461912			up	up		up	up
SDGVYTGLSTR	P30273	FCER1G	High affinity immunoglobulin epsilon receptor subunit gamma (Fc receptor gamma-chain) (FcRgamma) (Fc-epsilon RI-gamma) (IgE Fc receptor subunit gamma) (FceRI gamma)	5	Y			Y65		1.0302	1.22606	2.81826	0.601796	1.07966	1.01262	3.13675	0.651062		1.19012	2.73565	0.584155	0.937909	2.90531	0.603024		0.788082	1.06202	1.0323		0.251101	1.45188	-0.775576	-0.0924805	1.53869	-0.729712		-0.343582	0.0868099	0.0458642			up	down		up
QAGSHSNSFR	P18433	PTPRA	Receptor-type tyrosine-protein phosphatase alpha (Protein-tyrosine phosphatase alpha) (R-PTP-alpha) (EC 3.1.3.48)	8	S			S189		0.828796	0.934519	1.47932	1.37527	0.953788	0.963198	1.3058	1.62927		1.12756	1.78491	1.65936	1.00987	1.36907	1.70821		0.895618	0.767025	1.02944		0.173208	0.835848	0.73063	0.0141638	0.453192	0.772488		-0.159044	-0.382655	0.0418579			up				up
QASTEVPTAADLVNAIEK	O60229	KALRN	Kalirin (EC 2.7.11.1) (Huntingtin-associated protein-interacting protein) (Protein Duo) (Serine/threonine-protein kinase with Dbl- and pleckstrin homology domain)	3	S			S1865		1.02953	0.925171	1.20647	1.07417	0.899278	0.926889	1.98319	0.965332		0.898638	1.17186	1.04337	1.0307	2.20532	1.07345		1.14696	1.88189	1.02883		-0.154188	0.228806	0.0612482	0.0436297	1.14099	0.102259		0.197818	0.91218	0.041011						up				up
KAASLTEDR	Q04637	EIF4G1	Eukaryotic translation initiation factor 4 gamma 1 (eIF-4-gamma 1) (eIF-4G 1) (eIF-4G1) (p220)	4	S			S1209		0.951553	1.00823	1.6069	1.45451	0.80693	0.747541	2.02909	1.26785		1.05956	1.68871	1.52856	0.926401	2.51458	1.5712		0.874326	1.48905	1.0279		0.0834661	0.755925	0.612177	-0.110291	1.33032	0.65187		-0.193757	0.574392	0.0396933						up
SGAQASSTPLSPTR	P02545	LMNA	Prelamin-A/C [Cleaved into: Lamin-A/C (70 kDa lamin) (Renal carcinoma antigen NY-REN-32)]	11	S			S22		0.803513	0.825979	1.29439	1.34077	1.0252	0.914777	1.87361	1.75814		1.02796	1.61092	1.66864	0.892289	1.82755	1.71492		0.868019	1.13448	1.02773		0.039784	0.687885	0.738673	-0.164417	0.869915	0.778139		-0.204201	0.18203	0.039466						up	up
SATLSGSATNLASLTAALAK	Q9NQT8	KIF13B	Kinesin-like protein KIF13B (Kinesin-like protein GAKIN)	7	S			S1797		1.48181	1.13006	0.638739	0.972555	1.17563	1.17292	0.983301	0.792768		0.762621	0.431053	0.656328	0.997695	0.836403	0.674335		1.30825	1.94037	1.02744		-0.390962	-1.21406	-0.607511	-0.00332859	-0.257729	-0.568463		0.387634	0.956335	0.0390476			down							up
HTPPTIGGSLPYR	Q9NYB9	ABI2	Abl interactor 2 (Abelson interactor 2) (Abi-2) (Abl-binding protein 3) (AblBP3) (Arg-binding protein 1) (ArgBP1)	9	S			S368		0.99991	0.956718	0.930793	1.08978	0.865403	0.939891	1.20006	0.968941		0.956803	0.930877	1.08988	1.08607	1.38671	1.11964		1.13511	1.48968	1.02731		-0.0637055	-0.103338	0.124169	0.119122	0.471666	0.163037		0.182827	0.575005	0.0388681
RDSPPPPAR	O96013	PAK4	Serine/threonine-protein kinase PAK 4 (EC 2.7.11.1) (p21-activated kinase 4) (PAK-4)	3	S			S104		1.04203	1.01531	0.884488	0.947843	1.06989	1.1379	1.12802	0.999003		0.974359	0.848815	0.909616	1.06356	1.05433	0.933741		1.09155	1.24212	1.02652		-0.0374744	-0.236477	-0.136671	0.0889027	0.0763318	-0.0989054		0.126377	0.312809	0.0377653
DNSQVNAVTVLTLLDK	O95810	SDPR	Serum deprivation-response protein (Cavin-2) (PS-p68) (Phosphatidylserine-binding protein)	3	S			S51		1.02277	1.2384	1.52028	1.14729	0.743233	0.811396	0.897044	0.855666		1.21083	1.48643	1.12174	1.09171	1.20695	1.15127		0.901621	0.811975	1.02632		0.275998	0.571856	0.165745	0.12659	0.271364	0.203232		-0.149407	-0.300492	0.0374875
NVSSSKGSPAPLGVR	O15117	FYB	FYN-binding protein (Adhesion and degranulation promoting adaptor protein) (ADAP) (FYB-120/130) (p120/p130) (FYN-T-binding protein) (SLAP-130) (SLP-76-associated phosphoprotein)	8	S			S225		1.41657	0.989795	0.77462	1.19055	1.19767	1.15112	1.20307	1.03265		0.698726	0.546827	0.840445	0.961136	1.00451	0.862218		1.37556	1.83698	1.02591		-0.517202	-0.870843	-0.250775	-0.0571871	0.00649275	-0.213876		0.460015	0.877336	0.0368986			down							up
SQSLPNSLDYTQTSDPGR	Q96TC7	RMDN3	Regulator of microtubule dynamics protein 3 (RMD-3) (hRMD-3) (Cerebral protein 10) (Protein FAM82A2) (Protein FAM82C) (Protein tyrosine phosphatase-interacting protein 51) (TCPTP-interacting protein 51)	3	S			S46		1.06648	0.944132	0.909154	1.0729	0.897714	0.905518	1.03685	0.924851		0.885277	0.85248	1.00602	1.00869	1.15499	1.03023		1.13941	1.35486	1.02407		-0.175798	-0.230263	0.00865205	0.0124871	0.207883	0.0429654		0.188286	0.438146	0.0343133
SRNSPLLER	Q7KZI7	MARK2	Serine/threonine-protein kinase MARK2 (EC 2.7.11.1) (EC 2.7.11.26) (ELKL motif kinase 1) (EMK-1) (MAP/microtubule affinity-regulating kinase 2) (PAR1 homolog) (PAR1 homolog b) (Par-1b) (Par1b)	1	S			S483		1.04917	0.914966	0.827111	1.16834	1.18461	1.10574	1.17191	1.34802		0.872089	0.788351	1.11359	0.93342	0.989272	1.13794		1.07033	1.25486	1.02187		-0.197453	-0.343091	0.15522	-0.0994022	-0.0155602	0.18643		0.0980512	0.32753	0.0312095
DAEPPSPTPAGPPR	O43306	ADCY6	Adenylate cyclase type 6 (EC 4.6.1.1) (ATP pyrophosphate-lyase 6) (Adenylate cyclase type VI) (Adenylyl cyclase 6) (Ca(2+)-inhibitable adenylyl cyclase)	6	S			S54		1.00819	1.08209	0.930871	0.988631	0.890053	0.965631	1.14775	0.891461		1.07329	0.923305	0.980596	1.08491	1.28953	1.00158		1.01083	1.39664	1.0214		0.102042	-0.11512	-0.0282691	0.11758	0.366842	0.00228023		0.0155373	0.481962	0.0305493
GNVVPSPLPTR	Q9Y2V2	CARHSP1	Calcium-regulated heat stable protein 1 (Calcium-regulated heat-stable protein of 24 kDa) (CRHSP-24)	6	S			S41		1.28845	1.34875	1.06404	0.946611	1.10497	1.05304	1.00125	0.829016		1.04679	0.825827	0.734688	0.953008	0.906136	0.750263		0.910406	1.09725	1.0212		0.0659786	-0.276088	-0.444796	-0.0694395	-0.1422	-0.414531		-0.135418	0.133888	0.0302647
QKSEEPSVSIPFLQTALLR	Q5SW79	CEP170	Centrosomal protein of 170 kDa (Cep170) (KARP-1-binding protein) (KARP1-binding protein)	3	S			S446		1.18086	0.889766	1.49671	1.58823	0.441585	0.408444	1.08916	0.60595		0.75349	1.26747	1.34498	0.92495	2.46648	1.37222		1.22756	1.94598	1.02025		-0.40834	0.341953	0.427585	-0.112552	1.30245	0.456508		0.295788	0.9605	0.028923						up				up
SEVQQPVHPKPLSPDSR	Q9UHB6	LIMA1	LIM domain and actin-binding protein 1 (Epithelial protein lost in neoplasm)	16	S			S365		0.634076	0.65059	1.09401	1.75122	0.734366	0.796308	2.50179	2.06922		1.02604	1.72535	2.76185	1.08435	3.40674	2.8177		1.05682	1.97451	1.02022		0.0370927	0.786892	1.46564	0.116826	1.76839	1.49452		0.0797336	0.981498	0.0288821			up	up		up	up			up
LSSPVLHR	Q16643	DBN1	Drebrin (Developmentally-regulated brain protein)	3	S			S142		0.905742	0.966398	0.861004	1.10995	1.04446	1.29505	1.26841	1.30519		1.06697	0.950607	1.22546	1.23993	1.21442	1.24963		1.16211	1.27752	1.01973		0.0935166	-0.0730796	0.293322	0.310259	0.28027	0.321504		0.216743	0.35335	0.0281822
NSASATTPLSGNSSR	Q9Y608	LRRFIP2	Leucine-rich repeat flightless-interacting protein 2 (LRR FLII-interacting protein 2)	10	S			S320		0.993876	0.9473	0.923778	1.13793	0.968904	1.13483	1.19489	1.12971		0.953137	0.92947	1.14494	1.17125	1.23324	1.16597		1.22884	1.32682	1.01837		-0.0692438	-0.105519	0.195268	0.228054	0.302455	0.22153		0.297298	0.407975	0.0262617
SWPLSISDSDSGLDPGPGAGDFK	Q92619	HMHA1	Minor histocompatibility protein HA-1 [Cleaved into: Minor histocompatibility antigen HA-1 (mHag HA-1)]	1	S			S619		0.899838	1.2215	0.872938	1.04307	0.836068	0.798319	1.26185	0.986922		1.35747	0.970106	1.15918	0.954849	1.50926	1.18043		0.703404	1.55577	1.01833		0.440919	-0.0437862	0.213104	-0.0666558	0.593844	0.239315		-0.507575	0.63763	0.0262108
SRSWEDSPER	Q9UDY2	TJP2	Tight junction protein ZO-2 (Tight junction protein 2) (Zona occludens protein 2) (Zonula occludens protein 2)	3	S			S170		0.835475	0.929577	0.824572	0.828385	1.44891	1.78621	1.89068	1.46252		1.11263	0.98695	0.991514	1.2328	1.3049	1.00939		1.108	1.32215	1.01803		0.153978	-0.0189512	-0.0122951	0.301938	0.383937	0.0134873		0.14796	0.402888	0.0257824
TQTPPLGQTPQLGLK	P78344	EIF4G2	Eukaryotic translation initiation factor 4 gamma 2 (eIF-4-gamma 2) (eIF-4G 2) (eIF4G 2) (Death-associated protein 5) (DAP-5) (p97)	3	T			T508		1.11526	1.12414	0.777949	1.06229	0.927815	0.982532	1.19425	0.899182		1.00796	0.697548	0.9525	1.05897	1.28716	0.969139		1.05061	1.84526	1.01747		0.0114437	-0.519635	-0.0702096	0.082666	0.364189	-0.0452243		0.0712223	0.883824	0.0249853										up
AGSPSPQPSGELPR	Q92619	HMHA1	Minor histocompatibility protein HA-1 [Cleaved into: Minor histocompatibility antigen HA-1 (mHag HA-1)]	5	S			S25		1.68218	1.53841	0.507	0.609984	1.58203	1.59435	0.606394	0.583508		0.914534	0.301394	0.362614	1.00778	0.3833	0.368834		1.10197	1.27176	1.01715		-0.128891	-1.73028	-1.46349	0.0111878	-1.38345	-1.43896		0.140079	0.346824	0.0245349			down	down		down	down
QGMSPTFSR	O94929	ABLIM3	Actin-binding LIM protein 3 (abLIM-3) (Actin-binding LIM protein family member 3)	4	S			S388		1.08655	1.02398	0.769188	1.06129	1.07003	1.14659	1.19952	1.06283		0.942409	0.707916	0.976753	1.07155	1.12102	0.993277		1.13704	1.58355	1.01692		-0.0855742	-0.49835	-0.0339346	0.0997047	0.164809	-0.00973181		0.185279	0.66316	0.0242027
YAPSEAGLHEMDIR	P21333	FLNA	Filamin-A (FLN-A) (Actin-binding protein 280) (ABP-280) (Alpha-filamin) (Endothelial actin-binding protein) (Filamin-1) (Non-muscle filamin)	4	S			S1835		0.905484	1.11327	1.00625	1.03473	0.997122	1.06467	1.39581	1.15845		1.22947	1.11129	1.14274	1.06774	1.39983	1.16179		0.868452	1.25965	1.01667		0.298039	0.152232	0.192493	0.0945573	0.485257	0.216351		-0.203482	0.333024	0.0238581
HVTLPSSPR	Q5T4S7	UBR4	E3 ubiquitin-protein ligase UBR4 (EC 6.3.2.-) (600 kDa retinoblastoma protein-associated factor) (N-recognin-4) (Retinoblastoma-associated factor of 600 kDa) (RBAF600) (p600) (Zinc finger UBR1-type protein 1)	7	S			S2719		0.974063	0.921486	1.04362	1.24004	0.965137	1.13718	1.08293	1.24877		0.946023	1.07141	1.27306	1.17826	1.12205	1.29388		1.24548	1.04727	1.01635		-0.0800532	0.0995042	0.348305	0.236654	0.166132	0.371704		0.316707	0.0666283	0.0233986
KGAGDGSDEEVDGK	P35579	MYH9	Myosin-9 (Cellular myosin heavy chain, type A) (Myosin heavy chain 9) (Myosin heavy chain, non-muscle IIa) (Non-muscle myosin heavy chain A) (NMMHC-A) (Non-muscle myosin heavy chain IIa) (NMMHC II-a) (NMMHC-IIA)	7	S			S1943		1.03835	1.00033	1.08047	0.967761	1.12217	1.07431	1.40256	1.06295		0.96339	1.04057	0.932022	0.95735	1.24987	0.947226		0.993731	1.20113	1.01631		-0.0538088	0.0573781	-0.101564	-0.0628816	0.321776	-0.0782189		-0.00907272	0.264398	0.0233448
ATGAALTPTEER	Q13459	MYO9B	Unconventional myosin-IXb (Unconventional myosin-9b)	7	T			T1346		0.904556	0.894661	0.908547	1.35528	0.976854	1.03934	1.48675	1.48747		0.989061	1.00441	1.49828	1.06396	1.52198	1.52272		1.07573	1.51529	1.01631		-0.0158688	0.00635083	0.583308	0.0894475	0.605947	0.606649		0.105316	0.599596	0.0233405
RSDSASSEPVGIYQGFEK	Q05655	PRKCD	Protein kinase C delta type (EC 2.7.11.13) (Tyrosine-protein kinase PRKCD) (EC 2.7.10.2) (nPKC-delta) [Cleaved into: Protein kinase C delta type regulatory subunit; Protein kinase C delta type catalytic subunit (Sphingosine-dependent protein kinase-1) (SDK1)]	13	Y			Y313		1.00716	0.885227	3.47219	0.957795	1.21826	0.800486	2.38269	1.1772		0.878936	3.44751	0.950988	0.657076	1.95582	0.966301		0.747581	0.567315	1.0161		-0.18617	1.78555	-0.0725016	-0.605868	0.967776	-0.0494554		-0.419697	-0.817778	0.0230462			up			up				down
DIPLSPPAQK	P42331	ARHGAP25	Rho GTPase-activating protein 25 (Rho-type GTPase-activating protein 25)	5	S			S362		0.867382	0.984574	1.11386	1.29797	1.05025	1.12468	1.68976	1.59408		1.13511	1.28416	1.49642	1.07087	1.60892	1.51781		0.943406	1.25289	1.0143		0.182832	0.360826	0.581514	0.0987817	0.686089	0.601994		-0.0840498	0.325263	0.0204803
SFTLDDESLK	Q86WR7	PROSER2	Proline and serine-rich protein 2	1	S			S43		0.984616	0.973009	1.59438	1.38813	0.905611	0.920879	2.78818	1.29482		0.988211	1.61929	1.40981	1.01686	3.07879	1.42978		1.02899	1.90132	1.01416		-0.0171091	0.695361	0.495504	0.0241201	1.62236	0.515792		0.0412293	0.927001	0.0202884						up				up
HSSTGDSADAGPPAAGSAR	Q6ZU35	KIAA1211	Uncharacterized protein KIAA1211	3	S			S874		0.766124	0.709269	1.39993	1.57641	0.796166	1.08743	1.49634	1.66076		0.925788	1.82729	2.05765	1.36583	1.87944	2.08594		1.47532	1.02854	1.01375		-0.111247	0.869707	1.041	0.449777	0.910299	1.0607		0.561023	0.0405922	0.0197048			up	up		up	up
LGILGSHEDLSK	Q9Y210	TRPC6	Short transient receptor potential channel 6 (TrpC6) (Transient receptor protein 6) (TRP-6)	6	S			S815		1.35211	1.02001	1.04135	0.980413	1.14754	1.14286	1.26693	0.843058		0.754388	0.770168	0.725099	0.995922	1.10404	0.734667		1.32017	1.43351	1.01319		-0.406621	-0.376754	-0.463749	-0.00589562	0.142795	-0.444838		0.400725	0.519549	0.0189109
AIHLITNYGAVLSPSEK	Q9Y616	IRAK3	Interleukin-1 receptor-associated kinase 3 (IRAK-3) (EC 2.7.11.1) (IL-1 receptor-associated kinase M) (IRAK-M)	13	S			S110		1.01152	0.975261	1.03535	1.0349	0.773698	0.823564	1.0069	0.801712		0.964151	1.02355	1.02311	1.06445	1.30142	1.03621		1.10403	1.27147	1.0128		-0.0526686	0.0335843	0.032959	0.0901103	0.380081	0.0513123		0.142779	0.346497	0.0183532
GSGDTSNFDDYEEEDIRVSITEK	P22694	PRKACB	cAMP-dependent protein kinase catalytic subunit beta (PKA C-beta) (EC 2.7.11.11)	19	S			S339		1.1524	1.01375	1.11791	0.9864	1.06789	1.01171	1.2155	0.925582		0.879684	0.970067	0.85595	0.947394	1.13823	0.866738		1.07697	1.17335	1.0126		-0.184943	-0.0438439	-0.224402	-0.0779637	0.186789	-0.206332		0.106979	0.230633	0.0180693
KGSPVSEIGWETPPPESPR	Q13884	SNTB1	Beta-1-syntrophin (59 kDa dystrophin-associated protein A1 basic component 1) (DAPA1B) (BSYN2) (Syntrophin-2) (Tax interaction protein 43) (TIP-43)	17	S			S219		1.08489	0.969905	0.973451	1.04941	1.06778	0.961691	1.17731	1.04556		0.894009	0.897278	0.967291	0.900643	1.10258	0.979183		1.00742	1.2288	1.01229		-0.161638	-0.156373	-0.0479785	-0.150973	0.140881	-0.030349		0.0106649	0.297254	0.0176295
YEEQRPSLK	Q0ZGT2	NEXN	Nexilin (F-actin-binding protein) (Nelin)	7	S			S218		0.605121	0.513232	2.46089	1.2707	0.902944	0.857708	4.51937	1.91902		0.848149	4.06677	2.09991	0.949901	5.00514	2.12529		1.11997	1.23074	1.01209		-0.237611	2.02388	1.07033	-0.0741503	2.32341	1.08766		0.163461	0.299527	0.0173324			up	up		up	up
FSPGAPGGSGSQPNQK	Q15942	ZYX	Zyxin (Zyxin-2)	2	S			S281		1.09715	0.921334	0.821582	1.11187	1.17991	1.16868	1.3464	1.20997		0.839751	0.748831	1.01342	0.990486	1.1411	1.02547		1.1795	1.52384	1.0119		-0.251967	-0.417287	0.0192283	-0.0137921	0.190428	0.0362903		0.238175	0.607715	0.017062
LSSPAAFLPACNSPSK	Q86YS7	C2CD5	C2 domain-containing protein 5 (C2 domain-containing phosphoprotein of 138 kDa)	13	S			S260		0.918777	1.05404	0.976211	1.0325	0.779926	0.874952	1.33119	0.886721		1.14723	1.06251	1.12377	1.12184	1.70681	1.13693		0.977872	1.60639	1.01171		0.198149	0.0874786	0.168353	0.165866	0.771304	0.185144		-0.0322824	0.683825	0.0167907						up
FLESAAADFSDEDEDDDVDGR	O43815	STRN	Striatin	10	S			S245		1.00017	0.9623	0.852156	1.16959	0.975766	1.2833	1.124	1.1542		0.96214	0.852014	1.1694	1.31517	1.15192	1.18287		1.36692	1.352	1.01152		-0.0556815	-0.231051	0.225767	0.395247	0.204041	0.242289		0.450928	0.435092	0.0165223
IDEFESM	P26038	MSN	Moesin (Membrane-organizing extension spike protein)	6	S			S576		1.04661	0.693879	1.01717	0.879978	1.10801	1.23981	1.11041	0.942153		0.662979	0.971872	0.840791	1.11895	1.00216	0.850307		1.68776	1.03117	1.01132		-0.592965	-0.0411622	-0.250181	0.162144	0.00311734	-0.233943		0.755109	0.0442795	0.0162378
TLSVAAAFNEDEDSEPEEMPPEAK	Q8WW12	PCNP	PEST proteolytic signal-containing nuclear protein (PCNP) (PEST-containing nuclear protein)	14	S			S119		1.37813	1.09581	0.681615	0.877665	1.16856	1.17991	1.06994	0.750542		0.795147	0.494596	0.636854	1.00971	0.915601	0.642277		1.26984	1.85121	1.00851		-0.330707	-1.01568	-0.650965	0.0139383	-0.127209	-0.638733		0.344645	0.888469	0.0122318			down							up
SPSLDNPTPFPNLGPSENPLKR	Q14653	IRF3	Interferon regulatory factor 3 (IRF-3)	3	S			S175		0.991097	0.966106	2.17284	1.71202	0.801809	0.775622	2.411	1.39597		0.974785	2.19236	1.72739	0.967339	3.00695	1.74102		0.992362	1.37156	1.00789		-0.0368442	1.13249	0.788598	-0.047906	1.5883	0.799936		-0.0110619	0.455813	0.0113383			up	up		up	up
IGPQQSISTSVGPSASQR	Q8WUD1	RAB2B	Ras-related protein Rab-2B	6	S			S192		0.788926	0.789518	0.987612	1.38553	0.910516	1.12458	1.13441	1.61133		1.00075	1.25184	1.75622	1.2351	1.2459	1.76969		1.23418	0.995253	1.00767		0.00108311	0.324054	0.812475	0.304633	0.317189	0.823498		0.30355	-0.00686549	0.011023				up			up
LREELSEAMSEVEGLEANEGSKTLQR	Q99418	CYTH2	Cytohesin-2 (ARF exchange factor) (ARF nucleotide-binding site opener) (Protein ARNO) (PH, SEC7 and coiled-coil domain-containing protein 2)	23	T			T58		1.05398	0.984373	1.0241	1.01529	1.11176	0.919215	1.17225	1.07884		0.933957	0.971653	0.963294	0.826808	1.05441	0.97039		0.885275	1.08517	1.00737		-0.0985724	-0.041487	-0.0539524	-0.274376	0.0764351	-0.0433638		-0.175803	0.117922	0.0105887
NMSPDLR	Q9UEY8	ADD3	Gamma-adducin (Adducin-like protein 70)	3	S			S42		1.23231	1.26546	0.826029	1.03127	0.907	0.988121	1.02458	0.764279		1.0269	0.670308	0.836857	1.08944	1.12963	0.842645		1.0609	1.68525	1.00692		0.0382958	-0.577103	-0.256946	0.123586	0.175856	-0.247003		0.08529	0.752959	0.00994364
GSPQAGVDLSFATR	Q13884	SNTB1	Beta-1-syntrophin (59 kDa dystrophin-associated protein A1 basic component 1) (DAPA1B) (BSYN2) (Syntrophin-2) (Tax interaction protein 43) (TIP-43)	2	S			S389		0.860395	0.938355	0.860968	1.3825	0.924362	1.35042	1.53386	1.49548		1.09061	1.00067	1.60682	1.46092	1.65937	1.61785		1.33954	1.65826	1.00686		0.125134	0.000961403	0.684207	0.546874	0.730633	0.694075		0.421739	0.729671	0.00986816
RASLQASTAAPEAR	Q01433	AMPD2	AMP deaminase 2 (EC 3.5.4.6) (AMP deaminase isoform L)	3	S			S76		0.377188	0.417172	2.58333	2.17822	0.412046	0.257377	3.19223	2.39394		1.10601	6.84894	5.7749	0.624631	7.74726	5.80989		0.564763	1.13116	1.00606		0.145359	2.77588	2.5298	-0.678924	2.95369	2.53851		-0.824283	0.177806	0.00871545			up	up		up	up		down
VSPLTFGR	O95810	SDPR	Serum deprivation-response protein (Cavin-2) (PS-p68) (Phosphatidylserine-binding protein)	2	S			S293		0.928089	1.34336	1.82699	1.49347	0.710488	0.706425	1.00852	1.14946		1.44745	1.96855	1.60919	0.994282	1.41948	1.61785		0.686922	0.721078	1.00539		0.53351	0.977135	0.686331	-0.00827285	0.505362	0.69408		-0.541783	-0.471773	0.00774959			up
AQTLPTSVVTITSESSPGKR	Q01082	SPTBN1	Spectrin beta chain, non-erythrocytic 1 (Beta-II spectrin) (Fodrin beta chain) (Spectrin, non-erythroid beta chain 1)	3	T			T2328		1.21656	1.13168	0.829444	0.875998	1.15185	1.12632	1.17591	0.832453		0.930229	0.681797	0.720064	0.977833	1.02089	0.722711		1.05117	1.49735	1.00368		-0.104342	-0.552587	-0.473803	-0.0323398	0.0298254	-0.468509		0.0720017	0.582412	0.00529401
KQNVSTSNSGSMPNLAQK	Q9Y2L6	FRMD4B	FERM domain-containing protein 4B (GRP1-binding protein GRSP1)	11	S			S778		1.84588	1.24805	0.574847	0.849981	1.34692	1.47298	0.768003	0.622187		0.67613	0.311422	0.460476	1.09359	0.570194	0.461934		1.61743	1.83093	1.00317		-0.564628	-1.68306	-1.1188	0.129077	-0.810476	-1.11424		0.693705	0.87258	0.00456346			down	down		down	down			up
SSPNPFITGLTR	O43426	SYNJ1	Synaptojanin-1 (EC 3.1.3.36) (Synaptic inositol 1,4,5-trisphosphate 5-phosphatase 1)	1	S			S1391		1.84478	2.07659	0.65225	0.690431	1.43337	1.5213	0.710777	0.537766		1.12566	0.353566	0.374262	1.06134	0.495878	0.375176		0.942864	1.40251	1.00244		0.170771	-1.49995	-1.41788	0.0858927	-1.01194	-1.41436		-0.0848779	0.488009	0.00351778			down	down		down	down
YGQFSGLNPGGRPITPPR	P62136	PPP1CA	Serine/threonine-protein phosphatase PP1-alpha catalytic subunit (PP-1A) (EC 3.1.3.16)	15	T			T320		0.957454	1.00194	1.01291	1.24298	0.838361	0.942349	1.08385	1.09097		1.04646	1.05792	1.29821	1.12404	1.29282	1.30131		1.07413	1.22203	1.00239		0.0655228	0.0812358	0.376524	0.16869	0.37052	0.379963		0.103167	0.289285	0.00343949
QASLEQANSFPR	Q8N699	MYCT1	Myc target protein 1 (Myc target in myeloid cells protein 1)	3	S	9	S	S149	S155	0.866515	0.859188	1.3334	1.3896	0.87938	1.00364	1.90404	1.41327		0.991544	1.53881	1.60366	1.1413	2.1652	1.60712		1.15103	1.40706	1.00215		-0.012251	0.621816	0.681372	0.19068	1.1145	0.684476		0.202931	0.492687	0.0031043						up
ALHSFITPPTTPQLR	Q8IVT5	KSR1	Kinase suppressor of Ras 1	7	T			T268		1.16247	0.962718	0.789989	1.27674	1.24439	1.16192	0.836238	1.36641		0.828167	0.679579	1.0983	0.933728	0.672007	1.09806		1.12746	0.988859	0.999781		-0.272007	-0.557287	0.135271	-0.0989264	-0.573451	0.134954		0.17308	-0.0161637	-0.000316549
RYSGDSDSSASSAQSGPLGTR	Q99501	GAS2L1	GAS2-like protein 1 (GAS2-related protein on chromosome 22) (Growth arrest-specific protein 2-like 1)	3	S			S352		0.979137	1.00549	0.834503	0.9041	1.06905	1.17423	1.01574	0.986881		1.02692	0.852284	0.923364	1.09839	0.950134	0.923138		1.0696	1.11481	0.999754		0.0383173	-0.230593	-0.115028	0.135389	-0.0737969	-0.115382		0.0970715	0.156796	-0.000354264
ARSLPSSPER	O95685	PPP1R3D	Protein phosphatase 1 regulatory subunit 3D (Protein phosphatase 1 regulatory subunit 6) (PP1 subunit R6) (Protein phosphatase 1-binding subunit R6)	3	S	7	S	S74	S78	0.844768	1.0414	0.997959	0.959093	1.14502	1.21542	1.3625	1.29881		1.23276	1.18134	1.13533	1.06149	1.18994	1.13431		0.861065	1.00727	0.999101		0.301894	0.240426	0.183116	0.0860877	0.250883	0.181819		-0.215806	0.0104573	-0.00129777
SDGVYTGLSTR	P30273	FCER1G	High affinity immunoglobulin epsilon receptor subunit gamma (Fc receptor gamma-chain) (FcRgamma) (Fc-epsilon RI-gamma) (IgE Fc receptor subunit gamma) (FceRI gamma)	9	S			S69		0.269177	0.320401	2.10841	2.46419	0.280653	0.321379	1.99257	2.56416		1.1903	7.8328	9.15453	1.14511	7.09976	9.1364		0.962039	0.906414	0.99802		0.251321	2.96953	3.19449	0.195488	2.82777	3.19163		-0.055833	-0.141758	-0.00285931			up	up		up	up
TLFLGIPDENFEDHSAPPSPEEK	Q99683	MAP3K5	Mitogen-activated protein kinase kinase kinase 5 (EC 2.7.11.25) (Apoptosis signal-regulating kinase 1) (ASK-1) (MAPK/ERK kinase kinase 5) (MEK kinase 5) (MEKK 5)	15	S	19	S	S1029	S1033	1.81572	1.64514	0.602154	0.767776	1.43974	1.52648	0.598219	0.607389		0.906053	0.331633	0.422849	1.06025	0.415506	0.421876		1.17018	1.25291	0.997699		-0.142333	-1.59234	-1.24179	0.0844032	-1.26706	-1.24511		0.226737	0.325281	-0.00332381			down	down		down	down
QQPPLGPSSSLLSLPGLK	Q4KMP7	TBC1D10B	TBC1 domain family member 10B (Rab27A-GAP-beta)	10	S			S658		1.26889	0.874618	0.739045	1.50339	1.2445	1.24207	0.696467	1.46957		0.689277	0.582434	1.18481	0.998054	0.559638	1.18085		1.44797	0.96086	0.996659		-0.536843	-0.779833	0.244655	-0.00281094	-0.837435	0.239828		0.534032	-0.0576019	-0.00482744			down			down
GSPEEELPLPAFEK	Q5JTD0	TJAP1	Tight junction-associated protein 1 (Protein incorporated later into tight junctions) (Tight junction protein 4)	2	S			S300		1.11551	1.08316	0.7939	0.948852	1.05661	0.975199	1.21765	0.894557		0.971	0.711692	0.850599	0.922946	1.15241	0.846626		0.950511	1.61925	0.995329		-0.0424567	-0.490676	-0.233449	-0.115681	0.204648	-0.240204		-0.0732244	0.695324	-0.00675497
SQTGDVSPK	Q9ULH1	ASAP1	Arf-GAP with SH3 domain, ANK repeat and PH domain-containing protein 1 (130 kDa phosphatidylinositol 4,5-bisphosphate-dependent ARF1 GTPase-activating protein) (ADP-ribosylation factor-directed GTPase-activating protein 1) (ARF GTPase-activating protein 1) (Development and differentiation-enhancing factor 1) (DEF-1) (Differentiation-enhancing factor 1) (PIP2-dependent ARF1 GAP)	7	S			S1008		1.40973	1.15844	0.720021	1.00109	1.14424	1.15408	1.16526	0.808494		0.821745	0.510752	0.710133	1.0086	1.01837	0.706574		1.22739	1.99386	0.994989		-0.283238	-0.969305	-0.493839	0.0123536	0.0262601	-0.501086		0.295591	0.995565	-0.0072473			down							up
LQPQEISPPPTANLDR	Q05397	PTK2	Focal adhesion kinase 1 (FADK 1) (EC 2.7.10.2) (Focal adhesion kinase-related nonkinase) (FRNK) (Protein phosphatase 1 regulatory subunit 71) (PPP1R71) (Protein-tyrosine kinase 2) (p125FAK) (pp125FAK)	7	S			S910		0.985058	0.972538	0.886135	1.10735	1.0581	0.972339	1.16	1.18276		0.98729	0.899576	1.12415	0.918945	1.0963	1.11782		0.930776	1.21869	0.994366		-0.0184542	-0.152682	0.168835	-0.121949	0.132648	0.160683		-0.103495	0.28533	-0.00815113
VPCNVEGISPELEK	Q86VQ1	GLCCI1	Glucocorticoid-induced transcript 1 protein	9	S			S303		1.01029	0.89088	0.818528	0.896617	1.19682	1.32725	1.4745	1.05451		0.881806	0.810191	0.887485	1.10897	1.23201	0.881093		1.25761	1.52064	0.992798		-0.181466	-0.303666	-0.172206	0.149224	0.30101	-0.182635		0.33069	0.604675	-0.0104286
DGDAQSLK	Q9Y4E8	USP15	Ubiquitin carboxyl-terminal hydrolase 15 (EC 3.4.19.12) (Deubiquitinating enzyme 15) (Ubiquitin thioesterase 15) (Ubiquitin-specific-processing protease 15) (Unph-2) (Unph4)	6	S			S78		0.939858	1.02068	1.29277	1.0321	0.857167	0.848247	1.01701	0.934466		1.086	1.37549	1.09814	0.989594	1.18648	1.09018		0.911229	0.862584	0.99275		0.119023	0.459951	0.135062	-0.0150917	0.246687	0.124565		-0.134115	-0.213264	-0.0104971
DASPPEPASPTIGLDK	Q8IZD0	SAMD14	Sterile alpha motif domain-containing protein 14 (SAM domain-containing protein 14)	9	S			S179		1.11417	0.936612	0.898774	1.06204	1.08368	1.06347	1.38573	1.02507		0.840633	0.806673	0.953204	0.981352	1.27873	0.945913		1.1674	1.58519	0.992351		-0.250452	-0.309945	-0.0691437	-0.0271572	0.354714	-0.0802209		0.223295	0.664658	-0.0110771
EYVSNDAAQSDDEEK	Q5JSH3	WDR44	WD repeat-containing protein 44 (Rabphilin-11)	10	S			S403		1.12275	0.963678	0.950826	0.887059	1.15881	1.15358	1.19384	0.908439		0.858322	0.846875	0.790079	0.99549	1.03023	0.783941		1.15981	1.2165	0.992231		-0.22041	-0.23978	-0.339931	-0.00652115	0.0429618	-0.351183		0.213888	0.282742	-0.0112523
GFSFVATGLMEDDGKPR	Q15418	RPS6KA1	Ribosomal protein S6 kinase alpha-1 (S6K-alpha-1) (EC 2.7.11.1) (90 kDa ribosomal protein S6 kinase 1) (p90-RSK 1) (p90RSK1) (p90S6K) (MAP kinase-activated protein kinase 1a) (MAPK-activated protein kinase 1a) (MAPKAP kinase 1a) (MAPKAPK-1a) (Ribosomal S6 kinase 1) (RSK-1)	3	S			S380		0.402706	0.446111	1.31364	2.62862	0.374287	0.409432	1.60225	2.42162		1.10778	3.26202	6.52739	1.0939	4.28082	6.46995		0.987467	1.31232	0.991201		0.147674	1.70577	2.70651	0.129478	2.09789	2.69375		-0.0181961	0.392121	-0.0127506			up	up		up	up
LPSPAPAR	Q8IY33	MICALL2	MICAL-like protein 2 (Junctional Rab13-binding protein) (Molecule interacting with CasL-like 2) (MICAL-L2)	3	S			S143		1.11478	1.11837	0.69245	0.99349	1.07501	1.25877	0.968514	0.948867		1.00322	0.621156	0.891202	1.17094	0.900935	0.882658		1.16718	1.45042	0.990413		0.00464363	-0.686972	-0.166176	0.227667	-0.150506	-0.180073		0.223024	0.536466	-0.0138973
RAASSDQLR	Q9UDY2	TJP2	Tight junction protein ZO-2 (Tight junction protein 2) (Zona occludens protein 2) (Zonula occludens protein 2)	4	S			S978		0.930619	0.905556	0.784097	0.927337	1.4561	1.54857	2.0961	1.43693		0.973069	0.842554	0.996473	1.0635	1.43953	0.98683		1.09294	1.70852	0.990323		-0.0393867	-0.247158	-0.00509681	0.0888264	0.525593	-0.0191261		0.128213	0.772751	-0.0140293										up
SSSVPHSPR	Q9Y2L6	FRMD4B	FERM domain-containing protein 4B (GRP1-binding protein GRSP1)	7	S			S608		1.15854	1.03821	0.584183	1.06599	1.14873	1.2153	0.865104	1.04348		0.896142	0.504242	0.920116	1.05795	0.753093	0.908376		1.18056	1.49352	0.987241		-0.1582	-0.987812	-0.120113	0.0812721	-0.4091	-0.138639		0.239472	0.578712	-0.0185261			down
SSSPAPADIAQTVQEDLR	Q13283	G3BP1	Ras GTPase-activating protein-binding protein 1 (G3BP-1) (EC 3.6.4.12) (EC 3.6.4.13) (ATP-dependent DNA helicase VIII) (hDH VIII) (GAP SH3 domain-binding protein 1)	3	S			S232		1.00121	1.08392	0.940283	1.01209	0.999959	1.00796	1.11675	0.997154		1.08261	0.939146	1.01086	1.008	1.11679	0.997195		0.931085	1.18916	0.986479		0.11451	-0.0905791	0.0155878	0.0114947	0.159362	-0.00405217		-0.103015	0.249941	-0.01964
SRSDIDVNAAASAK	Q7Z460	CLASP1	CLIP-associating protein 1 (Cytoplasmic linker-associated protein 1) (Multiple asters homolog 1) (Protein Orbit homolog 1) (hOrbit1)	3	S			S600		1.1369	0.950311	0.77363	1.03955	1.16252	1.22112	1.56968	1.04752		0.835881	0.680474	0.914377	1.0504	1.35023	0.901071		1.25664	1.98425	0.985449		-0.258631	-0.555387	-0.12914	0.0709434	0.433205	-0.150287		0.329575	0.988592	-0.0211471										up
SSPVESLKK	Q9NRA8	EIF4ENIF1	Eukaryotic translation initiation factor 4E transporter (4E-T) (eIF4E transporter) (Eukaryotic translation initiation factor 4E nuclear import factor 1)	2	S			S78		1.27426	0.926476	0.917999	1.07195	1.02795	0.775742	1.05745	0.851893		0.727067	0.720415	0.841234	0.75465	1.0287	0.828731		1.03794	1.42792	0.985136		-0.45984	-0.473101	-0.24942	-0.40612	0.0408172	-0.271025		0.0537193	0.513918	-0.0216047
SSCSLFR	Q17RC7	EXOC3L4	Exocyst complex component 3-like protein 4	1	S			S79		0.823085	0.962761	1.74889	1.83228	0.743238	0.813298	2.78139	1.6276		1.1697	2.1248	2.22611	1.09426	3.74226	2.18988		0.935509	1.76123	0.983727		0.226136	1.08733	1.15452	0.12996	1.90391	1.13085		-0.0961765	0.816583	-0.0236702			up	up		up	up			up
RPSALSQGR	P07359	GP1BA	Platelet glycoprotein Ib alpha chain (GP-Ib alpha) (GPIb-alpha) (GPIbA) (Glycoprotein Ibalpha) (Antigen CD42b-alpha) (CD antigen CD42b) [Cleaved into: Glycocalicin]	3	S	6	S	S603	S606	0.86803	1.18913	1.14211	0.89942	1.07239	1.22582	1.26475	1.09273		1.36991	1.31575	1.03616	1.14308	1.17938	1.01897		0.834416	0.896354	0.983406		0.454085	0.395886	0.0512502	0.192924	0.238025	0.0271095		-0.261161	-0.15786	-0.0241408
EMLASDDEEDVSSKVEK	Q0ZGT2	NEXN	Nexilin (F-actin-binding protein) (Nelin)	5	S			S80		1.68665	1.05785	0.674985	0.735837	1.52362	1.31031	1.08554	0.653436		0.627188	0.400192	0.43627	0.860004	0.712476	0.428872		1.37121	1.78033	0.983041		-0.67303	-1.32123	-1.19671	-0.217585	-0.489088	-1.22138		0.455444	0.832147	-0.0246766			down	down			down			up
AHQITDESLESTRR	O00161	SNAP23	Synaptosomal-associated protein 23 (SNAP-23) (Vesicle-membrane fusion protein SNAP-23)	8	S			S20		0.971456	0.983719	1.07852	1.18705	1.15274	1.03944	1.65055	1.38396		1.01262	1.11021	1.22193	0.901713	1.43185	1.20058		0.890472	1.28971	0.982526		0.0180978	0.150835	0.289165	-0.14926	0.517877	0.263733		-0.167358	0.367042	-0.0254329
HANSVDTSFSK	Q96BY6	DOCK10	Dedicator of cytokinesis protein 10 (Zizimin-3)	4	S			S1257		1.15373	1.02785	1.05234	1.47642	0.97101	0.876724	0.956305	1.22079		0.890893	0.912118	1.2797	0.902898	0.984856	1.25724		1.01348	1.07975	0.982451		-0.166676	-0.132708	0.3558	-0.147365	-0.0220156	0.330257		0.0193113	0.110693	-0.025543
LSSPVLHR	Q16643	DBN1	Drebrin (Developmentally-regulated brain protein)	2	S			S141		0.941237	0.933191	0.836736	1.00992	1.09705	1.39301	1.14348	1.15546		0.991451	0.888975	1.07297	1.26977	1.04232	1.05324		1.28072	1.1725	0.981615		-0.0123859	-0.169786	0.101605	0.344572	0.0597965	0.0748342		0.356958	0.229583	-0.0267713
TMSQDLR	P42331	ARHGAP25	Rho GTPase-activating protein 25 (Rho-type GTPase-activating protein 25)	1	T			T485		1.09632	1.10031	0.617489	0.97983	1.19196	1.04241	1.36774	1.0457		1.00364	0.563237	0.893744	0.874534	1.14748	0.877297		0.871364	2.03729	0.981598		0.00523952	-0.828186	-0.162067	-0.193414	0.198463	-0.188863		-0.198653	1.02665	-0.0267956			down							up
HIEPELAGRDSPIR	P86790	CCZ1B	Vacuolar fusion protein CCZ1 homolog B (Vacuolar fusion protein CCZ1 homolog-like)	11	S			S266		0.992698	0.9644	1.17883	1.12498	1.03844	0.903328	1.4769	1.15462		0.971493	1.1875	1.13326	0.86989	1.42223	1.11189		0.895415	1.19766	0.981143		-0.0417239	0.247931	0.180473	-0.201095	0.508154	0.153008		-0.159371	0.260223	-0.0274642
TVSPGSVSPIHGQGQVVENLK	Q9NZM3	ITSN2	Intersectin-2 (SH3 domain-containing protein 1B) (SH3P18) (SH3P18-like WASP-associated protein)	8	S			S889		1.14108	0.797197	0.99205	1.10265	1.04539	0.896528	1.10042	0.989896		0.698637	0.869399	0.966322	0.857598	1.05263	0.946911		1.22753	1.21076	0.979913		-0.517385	-0.201909	-0.0494241	-0.221627	0.0740051	-0.0786991		0.295758	0.275915	-0.029275
DLFTESWDTQKAPNNYR	Q15762	CD226	CD226 antigen (DNAX accessory molecule 1) (DNAM-1) (CD antigen CD226)	6	S			S290		0.803288	0.898502	2.18717	2.29141	0.618271	0.70195	2.82409	1.72636		1.11853	2.72277	2.85254	1.13534	4.56773	2.79224		1.01503	1.6776	0.978862		0.161604	1.44508	1.51225	0.183129	2.19148	1.48142		0.021525	0.746403	-0.0308233			up	up		up	up
TYSLTTPAR	Q9Y4H2	IRS2	Insulin receptor substrate 2 (IRS-2)	3	S			S577		0.978428	0.9796	1.08061	1.43719	0.817102	0.906125	1.27655	1.17477		1.0012	1.10444	1.46887	1.10895	1.56229	1.43773		1.10762	1.41456	0.978797		0.0017264	0.143312	0.55471	0.149195	0.643663	0.523791		0.147468	0.500351	-0.0309191
ADSHEGEVAEGK	Q99704	DOK1	Docking protein 1 (Downstream of tyrosine kinase 1) (p62(dok)) (pp62)	3	S			S269		0.768528	1.26753	1.55438	1.08485	0.891642	0.854559	1.90954	1.23111		1.6493	2.02255	1.41159	0.958411	2.1416	1.38073		0.581102	1.05886	0.978136		0.721853	1.01617	0.497321	-0.0612841	1.09869	0.465428		-0.783137	0.0825142	-0.0318929			up			up			down
KLLLDPSSPPTK	Q6IAA8	LAMTOR1	Ragulator complex protein LAMTOR1 (Late endosomal/lysosomal adaptor and MAPK and MTOR activator 1) (Lipid raft adaptor protein p18) (Protein associated with DRMs and endosomes) (p27Kip1-releasing factor from RhoA) (p27RF-Rho)	8	S			S27		1.08246	0.916738	0.996537	1.03054	1.08959	1.04458	1.28787	1.01387		0.846905	0.920626	0.952035	0.958685	1.18197	0.930501		1.13199	1.28387	0.977381		-0.239727	-0.119313	-0.070913	-0.0608709	0.24119	-0.103921		0.178856	0.360503	-0.0330076
GSDPASGEVEASQLR	Q8WWA1	TMEM40	Transmembrane protein 40	2	S			S137		0.917819	0.980015	0.990912	1.25887	0.922077	1.0681	1.13514	1.2356		1.06777	1.07964	1.37159	1.15836	1.23107	1.34002		1.08485	1.14026	0.976982		0.0945952	0.110548	0.455846	0.212087	0.299907	0.42225		0.117492	0.189359	-0.0335966
KPLPPTPEEDQILK	Q06187	BTK	Tyrosine-protein kinase BTK (EC 2.7.10.2) (Agammaglobulinemia tyrosine kinase) (ATK) (B-cell progenitor kinase) (BPK) (Bruton tyrosine kinase)	6	T			T191		0.940438	0.876315	0.940273	0.998292	1.00926	1.41319	1.13256	1.04596		0.931816	0.999825	1.06152	1.40023	1.12217	1.03636		1.50269	1.12237	0.976302		-0.101884	-0.000252533	0.0861284	0.48566	0.166292	0.0515277		0.587544	0.166545	-0.0346007
QVAEQGGDLSPAANR	O94804	STK10	Serine/threonine-protein kinase 10 (EC 2.7.11.1) (Lymphocyte-oriented kinase)	10	S			S438		1.18207	1.1327	0.797739	0.921086	1.19621	1.21901	0.985688	0.909832		0.95824	0.674868	0.779216	1.01906	0.824007	0.760594		1.06347	1.22099	0.976101		-0.0615406	-0.567322	-0.359904	0.0272367	-0.279271	-0.394802		0.0887773	0.288052	-0.0348978
SREDLTAVVSVSTK	Q9UDY2	TJP2	Tight junction protein ZO-2 (Tight junction protein 2) (Zona occludens protein 2) (Zonula occludens protein 2)	1	S			S702		0.959657	0.886493	0.806442	0.783614	1.38901	1.48998	1.40854	1.10705		0.92376	0.840344	0.816556	1.0727	1.01406	0.797009		1.16123	1.20673	0.976062		-0.11441	-0.250947	-0.292376	0.101242	0.0201501	-0.327331		0.215652	0.271098	-0.0349557
CGSPTAMEIDKR	P27987	ITPKB	Inositol-trisphosphate 3-kinase B (EC 2.7.1.127) (Inositol 1,4,5-trisphosphate 3-kinase B) (IP3 3-kinase B) (IP3K B) (InsP 3-kinase B)	3	S			S269		1.30899	1.1462	0.715504	0.984114	1.15894	1.17413	1.02955	0.849585		0.875635	0.546606	0.751809	1.01311	0.888353	0.73307		1.157	1.62522	0.975074		-0.191598	-0.871428	-0.411561	0.0187849	-0.170795	-0.447977		0.210383	0.700632	-0.0364158			down
RGSRPEMTPVSLR	Q99501	GAS2L1	GAS2-like protein 1 (GAS2-related protein on chromosome 22) (Growth arrest-specific protein 2-like 1)	3	S			S316		0.93052	0.808993	0.712548	1.19174	1.20213	1.17527	1.34457	1.50084		0.869399	0.765752	1.28072	0.977656	1.11849	1.24849		1.12452	1.46064	0.974828		-0.20191	-0.38505	0.356959	-0.032601	0.161554	0.320179		0.169309	0.546604	-0.0367802
GFSVVADTPELQR	Q14847	LASP1	LIM and SH3 domain protein 1 (LASP-1) (Metastatic lymph node gene 50 protein) (MLN 50)	8	T			T104		1.468	1.84598	0.533125	0.49261	1.40722	1.49634	0.785937	0.45961		1.25748	0.363164	0.335566	1.06333	0.558502	0.326608		0.845606	1.53788	0.973304		0.330534	-1.46131	-1.57533	0.0885911	-0.840366	-1.61437		-0.241942	0.620939	-0.0390374			down	down		down	down
RDSVLAASR	Q14643	ITPR1	Inositol 1,4,5-trisphosphate receptor type 1 (IP3 receptor isoform 1) (IP3R 1) (InsP3R1) (Type 1 inositol 1,4,5-trisphosphate receptor) (Type 1 InsP3 receptor)	3	S			S1598		0.672898	0.858846	1.20001	1.32088	0.918748	0.928026	1.40804	1.75534		1.27634	1.78334	1.96298	1.0101	1.53257	1.91057		0.791402	0.859379	0.973303		0.352013	0.834583	0.973045	0.0144966	0.615949	0.934005		-0.337517	-0.218634	-0.0390395			up	up			up
SFSADNFIGIQR	Q8N7R7	CCNYL1	Cyclin-Y-like protein 1	3	S			S344		1.10893	0.954292	1.04829	1.36264	0.920068	1.08424	1.02708	1.10024		0.86055	0.945314	1.22879	1.17844	1.11631	1.19583		1.3694	1.18088	0.973174		-0.216669	-0.0811339	0.297237	0.236876	0.158733	0.258006		0.453545	0.239867	-0.0392308
TSISDPPESPPLLPPREPVR	Q07889	SOS1	Son of sevenless homolog 1 (SOS-1)	9	S			S1210		1.0165	1.10431	0.706865	1.18029	0.883137	1.08496	1.05168	0.997921		1.08639	0.695393	1.16114	1.22852	1.19084	1.12997		1.13083	1.71247	0.973163		0.119545	-0.524099	0.215536	0.296927	0.251982	0.176289		0.177382	0.77608	-0.0392469										up
GAGATSGSPPAGR	P16455	MGMT	Methylated-DNA--protein-cysteine methyltransferase (EC 2.1.1.63) (6-O-methylguanine-DNA methyltransferase) (MGMT) (O-6-methylguanine-DNA-alkyltransferase)	8	S			S201		0.918678	1.10202	1.20425	1.02098	0.915038	0.950424	1.29447	0.98945		1.19957	1.31085	1.11135	1.03867	1.41467	1.08132		0.865868	1.07919	0.972979		0.262521	0.390506	0.152316	0.0547399	0.500461	0.112796		-0.207781	0.109955	-0.0395201
QPSPSHDGSLSPLQDR	Q96A00	PPP1R14A	Protein phosphatase 1 regulatory subunit 14A (17 kDa PKC-potentiated inhibitory protein of PP1) (Protein kinase C-potentiated inhibitor protein of 17 kDa) (CPI-17)	3	S			S128		1.00993	0.943215	1.1681	1.25146	1.01172	1.02481	1.09933	1.21929		0.933938	1.15661	1.23915	1.01294	1.0866	1.20517		1.08459	0.939467	0.972579		-0.0986008	0.209901	0.309348	0.0185497	0.119815	0.269236		0.11715	-0.0900863	-0.040112
KDSLTQAQEQGNLLN	Q5JTD0	TJAP1	Tight junction-associated protein 1 (Protein incorporated later into tight junctions) (Tight junction protein 4)	3	S			S545		0.91937	0.679689	1.3266	1.5108	1.00275	0.931794	1.89856	1.60218		0.739299	1.44294	1.6433	0.929235	1.89334	1.59778		1.25691	1.31214	0.9723		-0.435771	0.529016	0.716595	-0.105885	0.920936	0.676069		0.329886	0.39192	-0.0405264						up
SEGSPVLPHEPAK	Q9UKE5	TNIK	TRAF2 and NCK-interacting protein kinase (EC 2.7.11.1)	4	S			S769		1.16437	0.969022	0.891111	1.0336	1.03658	1.03781	1.36651	0.894616		0.832226	0.765314	0.887692	1.00119	1.31829	0.863046		1.20303	1.72254	0.972237		-0.264952	-0.385876	-0.171869	0.00171629	0.398665	-0.21249		0.266669	0.784541	-0.0406207										up
SPVDIVTGGISPVR	P50851	LRBA	Lipopolysaccharide-responsive and beige-like anchor protein (Beige-like protein) (CDC4-like protein)	11	S			S1498		0.920027	1.15816	1.26085	1.15312	0.717775	0.818524	1.04306	0.873811		1.25884	1.37045	1.25335	1.14036	1.45318	1.21739		0.905886	1.06037	0.971307		0.332091	0.454651	0.325789	0.189492	0.539218	0.283789		-0.142599	0.0845667	-0.0420001
TEDGGWEWSDDEFDEESEEGK	O95747	OXSR1	Serine/threonine-protein kinase OSR1 (EC 2.7.11.1) (Oxidative stress-responsive 1 protein)	9	S			S339		1.09858	0.679898	0.887139	0.972049	1.12703	1.18837	1.20872	0.968149		0.618888	0.807533	0.884824	1.05443	1.07248	0.859029		1.70375	1.3281	0.970847		-0.692249	-0.308408	-0.176538	0.0764655	0.100957	-0.219222		0.768715	0.409365	-0.0426836
AEAAAVAGLSTPGSLHR	Q99490	AGAP2	Arf-GAP with GTPase, ANK repeat and PH domain-containing protein 2 (AGAP-2) (Centaurin-gamma-1) (Cnt-g1) (GTP-binding and GTPase-activating protein 2) (GGAP2) (Phosphatidylinositol 3-kinase enhancer) (PIKE)	14	S			S638		1.24729	0.987912	0.83602	1.34196	0.939763	1.07203	1.18606	0.981176		0.792049	0.670271	1.07591	1.14075	1.26209	1.04407		1.44025	1.88295	0.970408		-0.336339	-0.577184	0.105552	0.189978	0.33581	0.0622146		0.526317	0.912995	-0.0433374										up
SSPAFGDR	P13716	ALAD	Delta-aminolevulinic acid dehydratase (ALADH) (EC 4.2.1.24) (Porphobilinogen synthase)	1	S			S214		0.891151	1.07257	1.18667	1.11959	0.810577	0.897565	1.22989	0.987503		1.20357	1.33162	1.25634	1.10732	1.5173	1.21827		0.920023	1.13944	0.969699		0.267325	0.41318	0.329226	0.147067	0.601507	0.284836		-0.120259	0.188327	-0.0443906
ANEAGGQVGPEAPRPPETSPEMR	Q8N3D4	EHBP1L1	EH domain-binding protein 1-like protein 1	19	S			S285		1.46075	1.17395	0.856042	1.05586	1.14346	1.12404	0.851849	0.801213		0.803658	0.586028	0.722817	0.983015	0.744977	0.700694		1.22318	1.27123	0.969393		-0.315347	-0.770959	-0.468297	-0.0247142	-0.424732	-0.513144		0.290632	0.346227	-0.0448464			down
GVAPADSPEAPR	Q9P2G1	ANKIB1	Ankyrin repeat and IBR domain-containing protein 1	7	S			S737		0.961333	0.99781	1.05863	1.20178	0.968771	0.933331	1.13821	1.17297		1.03794	1.10121	1.25012	0.963417	1.1749	1.21078		0.928197	1.06692	0.968535		0.0537282	0.139089	0.322065	-0.0537682	0.232544	0.27594		-0.107496	0.0934548	-0.0461245
LSEEAECPNPSTPSK	O94804	STK10	Serine/threonine-protein kinase 10 (EC 2.7.11.1) (Lymphocyte-oriented kinase)	12	T			T952		0.992276	0.96485	1.309	1.09656	0.952817	0.971994	2.06081	1.01965		0.972361	1.31919	1.1051	1.02013	2.16286	1.07014		1.04912	1.63954	0.968364		-0.0404357	0.399653	0.144176	0.0287485	1.11294	0.0977974		0.0691842	0.713289	-0.0463783						up
RKSELEFETLK	Q5JSH3	WDR44	WD repeat-containing protein 44 (Rabphilin-11)	3	S			S262		1.02093	0.934327	1.56604	1.84756	0.790588	0.609303	2.75965	1.38531		0.915172	1.53393	1.80969	0.770696	3.49063	1.75225		0.842132	2.27561	0.968261		-0.127886	0.617236	0.85574	-0.375767	1.80349	0.809208		-0.247881	1.18625	-0.0465315				up		up	up			up
IPEISIQDMTAQVTSPSGK	P21333	FLNA	Filamin-A (FLN-A) (Actin-binding protein 280) (ABP-280) (Alpha-filamin) (Endothelial actin-binding protein) (Filamin-1) (Non-muscle filamin)	15	S			S2180		1.14658	1.0973	0.954692	0.997884	0.837852	0.998854	0.964195	0.705703		0.957026	0.832645	0.870315	1.19216	1.15079	0.842276		1.24569	1.38209	0.967783		-0.0633697	-0.264226	-0.20039	0.253578	0.20263	-0.247635		0.316947	0.466856	-0.0472443
ALAAGADSPK	Q4KMP7	TBC1D10B	TBC1 domain family member 10B (Rab27A-GAP-beta)	8	S			S132		1.26145	1.03102	0.755652	1.12654	1.15175	1.14552	1.24956	0.994972		0.817325	0.599034	0.893049	0.994589	1.08492	0.863877		1.21688	1.81111	0.967335		-0.291018	-0.73929	-0.163189	-0.00782755	0.117585	-0.211102		0.28319	0.856875	-0.0479127										up
ETPHSPGVEDAPIAK	Q9UHB6	LIMA1	LIM domain and actin-binding protein 1 (Epithelial protein lost in neoplasm)	5	S			S490		1.27124	0.941277	0.824875	0.995333	1.11989	1.1852	1.24425	0.848049		0.74044	0.648874	0.782962	1.05831	1.11104	0.757262		1.4293	1.71226	0.967175		-0.433545	-0.623989	-0.352985	0.0817681	0.151915	-0.401136		0.515313	0.775904	-0.048151										up
QQSETSTHSI	Q14644	RASA3	Ras GTPase-activating protein 3 (GAP1(IP4BP)) (Ins P4-binding protein)	9	S			S833		1.01652	0.994269	0.915784	0.898042	1.1025	1.1872	1.09558	0.941669		0.978107	0.900898	0.883445	1.07683	0.993725	0.854124		1.10093	1.10304	0.966811		-0.0319356	-0.150564	-0.178788	0.106788	-0.00908181	-0.227482		0.138724	0.141482	-0.0486935
AYHEQLSVAEITSSCFEPNSQMVK	Q9NY65	TUBA8	Tubulin alpha-8 chain (Alpha-tubulin 8) (Tubulin alpha chain-like 2)	7	S			S287		0.942051	1.09718	0.891941	1.24075	0.650697	1.27721	0.798555	0.828087		1.16467	0.946808	1.31707	1.96283	1.22723	1.27262		1.68531	1.29618	0.96625		0.21992	-0.0788568	0.397329	0.972936	0.295407	0.347798		0.753016	0.374264	-0.0495316					up
ILGLAIESQDAGIK	O00161	SNAP23	Synaptosomal-associated protein 23 (SNAP-23) (Vesicle-membrane fusion protein SNAP-23)	8	S			S34		0.892447	0.877566	2.63077	2.02958	0.718108	0.989879	3.62734	1.57726		0.983327	2.94781	2.27417	1.37845	5.05125	2.19641		1.40183	1.71356	0.965808		-0.0242574	1.55964	1.18534	0.463051	2.33664	1.13515		0.487308	0.776996	-0.050192			up	up		up	up			up
KSSLLSEEQQETSTLVETIR	Q5VZ89	DENND4C	DENN domain-containing protein 4C	3	S			S1563		0.775359	0.694887	0.796215	0.918285	1.41397	1.63644	1.67543	1.6167		0.896213	1.0269	1.18434	1.15734	1.18491	1.14338		1.29137	1.15388	0.965415		-0.158086	0.0382946	0.244077	0.210813	0.244783	0.193299		0.368899	0.206488	-0.0507782
AFSFSLPRPGR	Q7LDG7	RASGRP2	RAS guanyl-releasing protein 2 (Calcium and DAG-regulated guanine nucleotide exchange factor I) (CalDAG-GEFI) (Cdc25-like protein) (hCDC25L) (F25B3.3 kinase-like protein)	5	S			S578		1.39988	1.27525	0.501348	0.385496	1.25869	1.3928	0.911277	0.334458		0.910974	0.358138	0.275379	1.10655	0.72399	0.26572		1.21469	2.02154	0.964927		-0.134519	-1.48141	-1.86051	0.146069	-0.465959	-1.91202		0.280588	1.01546	-0.0515089			down	down			down			up
GSLASLDSLR	O60716	CTNND1	Catenin delta-1 (Cadherin-associated Src substrate) (CAS) (p120 catenin) (p120(ctn)) (p120(cas))	5	S			S349		0.980071	0.97785	1.14864	1.04756	0.883569	0.814816	1.17121	0.909556		0.997734	1.172	1.06886	0.922187	1.32554	1.02941		0.924282	1.13101	0.963094		-0.00327333	0.22897	0.0960708	-0.116868	0.406583	0.0418194		-0.113595	0.177614	-0.0542514
ATFSGSAGR	Q9Y4H2	IRS2	Insulin receptor substrate 2 (IRS-2)	6	S			S608		1.07311	1.04153	0.834903	0.992685	0.931707	0.884244	0.990664	0.829794		0.970571	0.778021	0.925052	0.949058	1.06328	0.890617		0.977835	1.36665	0.962775		-0.0430949	-0.36212	-0.112393	-0.0754318	0.0885194	-0.167123		-0.0323368	0.450639	-0.0547299
RPSLPSSPSPGLPK	O43294	TGFB1I1	Transforming growth factor beta-1-induced transcript 1 protein (Androgen receptor coactivator 55 kDa protein) (Androgen receptor-associated protein of 55 kDa) (Hydrogen peroxide-inducible clone 5 protein) (Hic-5)	9	S			S143		1.28633	1.0609	0.77973	1.0699	1.12224	1.06039	1.1772	0.898033		0.824747	0.606165	0.831746	0.944881	1.04897	0.800213		1.14566	1.73051	0.962089		-0.277976	-0.722216	-0.265785	-0.0817947	0.0689776	-0.321543		0.196181	0.791194	-0.0557579										up
LSAVSLR	Q15036	SNX17	Sorting nexin-17	5	S			S440		0.976327	0.731586	1.43078	1.83942	0.832559	0.720619	2.63867	1.50894		0.749325	1.46547	1.88402	0.865547	3.16935	1.81241		1.1551	2.16268	0.961992		-0.416336	0.551362	0.913814	-0.208316	1.66419	0.857911		0.20802	1.11282	-0.0559037				up		up	up			up
LAAAEETAVSPR	Q9BUH6	C9orf142	Uncharacterized protein C9orf142	10	S			S148		0.883094	0.887939	0.932192	0.993047	1.17619	1.31846	1.22433	1.26898		1.00549	1.0556	1.12451	1.12096	1.04093	1.0789		1.11484	0.986106	0.959438		0.00789302	0.0780598	0.169294	0.164735	0.0578749	0.109555		0.156842	-0.0201849	-0.0597389
KLGILGSHEDLSK	Q9Y210	TRPC6	Short transient receptor potential channel 6 (TrpC6) (Transient receptor protein 6) (TRP-6)	7	S			S815		1.27725	0.931966	1.06135	0.97845	1.16914	0.999265	1.44308	0.859146		0.729667	0.830966	0.766061	0.8547	1.23431	0.734852		1.17136	1.48539	0.95926		-0.454689	-0.267139	-0.384469	-0.22651	0.3037	-0.444474		0.22818	0.570839	-0.0600057
FNEEHIPDSPFVVPVASPSGDAR	P21333	FLNA	Filamin-A (FLN-A) (Actin-binding protein 280) (ABP-280) (Alpha-filamin) (Endothelial actin-binding protein) (Filamin-1) (Non-muscle filamin)	17	S			S2327		1.14627	0.959156	0.934487	1.03997	0.976637	0.923031	1.02938	0.849409		0.836764	0.815243	0.907269	0.945112	1.054	0.869729		1.12948	1.29287	0.958623		-0.257107	-0.294698	-0.140398	-0.0814428	0.07588	-0.201362		0.175664	0.370578	-0.060964
RPSALSQGR	P07359	GP1BA	Platelet glycoprotein Ib alpha chain (GP-Ib alpha) (GPIb-alpha) (GPIbA) (Glycoprotein Ibalpha) (Antigen CD42b-alpha) (CD antigen CD42b) [Cleaved into: Glycocalicin]	6	S			S606		2.37131	0.750086	0.897263	1.04643	2.44211	0.63738	1.08979	1.03221		0.316318	0.378383	0.441289	0.260996	0.446249	0.422671		0.825106	1.17936	0.95781		-1.66055	-1.40208	-1.1802	-1.9379	-1.16408	-1.24239		-0.277348	0.238	-0.062189		down	down	down	down	down	down
IYDEILQSK	Q9UIB8	CD84	SLAM family member 5 (Cell surface antigen MAX.3) (Hly9-beta) (Leukocyte differentiation antigen CD84) (Signaling lymphocytic activation molecule 5) (CD antigen CD84)	8	S			S302		0.156408	0.19156	1.96111	2.63457	0.174397	0.102994	3.43827	2.81282		1.22474	12.5384	16.8442	0.590574	19.7151	16.1288		0.482201	1.57238	0.957531		0.292481	3.64829	4.07418	-0.759811	4.30123	4.01157		-1.05229	0.652947	-0.0626082			up	up		up	up		down
LPSPTVAR	O95425	SVIL	Supervillin (Archvillin) (p205/p250)	3	S			S769		1.08609	0.939667	0.62442	0.856952	1.26383	1.45402	1.39261	0.954546		0.865187	0.574927	0.789028	1.15049	1.1019	0.755283		1.32976	1.91658	0.957231		-0.208916	-0.798548	-0.341851	0.202248	0.139988	-0.404912		0.411164	0.938537	-0.0630609			down							up
DASDGEDEKPPLPPR	O15357	INPPL1	Phosphatidylinositol 3,4,5-trisphosphate 5-phosphatase 2 (EC 3.1.3.86) (Inositol polyphosphate phosphatase-like protein 1) (INPPL-1) (Protein 51C) (SH2 domain-containing inositol 5'-phosphatase 2) (SH2 domain-containing inositol phosphatase 2) (SHIP-2)	3	S			S132		0.993312	0.965111	0.949954	0.921061	1.20084	1.14887	1.16761	1.06514		0.971609	0.956351	0.927263	0.956723	0.972332	0.887002		0.984679	1.01671	0.956581		-0.0415519	-0.0643884	-0.108949	-0.0638267	-0.0404794	-0.17299		-0.0222748	0.023909	-0.0640413
MEVDRSPGLPMSDLK	Q6WCQ1	MPRIP	Myosin phosphatase Rho-interacting protein (M-RIP) (Rho-interacting protein 3) (RIP3) (p116Rip)	6	S			S619		1.49155	1.28854	0.808629	0.999317	1.15368	1.24571	0.962786	0.737212		0.863892	0.54214	0.669985	1.07976	0.834532	0.639007		1.24988	1.53933	0.953763		-0.211077	-0.883264	-0.577799	0.110715	-0.260961	-0.646097		0.321793	0.622303	-0.068298			down
FSPVTPK	Q15942	ZYX	Zyxin (Zyxin-2)	5	T			T270		1.31506	1.00534	0.682933	1.2582	1.1153	1.17441	1.21982	1.01763		0.76448	0.519315	0.956762	1.05299	1.09372	0.912425		1.3774	2.10607	0.953659		-0.387449	-0.945319	-0.0637684	0.0744972	0.129237	-0.132222		0.461946	1.07456	-0.0684538			down							up
MSYLTAMGADYLSCDSR	Q9UDY2	TJP2	Tight junction protein ZO-2 (Tight junction protein 2) (Zona occludens protein 2) (Zonula occludens protein 2)	13	S			S913		0.853691	0.830803	0.883563	1.06637	1.14469	1.33767	1.37959	1.362		0.973188	1.03499	1.24912	1.16859	1.20521	1.18984		1.20078	1.16446	0.952538		-0.0392089	0.0496177	0.320915	0.224764	0.269283	0.250763		0.263973	0.219665	-0.0701518
VLSPADK	P69905	HBA1;	Hemoglobin subunit alpha (Alpha-globin) (Hemoglobin alpha chain)	3	S			S4		0.751372	0.781664	0.781241	0.811732	1.59843	1.51114	1.97062	1.64473		1.04032	1.03975	1.08033	0.94539	1.23285	1.02896		0.908753	1.18571	0.952451		0.057021	0.0562396	0.111476	-0.0810186	0.301995	0.0411939		-0.13804	0.245755	-0.0702826
ASAGRLTPESQSK	O43426	SYNJ1	Synaptojanin-1 (EC 3.1.3.36) (Synaptic inositol 1,4,5-trisphosphate 5-phosphatase 1)	7	T			T1220		1.22866	1.06724	0.812725	1.00982	1.06319	1.02107	1.09619	0.830445		0.868623	0.661473	0.821884	0.960383	1.03104	0.781086		1.10564	1.5587	0.95036		-0.203198	-0.596246	-0.282993	-0.0583189	0.0440986	-0.356447		0.144879	0.640344	-0.0734538
RTSSEELR	Q9P270	SLAIN2	SLAIN motif-containing protein 2	3	S			S87		0.968591	0.990078	0.788085	1.20039	1.06105	1.24352	1.15547	1.24951		1.02218	0.81364	1.23931	1.17197	1.08899	1.17762		1.14654	1.33842	0.950222		0.0316546	-0.297537	0.30954	0.22894	0.122989	0.235877		0.197286	0.420526	-0.0736631
SRSDIDVNAAAGAK	O75122	CLASP2	CLIP-associating protein 2 (Cytoplasmic linker-associated protein 2) (Protein Orbit homolog 2) (hOrbit2)	3	S			S370		1.14181	0.924197	0.737334	1.03024	1.20608	1.14279	1.38647	1.03385		0.809413	0.645759	0.902287	0.947525	1.14957	0.857196		1.17063	1.78018	0.950027		-0.305052	-0.630933	-0.148342	-0.0777634	0.20109	-0.222303		0.227289	0.832023	-0.0739602										up
ETESAPGSPR	Q6PKG0	LARP1	La-related protein 1 (La ribonucleoprotein domain family member 1)	8	S			S521		1.04171	0.792718	0.932592	1.13647	1.04978	1.05392	1.41515	1.08392		0.760976	0.895249	1.09097	1.00395	1.34804	1.03253		1.31929	1.50578	0.946433		-0.394077	-0.159639	0.125605	0.00568107	0.430869	0.046177		0.399758	0.590508	-0.0794281
MADEAGSEADHEGTHSTK	P02671	FGA	Fibrinogen alpha chain [Cleaved into: Fibrinopeptide A; Fibrinogen alpha chain]	7	S			S609		0.90878	0.827875	0.847347	0.968545	1.25634	1.22112	1.18826	1.26511		0.910974	0.9324	1.06576	0.971965	0.945808	1.00698		1.06695	1.01438	0.944844		-0.134519	-0.100979	0.0918871	-0.0410244	-0.0803813	0.0100359		0.0934944	0.0205978	-0.0818512
[truncated: 543 more rows]
[truncated: 8 more columns]
