# Supplementary material for: Combined Quantification of the Global Proteome, Phosphoproteome, and Proteolytic Cleavage to Characterize Altered Platelet Functions in the Human Scott Syndrome
Source: Mol Cell Proteomics. 2016 Aug 17;15(10):3154–69. doi: 10.1074/mcp.M116.060368 (PMC5054341; doi:10.1074/mcp.M116.060368)
Supplement: Supplemental Data [file 10.1074_M116.060368_mcp.M116.060368-4.xlsx]

## Sheet: p-proteomics
PSMs of phosphoproteomics experiment
A2	Sequence	PSM Ambiguity	# Proteins	# Protein Groups	Protein Group Accessions	Modifications	Activation Type	ΔScore	ΔCn	Rank	Search Engine Rank	phosphoRS Site Probabilities	QuanResultID	Quan Info	Quan Usage	113	114	115	116	117	118	119	121	IonScore	Exp Value	Peptides Matched	# Missed Cleavages	Isolation Interference [%]	Ion Inject Time [ms]	Charge	m/z [Da]	MH+ [Da]	ΔM [ppm]	RT [min]	First Scan	Last Scan	MS Order	Ions Matched
High	aAALSLsTLASPk	Unambiguous	1	1	P98172	N-Term(iTRAQ8plex); S7(Phosp); K13(iTRAQ8plex)	HCD	1	0	1	1	S(5): 99.7; S(7): 0.3; T(8): 0.0; S(11): 0.0	45366	Unique	Used	459.597	411.683	515.243	124.481	10597.6	10667.5	10121.3	6863.54	65.91	5.35977e-06	418	0	4.40873	200	3	640.036	1918.09	3.42516	75.4402	9199	9199	MS2	10/108
High	aAALSLsTLASPk	Unambiguous	1	1	P98172	N-Term(iTRAQ8plex); S7(Phosp); K13(iTRAQ8plex)	HCD	1	0	1	1	S(5): 49.9; S(7): 49.9; T(8): 0.2; S(11): 0.0	36506	Unique	Used	276.269	179.299	267.053	204.483	5524.41	5946.1	5085.38	2996.31	62.12	1.24901e-05	407	0	16.3872	200	3	640.035	1918.09	2.08869	76.2409	8673	8673	MS2	9/108
High	aAALsLSTLASPk	Unambiguous	1	1	P98172	N-Term(iTRAQ8plex); S5(Phosp); K13(iTRAQ8plex)	HCD	1	0	1	1	S(5): 100.0; S(7): 0.0; T(8): 0.0; S(11): 0.0	45096	Unique	Used	1063.71	664.767	1183.79	925.726	6474.45	7031.14	4995.57	2636.34	52.18	0.000120769	385	0	4.83159	200	3	640.033	1918.08	-1.25249	72.8527	8875	8875	MS2	10/108
High	aAALSLsTLASPk	Unambiguous	1	1	P98172	N-Term(iTRAQ8plex); S7(Phosp); K13(iTRAQ8plex)	HCD	1	0	1	1	S(5): 49.9; S(7): 49.9; T(8): 0.2; S(11): 0.0	45335	Unique	Used	1039.49	768.567	1072.86	787.884	12624.2	12926.5	11496.1	6762.72	51.92	0.000130144	405	0	30.3539	200	2	959.548	1918.09	1.26837	75.1468	9162	9162	MS2	7/108
High	aAALSLsTLASPk	Unambiguous	1	1	P98172	N-Term(iTRAQ8plex); S7(Phosp); K13(iTRAQ8plex)	HCD	1	0	1	1	S(5): 99.6; S(7): 0.4; T(8): 0.0; S(11): 0.0	45365	Unique	Used	1382.46	1080.78	1505.11	1206.85	12803.7	13387.3	12816	7487.83	51.82	0.000132847	404	0	30.7617	200	2	959.549	1918.09	1.52293	75.4328	9198	9198	MS2	7/108
High	aAALsLSTLASPk	Unambiguous	1	1	P98172	N-Term(iTRAQ8plex); S5(Phosp); K13(iTRAQ8plex)	HCD	1	0	1	1	S(5): 100.0; S(7): 0.0; T(8): 0.0; S(11): 0.0	45056	Unique	Used	1203.83	614.287	1252.23	892.313	7121.41	7333.54	4601.51	2543.88	51.48	0.000141892	396	0	7.38632	200	3	640.033	1918.08	-1.92073	72.4814	8827	8827	MS2	10/108
High	aAALsLSTLASPk	Unambiguous	1	1	P98172	N-Term(iTRAQ8plex); S5(Phosp); K13(iTRAQ8plex)	HCD	1	0	1	1	S(5): 100.0; S(7): 0.0; T(8): 0.0; S(11): 0.0	45067	Unique	Used	1872.66	1309.61	2002.17	1581.69	10137.1	10377.8	6933.14	4210.53	48.73	0.000267274	389	0	37.2635	200	2	959.545	1918.08	-2.16829	72.5764	8840	8840	MS2	8/108
High	aAALSLSTLAsPk	Unambiguous	1	1	P98172	N-Term(iTRAQ8plex); S11(Phosp); K13(iTRAQ8plex)	HCD	1	0	1	1	S(5): 25.0; S(7): 25.0; T(8): 25.0; S(11): 25.0	36515	Unique	Used	382.849	188.904	251.203	88.7979	4182.62	3990.06	3143.23	1934.47	30.65	0.0179087	416	0	5.93601	200	2	959.544	1918.08	-3.56841	76.3292	8684	8684	MS2	5/108
High	aAARLSLTDPLVAER	Unambiguous	1	1	P13224	N-Term(iTRAQ8plex)	HCD	1	0	1	1		35490	Unique	Used	5622.25	4251.9	4245.89	4887.41	5863.89	5967.98	6219.78	5384.26	56.04	4.96543e-05	352	1	17.5264	200	3	629.706	1887.1	3.14285	66.5243	7454	7454	MS2	11/150
High	aAARLsLTDPLVAER	Unambiguous	1	1	P13224	N-Term(iTRAQ8plex); S6(Phosp)	HCD	1	0	1	1	S(6): 100.0; T(8): 0.0	59918	Unique	Used	1216.54	1114.35	789.506	1065.8	1057.38	1071.66	934.342	1104.82	55.17	6.58352e-05	433	1	2.13441	200	3	656.359	1967.06	-0.595612	35.1231	3260	3260	MS2	10/150
High	aAARLsLTDPLVAER	Unambiguous	1	1	P13224	N-Term(iTRAQ8plex); S6(Phosp)	HCD	1	0	1	1	S(6): 100.0; T(8): 0.0	59808	Unique	Used	3117.67	2250.21	2491.59	2392.9	2818.97	2898.32	3098.69	2689.03	49.97	0.000221022	439	1	15.6984	200	3	656.358	1967.06	-1.3403	35.8288	3615	3615	MS2	10/150
High	aAARLsLTDPLVAER	Unambiguous	1	1	P13224	N-Term(iTRAQ8plex); S6(Phosp)	HCD	1	0	1	1	S(6): 100.0; T(8): 0.0	58464	Unique	Used	1936.39	1197.39	1296.8	1414.29	1634.47	1606.65	1481.1	1243.38	49.04	0.00029563	474	1	1.95543	200	3	656.36	1967.07	1.63844	68.275	7031	7031	MS2	11/150
High	aAARLsLtDPLVAER	Unambiguous	1	1	P13224	N-Term(iTRAQ8plex); S6(Phosp); T8(Phosp)	HCD	1	0	1	1	S(6): 100.0; T(8): 100.0	36162	Unique	Used	4430.3	2139.65	3623.13	2641.59	4232.03	2582.75	3669.65	1760.58	46.39	0.000458096	371	1	18.2729	200	3	683.014	2047.03	-0.911271	72.8952	8260	8260	MS2	10/150
High	aAARLsLtDPLVAER	Unambiguous	1	1	P13224	N-Term(iTRAQ8plex); S6(Phosp); T8(Phosp)	HCD	1	0	1	1	S(6): 100.0; T(8): 100.0	58560	Unique	Used	2020.34	1053.75	1793.73	1155.76	1895.15	1315.96	1523.05	726.286	46.36	0.000461271	393	1	5.11097	200	3	683.019	2047.04	5.88685	69.779	7197	7197	MS2	10/150
High	aAARLsLTDPLVAER	Unambiguous	1	1	P13224	N-Term(iTRAQ8plex); S6(Phosp)	HCD	1	0	1	1	S(6): 100.0; T(8): 0.0	35833	Unique	Used	525754	389029	388895	492557	516619	477808	501137	417885	45.96	0.000591953	467	1	5.9262	1	3	656.361	1967.07	2.47621	69.731	7866	7866	MS2	10/150
High	aAARLsLTDPLVAER	Unambiguous	1	1	P13224	N-Term(iTRAQ8plex); S6(Phosp)	HCD	1	0	1	1	S(6): 100.0; T(8): 0.0	58494	Unique	Used	2079.79	1577.35	1215.65	1650.57	1794.8	1784.74	1920.1	1575.99	45.6	0.000652752	474	1	2.23649	200	3	656.36	1967.07	1.63844	68.7267	7081	7081	MS2	11/150
High	aAARLsLTDPLVAER	Unambiguous	1	1	P13224	N-Term(iTRAQ8plex); S6(Phosp)	HCD	1	0	1	1	S(6): 100.0; T(8): 0.0	36677	Unique	Used	1568.28	1168.2	1631.81	1316.86	1934.23	2083.03	1730.67	1334.25	45.51	0.000611588	435	1	12.1805	200	3	656.359	1967.06	-0.40944	77.8807	8878	8878	MS2	11/150
High	aAARLsLTDPLVAER	Unambiguous	1	1	P13224	N-Term(iTRAQ8plex); S6(Phosp)	HCD	1	0	1	1	S(6): 100.0; T(8): 0.0	53744	Unique	Used	3440.46	2601.18	2777.37	2653.66	3023.27	3178.73	3328.29	2869.97	44.74	0.000721836	430	1	10.4094	200	3	656.363	1967.07	5.17568	67.9353	8040	8040	MS2	10/150
High	aAARLsLTDPLVAER	Unambiguous	1	1	P13224	N-Term(iTRAQ8plex); S6(Phosp)	HCD	1	0	1	1	S(6): 100.0; T(8): 0.0	53797	Unique	Used	1727.81	1327.34	1116.14	1543.25	1863.91	1651.4	1760.94	1536.37	44.64	0.00075411	439	1	11.375	200	3	656.358	1967.06	-1.3403	68.465	8104	8104	MS2	9/150
High	aAARLsLTDPLVAER	Unambiguous	1	1	P13224	N-Term(iTRAQ8plex); S6(Phosp)	HCD	1	0	1	1	S(6): 100.0; T(8): 0.0	53702	Unique	Used	1722.28	1165.17	1573.68	1434.19	1836.06	1629.43	1741.02	1228.56	44.15	0.000917251	477	1	11.9379	200	3	656.361	1967.07	2.75547	67.5107	7989	7989	MS2	9/150
High	aAARLsLTDPLVAER	Unambiguous	1	1	P13224	N-Term(iTRAQ8plex); S6(Phosp)	HCD	1	0	1	1	S(6): 100.0; T(8): 0.0	36425	Unique	Used	3189.68	2073.59	2423.48	2567.99	2979.21	3014.87	2891.97	2608.33	43.99	0.00087586	439	1	5.99291	200	3	656.358	1967.06	-1.3403	75.4742	8576	8576	MS2	9/150
High	aAARLsLTDPLVAER	Unambiguous	1	1	P13224	N-Term(iTRAQ8plex); S6(Phosp)	HCD	1	0	1	1	S(6): 100.0; T(8): 0.0	35858	Unique	Used	142605	93102.7	100311	103883	133882	120544	119022	103570	43.96	0.000974343	485	1	4.7209	5	3	656.36	1967.07	1.07993	69.9643	7896	7896	MS2	10/150
High	aAARLsLTDPLVAER	Unambiguous	1	1	P13224	N-Term(iTRAQ8plex); S6(Phosp)	HCD	1	0	1	1	S(6): 100.0; T(8): 0.0	59812	Unique	Used	2429.44	1641.6	1733.85	2008.79	2217.91	2220.28	2273.09	1843.73	43.87	0.000931163	454	1	9.81639	200	3	656.359	1967.06	0.335246	36.0345	3636	3636	MS2	10/150
High	aAARLsLtDPLVAER	Unambiguous	1	1	P13224	N-Term(iTRAQ8plex); S6(Phosp); T8(Phosp)	HCD	1	0	1	1	S(6): 100.0; T(8): 100.0	58557	Unique	Used	1491.06	811.379	1054.21	738.931	1385.17	909.128	1027.43	546.942	43.02	0.00102521	411	1	15.895	200	3	683.016	2047.03	1.59331	69.7096	7190	7190	MS2	9/150
High	aAARLsLTDPLVAER	Unambiguous	1	1	P13224	N-Term(iTRAQ8plex); S6(Phosp)	HCD	1	0	1	1	S(6): 100.0; T(8): 0.0	36053	Unique	Used	12781.2	8959.47	10008.7	10537.1	11799.7	10874.6	13282.2	11061.6	42.97	0.00109259	433	1	7.38828	111	3	656.359	1967.06	-0.502526	71.837	8130	8130	MS2	16/150
High	aAARLsLTDPLVAER	Unambiguous	1	1	P13224	N-Term(iTRAQ8plex); S6(Phosp)	HCD	1	0	1	1	S(6): 100.0; T(8): 0.0	53713	Unique	Used	1867.53	1218.62	1484.43	1493.11	1768.49	1788.48	1663.7	1484.09	42.94	0.00114082	449	1	17.9865	200	3	656.362	1967.07	4.98951	67.6178	8002	8002	MS2	9/150
High	aAARLsLTDPLVAER	Unambiguous	1	1	P13224	N-Term(iTRAQ8plex); S6(Phosp)	HCD	1	0	1	1	S(6): 100.0; T(8): 0.0	36470	Unique	Used	2571.06	1675.97	2070.6	2412.48	2683.67	2270.89	2484.26	2196.96	42.81	0.00115192	440	1	7.05399	200	3	656.359	1967.06	-0.967955	75.9064	8630	8630	MS2	11/150
High	aAARLsLTDPLVAER	Unambiguous	1	1	P13224	N-Term(iTRAQ8plex); S6(Phosp)	HCD	1	0	1	1	S(6): 100.0; T(8): 0.0	58445	Unique	Used	952.541	780.867	748.724	859.768	1077.19	1132.49	855.307	581.542	42.54	0.00119238	428	1	0	200	3	656.363	1967.08	6.29269	67.9034	6992	6992	MS2	8/150
High	aAARLsLTDPLVAER	Unambiguous	1	1	P13224	N-Term(iTRAQ8plex); S6(Phosp)	HCD	1	0	1	1	S(6): 100.0; T(8): 0.0	35773	Unique	Used	2.18738e+06	1.51969e+06	1.63438e+06	1.81168e+06	2.1421e+06	2.09018e+06	1.97616e+06	1.96881e+06	42.08	0.00136896	442	1	10.008	1	3	656.356	1967.05	-4.41215	69.1757	7794	7794	MS2	10/150
High	aAARLsLTDPLVAER	Unambiguous	1	1	P13224	N-Term(iTRAQ8plex); S6(Phosp)	HCD	1	0	1	1	S(6): 100.0; T(8): 0.0	44524	Unique	Used	5681.68	3967.21	4412.3	4274.96	4920.15	4926.53	5173.8	4602.26	41.96	0.00154105	484	1	10.7016	200	3	656.36	1967.06	0.89376	67.4728	8188	8188	MS2	11/150
High	aAARLsLTDPLVAER	Unambiguous	1	1	P13224	N-Term(iTRAQ8plex); S6(Phosp)	HCD	1	0	1	1	S(6): 100.0; T(8): 0.0	35843	Unique	Used	53412.3	34479.7	38086.6	46109.5	51443	45949.4	42384.6	42728.9	41.94	0.00139142	435	1	7.79935	15	2	984.035	1967.06	-0.433633	69.8183	7878	7878	MS2	17/150
High	aAARLsLTDPLVAER	Unambiguous	1	1	P13224	N-Term(iTRAQ8plex); S6(Phosp)	HCD	1	0	1	1	S(6): 100.0; T(8): 0.0	35999	Unique	Used	22232	17429.9	17290.9	18153.4	23419.1	20784.5	22715.4	19099.5	41.94	0.00149698	468	1	5.18132	48	3	656.362	1967.07	4.15174	71.3242	8065	8065	MS2	10/150
High	aAARLsLTDPLVAER	Unambiguous	1	1	P13224	N-Term(iTRAQ8plex); S6(Phosp)	HCD	1	0	1	1	S(6): 100.0; T(8): 0.0	35958	Unique	Used	31905.6	23640.8	26533	27878.6	33415	26923.1	32660.5	25829.6	41.76	0.00143363	430	1	4.04353	37	3	656.363	1967.07	5.26876	70.9344	8016	8016	MS2	15/150
High	aAARLsLTDPLVAER	Unambiguous	1	1	P13224	N-Term(iTRAQ8plex); S6(Phosp)	HCD	1	0	1	1	S(6): 100.0; T(8): 0.0	35738	Unique	Used	1.92741e+06	1.46623e+06	1.47154e+06	1.63467e+06	2.02715e+06	1.8664e+06	1.84821e+06	1.54084e+06	41.72	0.00145699	433	1	9.16372	1	3	656.359	1967.06	-0.595612	68.8576	7752	7752	MS2	10/150
High	aAARLsLTDPLVAER	Unambiguous	1	1	P13224	N-Term(iTRAQ8plex); S6(Phosp)	HCD	1	0	1	1	S(6): 100.0; T(8): 0.0	35823	Unique	Used	834916	583994	591236	711719	846717	890585	866586	676651	41.58	0.00153948	443	1	6.73687	1	3	656.356	1967.05	-4.78449	69.6469	7854	7854	MS2	15/150
High	aAARLsLTDPLVAER	Unambiguous	1	1	P13224	N-Term(iTRAQ8plex); S6(Phosp)	HCD	1	0	1	1	S(6): 100.0; T(8): 0.0	36389	Unique	Used	3117.41	2034.28	2651.34	2674.26	3592.35	3202.94	3216.85	3052.86	41.35	0.00159389	435	1	5.43792	200	3	656.359	1967.06	-0.316354	75.1281	8533	8533	MS2	9/150
High	aAARLsLTDPLVAER	Unambiguous	1	1	P13224	N-Term(iTRAQ8plex); S6(Phosp)	HCD	1	0	1	1	S(6): 100.0; T(8): 0.0	35933	Unique	Used	37333.7	25180.4	29814.9	32955.8	35413.7	32968.5	37422.1	28345.5	41.33	0.00173745	472	1	4.85404	33	3	656.36	1967.07	1.45227	70.6888	7986	7986	MS2	15/150
High	aAARLsLTDPLVAER	Unambiguous	1	1	P13224	N-Term(iTRAQ8plex); S6(Phosp)	HCD	1	0	1	1	S(6): 100.0; T(8): 0.0	36289	Unique	Used	4280.45	3223.58	3212.63	3405.1	4174.87	4142.54	3777.63	3715.59	41.2	0.00174473	460	1	9.1751	200	3	656.359	1967.06	0.0559888	74.1522	8413	8413	MS2	11/150
High	aAARLsLTDPLVAER	Unambiguous	1	1	P13224	N-Term(iTRAQ8plex); S6(Phosp)	HCD	1	0	1	1	S(6): 100.0; T(8): 0.0	35883	Unique	Used	68637.2	51825.5	51015	59778.6	73469.5	65718.5	63332.9	60798.1	41.17	0.00158496	415	1	5.23508	11	3	656.364	1967.08	7.96821	70.2009	7926	7926	MS2	11/150
High	aAARLsLTDPLVAER	Unambiguous	1	1	P13224	N-Term(iTRAQ8plex); S6(Phosp)	HCD	1	0	1	1	S(6): 100.0; T(8): 0.0	36186	Unique	Used	6187.49	4266.63	4501.35	4643.17	6976.48	6615.2	6809.62	5590.19	41.07	0.00180947	463	1	7.25679	200	3	656.359	1967.06	-0.0370969	73.1358	8289	8289	MS2	11/150
High	aAARLsLTDPLVAER	Unambiguous	1	1	P13224	N-Term(iTRAQ8plex); S6(Phosp)	HCD	1	0	1	1	S(6): 100.0; T(8): 0.0	35908	Unique	Used	53714	36290.6	36560	41377.7	55252.1	48835.6	47614.8	40748.9	40.87	0.00193976	474	1	5.58716	20	3	656.36	1967.07	1.73153	70.4425	7956	7956	MS2	15/150
High	aAARLsLtDPLVAER	Unambiguous	1	1	P13224	N-Term(iTRAQ8plex); S6(Phosp); T8(Phosp)	HCD	1	0	1	1	S(6): 100.0; T(8): 100.0	36352	Unique	Used	1817.62	792.783	1381.72	1233.31	1776.73	1212.4	1513.11	807.604	40.86	0.00163665	385	1	21.0622	200	3	683.014	2047.03	-1.35852	74.759	8488	8488	MS2	9/150
High	aAARLsLTDPLVAER	Unambiguous	1	1	P13224	N-Term(iTRAQ8plex); S6(Phosp)	HCD	1	0	1	1	S(6): 100.0; T(8): 0.0	36348	Unique	Used	3366.63	2741.13	2869.43	3022.59	3878.17	3846.88	3578.76	3102.07	40.72	0.0018639	440	1	7.00566	200	3	656.358	1967.06	-1.52647	74.7293	8484	8484	MS2	11/150
High	aAARLsLTDPLVAER	Unambiguous	1	1	P13224	N-Term(iTRAQ8plex); S6(Phosp)	HCD	1	0	1	1	S(6): 100.0; T(8): 0.0	44570	Unique	Used	29546.2	18262.5	20549.6	24967.8	27831	27070.6	27075	23021.3	40.49	0.00203227	455	1	4.07181	46	3	656.358	1967.06	-2.17807	67.9205	8244	8244	MS2	15/150
High	aAARLsLTDPLVAER	Unambiguous	1	1	P13224	N-Term(iTRAQ8plex); S6(Phosp)	HCD	1	0	1	1	S(6): 100.0; T(8): 0.0	58474	Unique	Used	18928.9	14396.8	13189.3	15683.1	17156.3	17902.7	17280.7	14544.5	40.49	0.00196527	440	1	3.18902	60	3	656.363	1967.07	5.6411	68.4835	7053	7053	MS2	10/150
High	aAARLsLtDPLVAER	Unambiguous	1	1	P13224	N-Term(iTRAQ8plex); S6(Phosp); T8(Phosp)	HCD	1	0	1	1	S(6): 100.0; T(8): 100.0	53907	Unique	Used	5756.18	2814.97	5236.14	3477.05	5683.81	3451.34	4681.84	2362.67	40.11	0.00196948	404	1	9.02126	200	3	683.019	2047.04	6.33409	69.5641	8237	8237	MS2	10/150
High	aAARLsLtDPLVAER	Unambiguous	1	1	P13224	N-Term(iTRAQ8plex); S6(Phosp); T8(Phosp)	HCD	1	0	1	1	S(6): 100.0; T(8): 100.0	44816	Unique	Used	10093.1	4929.42	8012.23	5621.37	9166.45	5457.19	8002.01	4308.33	40.01	0.00199047	391	1	5.58102	133	3	683.019	2047.04	6.06574	70.245	8539	8539	MS2	10/150
High	aAARLsLTDPLVAER	Unambiguous	1	1	P13224	N-Term(iTRAQ8plex); S6(Phosp)	HCD	1	0	1	1	S(6): 100.0; T(8): 0.0	36210	Unique	Used	5343.71	3627.39	4002.24	4412.17	6296.33	5101.34	5866.08	5120.91	39.77	0.00228802	434	1	6.61378	200	3	656.359	1967.06	-0.781783	73.3777	8318	8318	MS2	17/150
High	aAARLsLTDPLVAER	Unambiguous	1	1	P13224	N-Term(iTRAQ8plex); S6(Phosp)	HCD	1	0	1	1	S(6): 100.0; T(8): 0.0	35763	Unique	Used	346115	221806	211914	239950	300838	278562	260852	268906	39.76	0.00240426	455	1	16.1528	2	2	984.033	1967.06	-2.04712	69.0815	7782	7782	MS2	15/150
High	aAARLsLtDPLVAER	Unambiguous	1	1	P13224	N-Term(iTRAQ8plex); S6(Phosp); T8(Phosp)	HCD	1	0	1	1	S(6): 100.0; T(8): 100.0	53928	Unique	Used	7462.53	3498	6305.48	4212.34	7095.55	3911.28	5971.79	3287.19	39.3	0.00237917	405	1	2.99746	200	3	683.018	2047.04	5.08181	69.7813	8263	8263	MS2	10/150
High	aAARLsLTDPLVAER	Unambiguous	1	1	P13224	N-Term(iTRAQ8plex); S6(Phosp)	HCD	1	0	1	1	S(6): 100.0; T(8): 0.0	36234	Unique	Used	4810.63	3300.05	3799.18	3897.95	4972.59	4870.7	4933.08	4296.53	39.27	0.00254945	431	1	4.93061	200	3	656.359	1967.06	-0.223268	73.6213	8347	8347	MS2	11/150
High	aAARLsLTDPLVAER	Unambiguous	1	1	P13224	N-Term(iTRAQ8plex); S6(Phosp)	HCD	1	0	1	1	S(6): 100.0; T(8): 0.0	44565	Unique	Used	9124.94	6786.15	7397.67	7194.06	9186.52	9636.12	8904.38	7491.7	39.02	0.00292608	467	1	5.78091	176	3	656.361	1967.07	2.47621	67.8717	8238	8238	MS2	17/150
High	aAARLsLTDPLVAER	Unambiguous	1	1	P13224	N-Term(iTRAQ8plex); S6(Phosp)	HCD	1	0	1	1	S(6): 100.0; T(8): 0.0	36078	Unique	Used	9604.52	7329.79	7455.27	7748.19	12053.4	10635.2	10636.1	9513.28	38.74	0.00304744	456	1	4.79425	143	3	656.359	1967.06	0.24216	72.0825	8160	8160	MS2	17/150
High	aAARLsLtDPLVAER	Unambiguous	1	1	P13224	N-Term(iTRAQ8plex); S6(Phosp); T8(Phosp)	HCD	1	0	1	1	S(6): 100.0; T(8): 100.0	36073	Unique	Used	8274.51	4056.58	6506.46	4393.3	7648.36	4749.31	6398.47	3742.55	38.66	0.00271617	396	1	3.15891	200	3	683.015	2047.03	0.251571	72.033	8154	8154	MS2	10/150
High	aAARLsLTDPLVAER	Unambiguous	1	1	P13224	N-Term(iTRAQ8plex); S6(Phosp)	HCD	1	0	1	1	S(6): 100.0; T(8): 0.0	53768	Unique	Used	11949.7	7882.73	8439.32	10153.3	12288.6	10988.2	11554.1	9270.38	38.51	0.00331183	470	1	3.96777	97	3	656.362	1967.07	3.87249	68.1762	8069	8069	MS2	10/150
High	aAARLsLtDPLVAER	Unambiguous	1	1	P13224	N-Term(iTRAQ8plex); S6(Phosp); T8(Phosp)	HCD	1	0	1	1	S(6): 100.0; T(8): 100.0	58569	Unique	Used	4544.93	2055.41	4086.17	2318.55	4329.63	2872.43	3713.28	1994.75	38.08	0.00310425	371	1	3.61895	200	3	683.014	2047.03	-0.911271	69.9176	7212	7212	MS2	10/150
High	aAARLsLtDPLVAER	Unambiguous	1	1	P13224	N-Term(iTRAQ8plex); S6(Phosp); T8(Phosp)	HCD	1	0	1	1	S(6): 100.0; T(8): 100.0	44825	Unique	Used	8369.8	4592	7066.44	4793.63	8224.73	4934.63	6769.44	3662.84	37.99	0.00316925	387	1	6.11235	161	3	683.015	2047.03	-0.016777	70.3342	8550	8550	MS2	10/150
High	aAARLsLtDPLVAER	Unambiguous	1	1	P13224	N-Term(iTRAQ8plex); S6(Phosp); T8(Phosp)	HCD	1	0	1	1	S(6): 100.0; T(8): 100.0	35925	Unique	Used	4739.29	2365.87	3938.85	2596.51	4549.17	2905.9	3671.24	2002.34	37.95	0.00319858	384	1	4.83453	200	3	683.013	2047.02	-2.07412	70.6033	7976	7976	MS2	10/150
High	aAARLsLtDPLVAER	Unambiguous	1	1	P13224	N-Term(iTRAQ8plex); S6(Phosp); T8(Phosp)	HCD	1	0	1	1	S(6): 100.0; T(8): 100.0	36229	Unique	Used	3074.91	1726.58	2784.04	1923.6	2959.39	1896.64	2493.58	1168.52	37.59	0.00347501	388	1	9.77553	200	3	683.014	2047.03	-0.195676	73.571	8341	8341	MS2	9/150
High	aAARLsLTDPLVAER	Unambiguous	1	1	P13224	N-Term(iTRAQ8plex); S6(Phosp)	HCD	1	0	1	1	S(6): 100.0; T(8): 0.0	36164	Unique	Used	5915.31	4315.32	4557.63	4750.14	8489.09	7441.59	7513.37	6565.49	37.49	0.00409947	460	1	6.88185	200	3	656.359	1967.06	0.0559888	72.9222	8263	8263	MS2	9/150
High	aAARLsLtDPLVAER	Unambiguous	1	1	P13224	N-Term(iTRAQ8plex); S6(Phosp); T8(Phosp)	HCD	1	0	1	1	S(6): 100.0; T(8): 100.0	44785	Unique	Used	14093.6	7175.65	12244.3	8552.36	14373.9	7625.62	12462.4	6019.17	37.22	0.00378405	394	1	7.89445	91	3	683.017	2047.04	3.91898	69.9617	8502	8502	MS2	10/150
High	aAARLsLtDPLVAER	Unambiguous	1	1	P13224	N-Term(iTRAQ8plex); S6(Phosp); T8(Phosp)	HCD	1	0	1	1	S(6): 100.0; T(8): 100.0	35968	Unique	Used	5958.46	2389.4	4654.07	2741.83	5661.73	3412.27	4444.91	2348.04	37.13	0.00386328	391	1	2.58125	168	2	1024.02	2047.04	3.86592	71.0315	8028	8028	MS2	13/150
High	aAARLsLTDPLVAER	Unambiguous	1	1	P13224	N-Term(iTRAQ8plex); S6(Phosp)	HCD	1	0	1	1	S(6): 100.0; T(8): 0.0	36161	Unique	Used	6129.77	4622.55	4786.45	4920.51	8566.09	7617.24	7619.68	6851.67	37.03	0.00432964	437	1	4.81597	200	3	656.358	1967.06	-1.06104	72.8877	8259	8259	MS2	16/150
High	aAARLsLtDPLVAER	Unambiguous	1	1	P13224	N-Term(iTRAQ8plex); S6(Phosp); T8(Phosp)	HCD	1	0	1	1	S(6): 100.0; T(8): 100.0	44851	Unique	Used	5951.5	3120.18	5489.74	4034.28	6278.28	4239.45	5739.08	3830.55	36.96	0.00403752	401	1	21.5817	200	3	683.02	2047.04	7.22857	70.5831	8581	8581	MS2	8/150
High	aAARLsLtDPLVAER	Unambiguous	1	1	P13224	N-Term(iTRAQ8plex); S6(Phosp); T8(Phosp)	HCD	1	0	1	1	S(6): 100.0; T(8): 100.0	44750	Unique	Used	62285.4	28143.3	47551.1	28449.2	55968.7	30550.4	46593.5	21128.9	36.69	0.0042752	390	1	2.9444	17	3	683.017	2047.04	3.74008	69.626	8460	8460	MS2	10/150
High	aAARLsLtDPLVAER	Unambiguous	1	1	P13224	N-Term(iTRAQ8plex); S6(Phosp); T8(Phosp)	HCD	1	0	1	1	S(6): 100.0; T(8): 100.0	58580	Unique	Used	3139.11	1592.59	2657.7	1703.08	2890.23	1815.05	2787.06	1507.13	36.68	0.00428506	392	1	8.19742	200	3	683.014	2047.03	-0.374575	70.1867	7240	7240	MS2	10/150
High	aAARLsLtDPLVAER	Unambiguous	1	1	P13224	N-Term(iTRAQ8plex); S6(Phosp); T8(Phosp)	HCD	1	0	1	1	S(6): 100.0; T(8): 100.0	58574	Unique	Used	4752.3	2287.51	3518.85	2383.68	4748.94	2501.22	3765.18	1968.95	36.63	0.00433468	389	1	2.95507	200	3	683.018	2047.04	5.6185	70.042	7225	7225	MS2	10/150
High	aAARLsLTDPLVAER	Unambiguous	1	1	P13224	N-Term(iTRAQ8plex); S6(Phosp)	HCD	1	0	1	1	S(6): 100.0; T(8): 0.0	36317	Unique	Used	3908.86	2966.88	2902.07	3222.95	5077.12	4529.25	4069.53	3469.85	36.6	0.0047365	433	1	8.79391	200	3	656.358	1967.06	-1.43338	74.4154	8446	8446	MS2	11/150
High	aAARLsLTDPLVAER	Unambiguous	1	1	P13224	N-Term(iTRAQ8plex); S6(Phosp)	HCD	1	0	1	1	S(6): 100.0; T(8): 0.0	44601	Unique	Used	10214.4	7259.73	7584.27	8363.82	10364.1	9278.39	11229.2	9611.97	36.59	0.00517502	472	1	12.9682	115	3	656.361	1967.07	3.22089	68.1949	8281	8281	MS2	16/150
High	aAARLsLtDPLVAER	Unambiguous	1	1	P13224	N-Term(iTRAQ8plex); S6(Phosp); T8(Phosp)	HCD	1	0	1	1	S(6): 100.0; T(8): 100.0	53902	Unique	Used	3815.62	2522.43	3505.16	2670.91	3956.17	2574.63	3489.49	1663.98	36.59	0.00437478	395	1	16.7172	200	3	683.017	2047.04	4.18733	69.5145	8231	8231	MS2	10/150
High	aAARLsLtDPLVAER	Unambiguous	1	1	P13224	N-Term(iTRAQ8plex); S6(Phosp); T8(Phosp)	HCD	1	0	1	1	S(6): 100.0; T(8): 100.0	36049	Unique	Used	12063.8	6511.01	10997.6	7126.58	11826.3	7645.2	9908.06	5533.56	35.88	0.00515177	396	1	2.6971	115	3	683.014	2047.03	-0.464024	71.7954	8125	8125	MS2	10/150
High	aAARLsLtDPLVAER	Unambiguous	1	1	P13224	N-Term(iTRAQ8plex); S6(Phosp); T8(Phosp)	HCD	1	0	1	1	S(6): 100.0; T(8): 100.0	58590	Unique	Used	1931.53	755.662	1532.85	990.997	1670.2	959.824	1349.69	651.982	35.84	0.00519944	378	1	12.3898	200	3	683.014	2047.03	-1.17962	70.4526	7268	7268	MS2	9/150
High	aAARLsLTDPLVAER	Unambiguous	1	1	P13224	N-Term(iTRAQ8plex); S6(Phosp)	HCD	1	0	1	1	S(6): 100.0; T(8): 0.0	35869	Unique	Used	17904.7	11236.5	12140.8	14305.5	18083.2	15095.1	16662	14414.2	35.28	0.00695253	469	1	6.76365	57	2	984.038	1967.07	3.4139	70.0615	7909	7909	MS2	15/150
High	aAARLsLTDPLVAER	Unambiguous	1	1	P13224	N-Term(iTRAQ8plex); S6(Phosp)	HCD	1	0	1	1	S(6): 100.0; T(8): 0.0	35824	Unique	Used	101380	72775	68313.1	82769.2	97952.3	95490.8	96575.8	81940.5	34.97	0.00722813	454	1	11.7932	7	2	984.029	1967.05	-6.70145	69.6505	7855	7855	MS2	12/150
High	aAARLsLtDPLVAER	Unambiguous	1	1	P13224	N-Term(iTRAQ8plex); S6(Phosp); T8(Phosp)	HCD	1	0	1	1	S(6): 100.0; T(8): 100.0	44704	Unique	Used	5849.55	3069.92	5061.02	3130.49	5826.1	3854.05	4499.33	2704.01	34.76	0.0066674	392	1	19.7787	200	3	683.018	2047.04	4.72402	69.1749	8404	8404	MS2	8/150
High	aAARLsLTDPLVAER	Unambiguous	1	1	P13224	N-Term(iTRAQ8plex); S6(Phosp)	HCD	1	0	1	1	S(6): 100.0; T(8): 0.0	35924	Unique	Used	4927.39	3218.88	3442.85	4000.84	4648.8	4276.65	4414.99	4163.92	34.53	0.00775216	440	1	2.83865	200	2	984.034	1967.06	-0.992148	70.5957	7975	7975	MS2	15/150
High	aAARLsLTDPLVAER	Unambiguous	1	1	P13224	N-Term(iTRAQ8plex); S6(Phosp)	HCD	1	0	1	1	S(6): 100.0; T(8): 0.0	35688	Unique	Used	3608.34	9771.96	16261	7577.86	13567	2699.57	2328.55	3421.72	34.43	0.00868995	482	1	4.72611	136	2	984.036	1967.06	0.931624	68.388	7692	7692	MS2	16/150
High	aAARLsLtDPLVAER	Unambiguous	1	1	P13224	N-Term(iTRAQ8plex); S6(Phosp); T8(Phosp)	HCD	1	0	1	1	S(6): 100.0; T(8): 100.0	44745	Unique	Used	5140.24	2792.56	4226.74	3241.1	5178.36	3236.53	3871.3	2274.55	34.37	0.00729385	384	1	23.7272	152	2	1024.02	2047.02	-2.09736	69.5773	8454	8454	MS2	16/150
High	aAARLsLtDPLVAER	Unambiguous	1	1	P13224	N-Term(iTRAQ8plex); S6(Phosp); T8(Phosp)	HCD	1	0	1	1	S(6): 100.0; T(8): 100.0	53981	Unique	Used	1770.95	757.701	1652.31	892.79	1772.44	1011.04	1537.59	634.586	34.32	0.00750751	406	1	23.6882	200	3	683.016	2047.03	2.4878	70.3131	8327	8327	MS2	9/150
High	aAARLsLTDPLVAER	Unambiguous	1	1	P13224	N-Term(iTRAQ8plex); S6(Phosp)	HCD	1	0	1	1	S(6): 100.0; T(8): 0.0	35893	Unique	Used	9728.08	6593.72	6991.05	7340.93	8663.89	8345.62	8316.08	7672.41	34.14	0.0084998	441	1	3.51825	99	2	984.042	1967.08	6.82701	70.2974	7938	7938	MS2	12/150
High	aAARLsLtDPLVAER	Unambiguous	1	1	P13224	N-Term(iTRAQ8plex); S6(Phosp); T8(Phosp)	HCD	1	0	1	1	S(6): 100.0; T(8): 100.0	58588	Unique	Used	2046.79	904.069	1481.76	936.028	1569.57	1137.69	1455.93	706.991	34.05	0.00785157	387	1	1.53871	200	3	683.015	2047.03	-0.016777	70.3778	7260	7260	MS2	8/150
High	aAARLsLtDPLVAER	Unambiguous	1	1	P13224	N-Term(iTRAQ8plex); S6(Phosp); T8(Phosp)	HCD	1	0	1	1	S(6): 100.0; T(8): 100.0	36204	Unique	Used	3215.89	1602.11	2657.4	1754.7	2763.06	1860.25	2690.67	1469.73	33.85	0.0082216	387	1	7.71753	200	3	683.015	2047.03	0.0726724	73.3198	8311	8311	MS2	10/150
High	aAARLsLTDPLVAER	Unambiguous	1	1	P13224	N-Term(iTRAQ8plex); S6(Phosp)	HCD	1	0	1	1	S(6): 100.0; T(8): 0.0	35813	Unique	Used	139013	96975.7	88767.6	108903	125896	121000	118574	110045	33.37	0.010747	467	1	12.0933	5	2	984.036	1967.06	0.621339	69.5556	7842	7842	MS2	15/150
High	aAARLsLtDPLVAER	Unambiguous	1	1	P13224	N-Term(iTRAQ8plex); S6(Phosp); T8(Phosp)	HCD	1	0	1	1	S(6): 100.0; T(8): 100.0	36124	Unique	Used	5328.84	2565.6	4851.89	3915.34	4987.15	3061.62	4508.88	2344.85	33.03	0.00993017	392	1	20.0565	200	3	683.014	2047.03	-0.374575	72.5393	8215	8215	MS2	8/150
High	aAARLsLTDPLVAER	Unambiguous	1	1	P13224	N-Term(iTRAQ8plex); S6(Phosp)	HCD	1	0	1	1	S(6): 100.0; T(8): 0.0	44578	Unique	Used	5742.21	4106.98	4474.87	4964.87	5831.8	5589.61	5318.3	4730.31	33	0.0110762	442	1	10.7416	200	2	984.033	1967.06	-2.29535	67.9803	8253	8253	MS2	15/150
High	aAARLsLtDPLVAER	Unambiguous	1	1	P13224	N-Term(iTRAQ8plex); S6(Phosp); T8(Phosp)	HCD	1	0	1	1	S(6): 100.0; T(8): 100.0	36292	Unique	Used	2368.29	1412.25	1976.64	2561.3	2300.12	1358.8	2301.33	1269.53	32.97	0.0100683	371	1	33.7844	200	3	683.014	2047.03	-0.911271	74.1748	8416	8416	MS2	8/150
High	aAARLsLTDPLVAER	Unambiguous	1	1	P13224	N-Term(iTRAQ8plex); S6(Phosp)	HCD	1	0	1	1	S(6): 100.0; T(8): 0.0	35788	Unique	Used	219322	164945	183663	197545	223325	217477	202766	192160	32.94	0.0114082	449	1	15.978	3	2	984.03	1967.05	-5.02589	69.3168	7812	7812	MS2	15/150
High	aAARLsLTDPLVAER	Unambiguous	1	1	P13224	N-Term(iTRAQ8plex); S6(Phosp)	HCD	1	0	1	1	S(6): 100.0; T(8): 0.0	58512	Unique	Used	1169.9	733.054	726.905	907.654	1056.13	897.363	1018.96	1038.68	32.84	0.0114659	441	1	12.9128	200	3	656.364	1967.08	6.75812	68.911	7103	7103	MS2	9/150
High	aAARLsLTDPLVAER	Unambiguous	1	1	P13224	N-Term(iTRAQ8plex); S6(Phosp)	HCD	1	0	1	1	S(6): 100.0; T(8): 0.0	35948	Unique	Used	3511.35	2197.95	2412.54	3259.83	3649.19	3141.76	3799	2738.8	32.52	0.0125945	450	1	2.59874	200	2	984.033	1967.06	-1.92301	70.8345	8004	8004	MS2	14/150
High	aAARLsLtDPLVAER	Unambiguous	1	1	P13224	N-Term(iTRAQ8plex); S6(Phosp); T8(Phosp)	HCD	1	0	1	1	S(6): 100.0; T(8): 100.0	44894	Unique	Used	4271.92	2277.13	3779.39	2384.19	4344.22	2807.5	3667.12	2266.21	32.52	0.011503	411	1	15.7597	200	3	683.016	2047.03	1.59331	70.9856	8632	8632	MS2	5/150
High	aAARLsLtDPLVAER	Unambiguous	1	1	P13224	N-Term(iTRAQ8plex); S6(Phosp); T8(Phosp)	HCD	1	0	1	1	S(6): 100.0; T(8): 100.0	44863	Unique	Used	5428.87	3072.59	4621.93	3384.98	5458.75	3986.32	5096.44	3367.25	32.41	0.0116546	406	1	22.1825	200	3	683.016	2047.03	2.04055	70.6941	8595	8595	MS2	5/150
High	aAARLsLtDPLVAER	Unambiguous	1	1	P13224	N-Term(iTRAQ8plex); S6(Phosp); T8(Phosp)	HCD	1	0	1	1	S(6): 100.0; T(8): 100.0	53958	Unique	Used	3094.63	1361.97	2442.13	1822.53	2785.96	1743.53	2348.14	1248.24	32.41	0.011454	395	1	36.9699	200	3	683.017	2047.04	4.18733	70.0913	8300	8300	MS2	9/150
High	aAARLsLTDPLVAER	Unambiguous	1	1	P13224	N-Term(iTRAQ8plex); S6(Phosp)	HCD	1	0	1	1	S(6): 100.0; T(8): 0.0	36128	Unique	Used	6838.11	4705.06	5456.78	5379.07	9924.83	8409.31	8049.49	7803.43	31.8	0.014337	434	1	5.40746	200	3	656.359	1967.06	-0.781783	72.5823	8220	8220	MS2	15/150
High	aAARLsLTDPLVAER	Unambiguous	1	1	P13224	N-Term(iTRAQ8plex); S6(Phosp)	HCD	1	0	1	1	S(6): 100.0; T(8): 0.0	36326	Unique	Used	3409.98	2595.57	2947.11	3003.71	5843.77	5242.29	4158.49	4103.63	31.58	0.014943	430	1	9.24203	200	3	656.359	1967.06	-0.688697	74.5058	8457	8457	MS2	11/150
High	aAARLsLtDPLVAER	Unambiguous	1	1	P13224	N-Term(iTRAQ8plex); S6(Phosp); T8(Phosp)	HCD	1	0	1	1	S(6): 100.0; T(8): 100.0	36040	Unique	Used	1078.69	543.484	873.151	679.141	935.61	713.155	898.879	457.273	30.74	0.016951	402	1	5.26048	200	2	1024.02	2047.04	4.34298	71.7084	8114	8114	MS2	9/150
High	aAARLsLTDPLVAER	Unambiguous	1	1	P13224	N-Term(iTRAQ8plex); S6(Phosp)	HCD	1	0	1	1	S(6): 99.3; T(8): 0.7	36027	Unique	Used	1770.46	1225.61	1240.72	1618.29	1632.11	1630.92	1906.77	1547.55	30.09	0.0228711	467	1	11.7078	200	2	984.036	1967.06	0.621339	71.5836	8098	8098	MS2	5/150
High	aAARLsLTDPLVAER	Unambiguous	1	1	P13224	N-Term(iTRAQ8plex); S6(Phosp)	HCD	1	0	1	1	S(6): 99.3; T(8): 0.7	35985	Unique	Used	2301.73	1740.59	1592.43	2128.31	2272.7	1969	2898.57	1766.59	29.91	0.0221033	433	1	5.15728	200	2	984.034	1967.06	-0.743919	71.1893	8048	8048	MS2	10/150
High	aAARLsLtDPLVAER	Unambiguous	1	1	P13224	N-Term(iTRAQ8plex); S6(Phosp); T8(Phosp)	HCD	1	0	1	1	S(6): 100.0; T(8): 100.0	58608	Unique	Used	912.935	419.063	767.817	215.891	759.88	661.871	697.715	218.471	29.69	0.0214268	371	1	13.7287	200	3	683.014	2047.03	-1.00072	70.8925	7314	7314	MS2	14/150
High	aAARLsLtDPLVAER	Unambiguous	1	1	P13224	N-Term(iTRAQ8plex); S6(Phosp); T8(Phosp)	HCD	1	0	1	1	S(6): 100.0; T(8): 100.0	54007	Unique	Used	1544.86	788.945	1134.05	808.398	1422.02	957.087	1120.77	591.299	29.31	0.023386	393	1	68.2989	200	3	683.019	2047.04	5.88685	70.5932	8360	8360	MS2	17/150
High	aAARLsLtDPLVAER	Unambiguous	1	1	P13224	N-Term(iTRAQ8plex); S6(Phosp); T8(Phosp)	HCD	1	0	1	1	S(6): 100.0; T(8): 100.0	35935	Unique	Used	858.66	457.437	779.275	520.912	771.309	510.932	590.179	500.206	29.13	0.0243757	387	1	5.82658	200	2	1024.02	2047.03	-0.0698412	70.7004	7988	7988	MS2	6/150
High	aAARLsLTDPLVAER	Unambiguous	1	1	P13224	N-Term(iTRAQ8plex); S6(Phosp)	HCD	1	0	1	1	S(6): 100.0; T(8): 0.0	35683	Unique	Used	19382.1	48827.6	85468.1	38130.6	69053.9	11295.8	11758.9	22108.5	28.67	0.0317166	467	1	4.02642	42	3	656.36	1967.06	0.614503	68.3448	7686	7686	MS2	14/150
High	aAARLsLtDPLVAER	Unambiguous	1	1	P13224	N-Term(iTRAQ8plex); S6(Phosp); T8(Phosp)	HCD	1	0	1	1	S(6): 100.0; T(8): 100.0	36010	Unique	Used	2005.01	1024.38	1373.92	930.405	1740.8	1022.82	1430.3	705.153	27.69	0.0339591	393	1	5.87021	200	2	1024.02	2047.04	5.89342	71.4275	8078	8078	MS2	12/150
High	aAARLsLTDPLVAER	Unambiguous	1	1	P13224	N-Term(iTRAQ8plex); S6(Phosp)	HCD	1	0	1	1	S(6): 100.0; T(8): 0.0	35739	Unique	Used	318393	237758	221095	222229	300169	261876	280291	242585	27.09	0.0428978	439	1	13.7802	2	2	984.033	1967.06	-2.48152	68.8612	7753	7753	MS2	12/150
High	aAARLsLTDPLVAER	Unambiguous	1	1	P13224	N-Term(iTRAQ8plex); S6(Phosp)	HCD	1	0	1	1	S(6): 100.0; T(8): 0.0	35714	Unique	Used	19185.6	42086.3	56661.9	26637	48811.5	9185.22	8583.27	15841.5	26.52	0.0525911	472	1	6.24177	44	3	656.362	1967.07	4.05866	68.6309	7723	7723	MS2	14/150
High	aAARLsLTDPLVAER	Unambiguous	1	1	P13224	N-Term(iTRAQ8plex); S6(Phosp)	HCD	1	0	1	1	S(6): 99.3; T(8): 0.7	35715	Unique	Used	1488.13	2488.11	3516.48	1816.84	3070.35	851.906	894.652	1158.51	25.56	0.0662962	477	1	10.6261	200	2	984.038	1967.07	2.9795	68.6355	7724	7724	MS2	5/150
High	aAARLsLtDPLVAER	Unambiguous	1	1	P13224	N-Term(iTRAQ8plex); S6(Phosp); T8(Phosp)	HCD	1	0	1	1	S(6): 100.0; T(8): 100.0	36026	Unique	Used	1307.52	729.125	1145.78	800.762	1425.9	934.842	1286.77	670.3	25.54	0.055713	372	1	6.49331	200	2	1024.02	2047.02	-2.93223	71.576	8097	8097	MS2	11/150
High	aAARLsLtDPLVAER	Unambiguous	1	1	P13224	N-Term(iTRAQ8plex); S6(Phosp); T8(Phosp)	HCD	1	0	1	1	S(6): 100.0; T(8): 100.0	58599	Unique	Used	1029.05	587.564	896.212	568.735	971.026	924.798	841.723	511.024	24.66	0.068227	387	1	3.05931	200	3	683.015	2047.03	0.0726724	70.6796	7292	7292	MS2	14/150
High	aAARLsLTDPLVAER	Unambiguous	1	1	P13224	N-Term(iTRAQ8plex); S6(Phosp)	HCD	1	0	1	1	S(6): 99.3; T(8): 0.7	53759	Unique	Used	2383.24	1747.65	1728.95	1582.03	2201.04	2300.12	2369.07	1676.42	23.05	0.120394	486	1	41.8368	200	2	984.036	1967.06	0.745453	68.0842	8058	8058	MS2	11/150
High	aAARLsLTDPLVAER	Unambiguous	1	1	P13224	N-Term(iTRAQ8plex); S6(Phosp)	HCD	1	0	1	1	S(6): 100.0; T(8): 0.0	35682	Unique	Used	7313.32	17798.9	31439.9	15947.2	27463.8	4794.11	4742.61	8229.7	22.16	0.141391	465	1	4.95154	200	3	656.359	1967.06	-0.130183	68.3249	7684	7684	MS2	15/150
High	aAARLsLtDPLVAER	Unambiguous	1	1	P13224	N-Term(iTRAQ8plex); S6(Phosp); T8(Phosp)	HCD	1	0	1	1	S(6): 100.0; T(8): 100.0	44762	Unique	Used	2615.21	1409.06	2352.32	1646.11	2578.3	1795.1	2233.73	1113.84	21.92	0.12822	389	1	33.8834	200	2	1024.02	2047.04	5.29709	69.7336	8474	8474	MS2	10/150
High	aAARLSLtDPLVAER	Unambiguous	1	1	P13224	N-Term(iTRAQ8plex); T8(Phosp)	HCD	1	0	1	1	S(6): 50.0; T(8): 50.0	36119	Unique	Used	959.36	562.577	823.905	987.751	2694.23	1951.85	1696.7	1717.81	21.72	0.153439	456	1	10.9273	200	2	984.035	1967.06	0.186939	72.4892	8209	8209	MS2	4/150
High	aAARLSLtDPLVAER	Unambiguous	1	1	P13224	N-Term(iTRAQ8plex); T8(Phosp)	HCD	1	0	1	1	S(6): 50.0; T(8): 50.0	59809	Unique	Used	752.195	585.516	549.52	620.367	474.26	650.459	646.388	366.374	21.14	0.168824	439	1	32.9623	200	2	984.034	1967.06	-1.17832	35.8586	3618	3618	MS2	5/150
High	aAARLsLtDPLVAER	Unambiguous	1	1	P13224	N-Term(iTRAQ8plex); S6(Phosp); T8(Phosp)	HCD	1	0	1	1	S(6): 100.0; T(8): 100.0	36066	Unique	Used	703.827	342.682	587.21	368.458	657.701	568.505	604.89	399.432	20.77	0.167092	383	1	4.16092	200	2	1024.02	2047.03	-1.50103	71.9545	8145	8145	MS2	5/150
High	aAAsLVSR	Unambiguous	1	1	Q6GYQ0	N-Term(iTRAQ8plex); S4(Phosp)	HCD	1	0	1	1	S(4): 100.0; S(7): 0.0	32953	Unique	Used	1090.55	696.13	1134.09	502.272	11427.4	15897	8812.88	6840.36	22.74	0.106159	145	0	18.0555	200	2	579.811	1158.61	-3.9902	41.9449	4409	4409	MS2	7/62
High	aADAEAEVASLNR	Unambiguous	1	1	P06753	N-Term(iTRAQ8plex)	HCD	1	0	1	1		33582	Unique	Used	2383.33	2152.77	2619.45	2526.4	3101.85	3127.75	3179.18	2036.97	44.08	0.000779752	319	0	51.8304	200	3	540.953	1620.85	-2.67351	48.016	5164	5164	MS2	8/112
High	aAEPHFGtLPk	Unambiguous	1	1	Q8IVT5	N-Term(iTRAQ8plex); T8(Phosp); K11(iTRAQ8plex)	HCD	1	0	1	1	T(8): 100.0	43156	Unique	Used	24273.1	13491.5	13783.5	13224.8	18377.1	26053.9	20640.4	25824.7	52.51	0.000123431	440	0	4.80292	49	3	619.332	1855.98	-5.86514	54.8337	6547	6547	MS2	13/90
High	aAEPHFGtLPk	Unambiguous	1	1	Q8IVT5	N-Term(iTRAQ8plex); T8(Phosp); K11(iTRAQ8plex)	HCD	1	0	1	1	T(8): 100.0	43137	Unique	Used	22070.1	14743	15445.3	12033.4	19427.1	26588.5	21176.9	23910.1	49.23	0.00024835	416	0	10.9415	71	3	619.338	1856	4.00052	54.6656	6524	6524	MS2	13/90
High	aAEPHFGtLPk	Unambiguous	1	1	Q8IVT5	N-Term(iTRAQ8plex); T8(Phosp); K11(iTRAQ8plex)	HCD	1	0	1	1	T(8): 100.0	43184	Unique	Used	8044.82	4761.36	4949.61	4684.69	6423.3	8969.77	6860.33	8258.1	45.26	0.000616553	414	0	10.7137	147	3	619.338	1856	2.81665	55.0602	6580	6580	MS2	14/90
High	aAFDDAIAELDTLsEESYk	Unambiguous	1	1	P62258	N-Term(iTRAQ8plex); S14(Phosp); K19(iTRAQ8plex)	HCD	1	0	1	1	T(12): 0.5; S(14): 98.6; S(17): 0.5; Y(18): 0.5	46324	Unique	Used	410.72	351.829	525.405	421.76	508.922	617.627	420.1	246.604	51.82	0.000215712	656	0	21.9792	200	3	926.122	2776.35	2.77114	84.7507	10348	10348	MS2	8/170
High	aAFTEccQAADk	Unambiguous	1	1	P02768	N-Term(iTRAQ8plex); C6(Carbamidomethyl); C7(Carbamidomethyl); K12(iTRAQ8plex)	HCD	1	0	1	1		41736	Unique	Used	15402.3	10361.7	12619.8	14044.9	20620.4	20760.9	10472.1	7579.69	39.41	0.00228537	358	0	4.89409	55	3	660.664	1979.98	-0.604446	41.8539	4843	4843	MS2	6/110
High	aAFTEccQAADk	Unambiguous	1	1	P02768	N-Term(iTRAQ8plex); C6(Carbamidomethyl); C7(Carbamidomethyl); K12(iTRAQ8plex)	HCD	1	0	1	1		41760	Unique	Used	12684.4	8501.52	10552.9	11109.2	18437.2	19447.5	10521.9	7324.68	38.47	0.00283764	358	0	7.12686	58	3	660.662	1979.97	-2.91642	42.0633	4872	4872	MS2	10/110
High	aAGGAPsPPPPVR	Unambiguous	1	1	Q4KMP7	N-Term(iTRAQ8plex); S7(Phosp)	HCD	1	0	1	1	S(7): 100.0	41701	Unique	Used	18218.9	14367.7	15770.3	15481.8	15297.5	15124.9	15434.5	10113.5	45.93	0.00050928	330	0	2.90858	30	3	519.942	1557.81	1.67573	41.561	4801	4801	MS2	12/96
High	aAGGAPsPPPPVR	Unambiguous	1	1	Q4KMP7	N-Term(iTRAQ8plex); S7(Phosp)	HCD	1	0	1	1	S(7): 100.0	41726	Unique	Used	13814.8	11195	10212.6	11969.6	12712	12626.3	11173.3	8903.96	45.45	0.000568796	337	0	2.25328	33	3	519.943	1557.81	3.32128	41.7777	4831	4831	MS2	12/96
High	aAGGAPsPPPPVR	Unambiguous	1	1	Q4KMP7	N-Term(iTRAQ8plex); S7(Phosp)	HCD	1	0	1	1	S(7): 100.0	41687	Unique	Used	7115.35	6439.33	6775.82	6577.91	8585.87	8274.38	7245.83	5317.04	38.97	0.00252905	324	0	5.47971	93	3	519.939	1557.8	-5.0241	41.4317	4784	4784	MS2	13/96
High	aAGGAPsPPPPVR	Unambiguous	1	1	Q4KMP7	N-Term(iTRAQ8plex); S7(Phosp)	HCD	1	0	1	1	S(7): 100.0	41764	Unique	Used	6314.59	5402.71	5796.68	5112.71	6560.6	6037.35	6433.67	4638.68	36.75	0.00421654	320	0	8.98175	200	2	779.406	1557.8	-3.29153	42.0875	4876	4876	MS2	7/96
High	aAGGAPsPPPPVR	Unambiguous	1	1	Q4KMP7	N-Term(iTRAQ8plex); S7(Phosp)	HCD	1	0	1	1	S(7): 100.0	41715	Unique	Used	31176.5	24643.8	25666.3	26581.3	25862.1	26235	24945	17670.7	36.39	0.00458096	341	0	4.86218	50	2	779.407	1557.81	-1.17579	41.6795	4818	4818	MS2	7/96
High	aAGGAPsPPPPVR	Unambiguous	1	1	Q4KMP7	N-Term(iTRAQ8plex); S7(Phosp)	HCD	1	0	1	1	S(7): 100.0	41727	Unique	Used	21389.9	16388	17683.6	17454.5	17667.7	17602.8	17317.4	12171.3	36.19	0.00479685	337	0	12.8552	81	2	779.41	1557.81	2.74222	41.7821	4832	4832	MS2	7/96
High	aAGGAPsPPPPVR	Unambiguous	1	1	Q4KMP7	N-Term(iTRAQ8plex); S7(Phosp)	HCD	1	0	1	1	S(7): 100.0	41753	Unique	Used	5185.27	4688.49	4510.84	4207.83	6510.67	7039.52	5777.55	4399.99	34.56	0.00698163	342	0	9.78866	110	3	519.94	1557.81	-1.49786	42.0016	4863	4863	MS2	10/96
High	aAGGAPsPPPPVR	Unambiguous	1	1	Q4KMP7	N-Term(iTRAQ8plex); S7(Phosp)	HCD	1	0	1	1	S(7): 100.0	41690	Unique	Used	14165.1	11276.1	12724.3	12151.3	12047.9	12192.2	11802.9	8937.67	34.31	0.00739531	329	0	17.4953	161	2	779.405	1557.8	-4.38858	41.4619	4788	4788	MS2	7/96
High	aAGGAPsPPPPVRR	Unambiguous	1	1	Q4KMP7	N-Term(iTRAQ8plex); S7(Phosp)	HCD	1	0	1	1	S(7): 100.0	41171	Unique	Used	4777.33	2304.29	4403.91	3158.32	3259.52	2955.73	3961.04	2813.06	26.66	0.0430484	351	1	7.75997	200	3	571.976	1713.91	2.24423	36.5869	4165	4165	MS2	13/106
High	aAGGGAGSsEDDAQSR	Unambiguous	1	1	Q9H4A6	N-Term(iTRAQ8plex); S9(Phosp)	HCD	1	0	1	1	S(8): 50.0; S(9): 50.0; S(15): 0.0	48036	Unique	Used	563.824	557.081	425.365	509.192	689.135	654.766	481.55	425.637	48.98	0.000252323	115	0	30.3119	200	3	607.264	1819.78	-0.0473333	11.6766	1113	1113	MS2	12/138
High	aAITsYEk	Unambiguous	1	1	P30273	N-Term(iTRAQ8plex); S5(Phosp); K8(iTRAQ8plex)	HCD	1	0	1	1	T(4): 49.9; S(5): 49.9; Y(6): 0.2	41520	Unique	Used	2256.83	1758.42	1948.11		129978	95950.1	3564.8	2624.33	30.59	0.0174163	264	0	7.63657	78	2	785.92	1570.83	-1.17487	39.8854	4584	4584	MS2	5/62
High	aAItSYEk	Unambiguous	1	1	P30273	N-Term(iTRAQ8plex); T4(Phosp); K8(iTRAQ8plex)	HCD	1	0	1	1	T(4): 99.3; S(5): 0.3; Y(6): 0.3	41496	Unique	Used	2468.6	1551.92	2157.13	373.44	70865.7	51541.6	5085.04	3929.05	24.79	0.066215	271	0	23.4501	200	2	785.919	1570.83	-1.33029	39.651	4555	4555	MS2	5/62
High	aALANLcIGDVITAIDGENTSNMTHLEAQNR	Unambiguous	1	1	O00151	N-Term(iTRAQ8plex); C7(Carbamidomethyl)	HCD	1	0	1	1		47418	Unique	Used	414.21	273.937	431.745	400.682	634.398	713.11	438.383	271.476	100.86	4.46271e-09	1088	0	7.18623	200	3	1206.28	3616.82	4.96987	95.7135	11674	11674	MS2	21/326
High	aALANLcIGDVITAIDGENTSNmTHLEAQNR	Unambiguous	1	1	O00151	N-Term(iTRAQ8plex); C7(Carbamidomethyl); M23(Oxidation)	HCD	1	0	1	1		47066	Unique	Used	275.233		180.685	212.549	307.184	211.093	233.562	102.951	67.31	1.03108e-05	1110	0	12.6473	200	3	1211.6	3632.79	-0.271893	92.059	11239	11239	MS2	14/326
High	aALAQsER	Unambiguous	1	1	Q9H1C0	N-Term(iTRAQ8plex); S6(Phosp)	HCD	1	0	1	1	S(6): 100.0	40256	Unique	Used	2455.88	1747.2	2643.91	1977.62	12023.7	14319.1	15521.7	17618.8	26.43	0.0453896	180	0	7.90984	200	2	615.313	1229.62	-0.878841	27.9552	3067	3067	MS2	7/64
High	aAPtTPPPPVk	Unambiguous	1	1	Q9NZQ3	N-Term(iTRAQ8plex); T4(Phosp); K11(iTRAQ8plex)	HCD	1	0	1	1	T(4): 50.0; T(5): 50.0	51494	Unique	Used	2188.61	1653.91	1908.68	1627.52	1477.5	2128.32	1713.29	856.164	38.65	0.00272243	311	0	12.9726	200	3	588.672	1764	6.12487	46.1285	5336	5336	MS2	10/82
High	aAPtTPPPPVk	Unambiguous	1	1	Q9NZQ3	N-Term(iTRAQ8plex); T4(Phosp); K11(iTRAQ8plex)	HCD	1	0	1	1	T(4): 50.0; T(5): 50.0	42245	Unique	Used	5932.75	3823.93	4393.49	4192.7	6034.88	8212.23	7329.22	5986.19	37.59	0.00347501	350	0	7.1495	115	3	588.666	1763.98	-4.46289	46.4911	5454	5454	MS2	11/82
High	aAPtTPPPPVk	Unambiguous	1	1	Q9NZQ3	N-Term(iTRAQ8plex); T4(Phosp); K11(iTRAQ8plex)	HCD	1	0	1	1	T(4): 50.0; T(5): 50.0	51470	Unique	Used	1627.55	1327.52	1293.67	1352.93	1503.73	1923.77	1200.71	787.301	36.53	0.00443564	293	0	24.9594	200	3	588.674	1764.01	8.40848	45.8957	5307	5307	MS2	10/82
High	aAPTtPPPPVk	Unambiguous	1	1	Q9NZQ3	N-Term(iTRAQ8plex); T5(Phosp); K11(iTRAQ8plex)	HCD	1	0	1	1	T(4): 50.0; T(5): 50.0	42284	Unique	Used	3666.1	2196.67	2889.8	2254.44	4461.06	4874.4	4548.92	4328.84	31.64	0.0136759	325	0	9.51788	200	3	588.669	1763.99	1.24623	46.8471	5500	5500	MS2	12/82
High	aAPTtPPPPVk	Unambiguous	1	1	Q9NZQ3	N-Term(iTRAQ8plex); T5(Phosp); K11(iTRAQ8plex)	HCD	1	0	1	1	T(4): 50.0; T(5): 50.0	42197	Unique	Used	5677.02	3333.72	4197.16	3495.62	4395.5	5432.67	5463.52	2576.41	20.74	0.168251	320	0	4.77075	200	2	882.498	1763.99	-1.791	46.0528	5396	5396	MS2	8/82
High	aAsDGQYENQSPEATSPR	Unambiguous	1	1	Q9HBL0	N-Term(iTRAQ8plex); S3(Phosp)	HCD	1	0	1	1	S(3): 100.0; Y(7): 0.0; S(11): 0.0; T(15): 0.0; S(16): 0.0	50025	Unique	Used	9817.35	1551.31	1640.66	1664.16	1987.41	2052.17	1818.69	1159.46	45.35	0.000582045	244	0	13.9294	200	3	764.675	2292.01	0.897827	31.9223	3573	3573	MS2	17/186
High	aAsIFGGAkPVDTAAR	Unambiguous	1	1	P23588	N-Term(iTRAQ8plex); S3(Phosp); K9(iTRAQ8plex)	HCD	1	0	1	1	S(3): 100.0; T(13): 0.0	43572	Unique	Used	1343.57	1304.76	1484.29	1025.97	17583.6	24264.9	22693.6	28869.5	26.81	0.0571151	548	0	7.11438	128	3	740.735	2220.19	-3.93078	58.565	7046	7046	MS2	18/154
High	aAsLTEDR	Unambiguous	1	1	Q04637	N-Term(iTRAQ8plex); S3(Phosp)	HCD	1	0	1	1	S(3): 100.0; T(5): 0.0	32083	Unique	Used	3035.47	2305.9	4007.98	2217.4	6736.33	6548.31	4668.43	2843.3	39.88	0.00205096	77	0	10.1865	200	2	623.801	1246.59	-3.25566	32.9777	3338	3338	MS2	7/64
High	aAsLTEDR	Unambiguous	1	1	Q04637	N-Term(iTRAQ8plex); S3(Phosp)	HCD	1	0	1	1	S(3): 100.0; T(5): 0.0	32104	Unique	Used	5236.73	3916.11	5825.01	3860.48	12352.9	11558.1	8829.99	5245.55	36.59	0.00437478	76	0	4.47536	200	2	623.801	1246.59	-2.86397	33.1942	3364	3364	MS2	7/64
High	aAsLTEDR	Unambiguous	1	1	Q04637	N-Term(iTRAQ8plex); S3(Phosp)	HCD	1	0	1	1	S(3): 100.0; T(5): 0.0	40608	Unique	Used	7381.73	5029.57	8668.11	5438.62	15084	15265.1	12330.3	7215.68	34.49	0.00709507	79	0	20.8482	200	2	623.802	1246.6	-1.68889	31.2984	3489	3489	MS2	7/64
High	aAsLTEDR	Unambiguous	1	1	Q04637	N-Term(iTRAQ8plex); S3(Phosp)	HCD	1	0	1	1	S(3): 100.0; T(5): 0.0	40634	Unique	Used	4709.79	3332.32	4790.72	3130.51	8576.8	9621.33	7876.48	5199.73	34.18	0.00762003	76	0	6.7159	200	2	623.801	1246.59	-2.96189	31.535	3520	3520	MS2	6/64
High	aAsPPASASDLIEQQQk	Unambiguous	1	1	Q5VSL9	N-Term(iTRAQ8plex); S3(Phosp); K17(iTRAQ8plex)	HCD	1	0	1	1	S(3): 100.0; S(7): 0.0; S(9): 0.0	52515	Unique	Used	5013.39	3930.6	4686.47	3915.35	5244.89	5069.78	4639.81	2934.82	42.36	0.00188458	649	0	15.8122	200	3	810.424	2429.26	1.52801	55.8344	6561	6561	MS2	11/154
High	aAsPPASASDLIEQQQk	Unambiguous	1	1	Q5VSL9	N-Term(iTRAQ8plex); S3(Phosp); K17(iTRAQ8plex)	HCD	1	0	1	1	S(3): 100.0; S(7): 0.0; S(9): 0.0	52557	Unique	Used	3099.91	2085.86	2593.24	2079.27	2995.61	2756.2	2542.27	1554.5	41.54	0.00223414	637	0	73.2736	200	3	810.424	2429.26	2.20638	56.2365	6611	6611	MS2	16/154
High	aAsPPSYTLDLGESQLAPPPSk	Unambiguous	1	1	Q9ULQ0	N-Term(iTRAQ8plex); S3(Phosp); K22(iTRAQ8plex)	HCD	1	0	1	1	S(3): 100.0; S(6): 0.0; Y(7): 0.0; T(8): 0.0; S(14): 0.0; S(21): 0.0	54334	Unique	Used	830.851	684.48	792.229	702.885	710.95	1102.97	848.043	410.586	32.51	0.0201136	717	0	32.2665	200	3	972.179	2914.52	5.59601	73.9302	8760	8760	MS2	13/218
High	aASSAAQGAFQGN	Unambiguous	1	1	O15127	N-Term(iTRAQ8plex)	HCD	1	0	1	1		41167	Unique	Used	5653.56	4250.86	4651.55	4216.95	4853.1	5768.64	5625.64	3054.25	66.48	4.48701e-06	177	0	16.0128	200	2	742.376	1483.74	0.0815938	36.5443	4160	4160	MS2	9/110
High	aASsAAQGAFQGN	Unambiguous	1	1	O15127	N-Term(iTRAQ8plex); S4(Phosp)	HCD	1	0	1	1	S(3): 99.4; S(4): 0.6	59349	Unique	Used	270.452	219.482	582.938	387.65	990.682	1113.51	909.617	729.192	61.36	1.45867e-05	117	0	3.96075	200	2	782.358	1563.71	-1.73239	22.4594	2211	2211	MS2	7/110
High	aASsAAQGAFQGN	Unambiguous	1	1	O15127	N-Term(iTRAQ8plex); S4(Phosp)	HCD	1	0	1	1	S(3): 99.4; S(4): 0.6	56075	Unique	Used	583.981	536.442	948.725	843.01	1448.3	1350.61	1392.88	915.71	61.3	1.47896e-05	108	0	20.8613	200	2	782.358	1563.71	-0.795618	36.4617	3461	3461	MS2	7/110
High	aAsSAAQGAFQGN	Unambiguous	1	1	O15127	N-Term(iTRAQ8plex); S3(Phosp)	HCD	1	0	1	1	S(3): 99.5; S(4): 0.5	59345	Unique	Used	356.259	174.476	501.96	373.153	916.532	811.146	827.769	450.472	59.7	2.13775e-05	109	0	0	200	2	782.358	1563.71	-0.639489	22.3945	2204	2204	MS2	8/110
High	aAsSAAQGAFQGN	Unambiguous	1	1	O15127	N-Term(iTRAQ8plex); S3(Phosp)	HCD	1	0	1	1	S(3): 99.7; S(4): 0.3	50563	Unique	Used	1033.71	787.63	2012.76	1245.26	3859.7	3484.97	3158.86	1792.85	59.52	2.22821e-05	101	0	7.51652	138	3	521.91	1563.71	2.43546	37.1661	4219	4219	MS2	9/110
High	aAsSAAQGAFQGN	Unambiguous	1	1	O15127	N-Term(iTRAQ8plex); S3(Phosp)	HCD	1	0	1	1	S(3): 99.5; S(4): 0.5	50573	Unique	Used	18273.2	13521.9	38725.9	25486.2	82210	74451.4	65166.4	48733.4	57.74	3.35704e-05	108	0	4.23624	16	2	782.358	1563.71	-1.26401	37.2636	4231	4231	MS2	9/110
High	aAsSAAQGAFQGN	Unambiguous	1	1	O15127	N-Term(iTRAQ8plex); S3(Phosp)	HCD	1	0	1	1	S(3): 99.5; S(4): 0.5	50623	Unique	Used	4521.83	3225.46	4885.3	4135.17	7957.93	7517.78	7630.37	5106.49	57.15	3.84553e-05	101	0	19.5836	200	2	782.361	1563.71	2.56115	37.7503	4291	4291	MS2	9/110
High	aASsAAQGAFQGN	Unambiguous	1	1	O15127	N-Term(iTRAQ8plex); S4(Phosp)	HCD	1	0	1	1	S(3): 99.5; S(4): 0.5	50598	Unique	Used	5021.12	3721.35	7446.54	5620.29	13385.6	11571.8	12194.6	9400.64	55.49	5.63581e-05	122	0	7.62664	119	2	782.362	1563.72	4.51275	37.5057	4261	4261	MS2	7/110
High	aASsAAQGAFQGN	Unambiguous	1	1	O15127	N-Term(iTRAQ8plex); S4(Phosp)	HCD	1	0	1	1	S(3): 99.5; S(4): 0.5	50551	Unique	Used	3262.71	2705.97	5030.84	4149.43	9230.5	8690.56	7532.16	5544.2	55.45	5.68796e-05	108	0	6.05895	200	2	782.358	1563.71	-1.02981	37.0394	4204	4204	MS2	7/110
High	aAsSAAQGAFQGN	Unambiguous	1	1	O15127	N-Term(iTRAQ8plex); S3(Phosp)	HCD	1	0	1	1	S(3): 99.3; S(4): 0.7	56083	Unique	Used	592.278	342.214	849.724	722.96	1338.41	1157.57	1092.72	795.575	45.49	0.000563581	108	0	14.1626	200	2	782.358	1563.71	-0.951747	36.5602	3472	3472	MS2	7/110
High	aAsSAAQGAFQGN	Unambiguous	1	1	O15127	N-Term(iTRAQ8plex); S3(Phosp)	HCD	1	0	1	1	S(3): 99.2; S(4): 0.8	59883	Unique	Used			255.274	195.599	543.956	431.211	427.913	427.579	40.48	0.00178631	108	0	1.54451	200	2	782.358	1563.71	-1.18594	21.3928	1994	1994	MS2	6/110
High	aAsSDQLR	Unambiguous	1	1	Q9UDY2	N-Term(iTRAQ8plex); S3(Phosp)	HCD	1	0	1	1	S(3): 100.0; S(4): 0.0	39730	Unique	Used	45234	65359	44849.4	81165.3	39966.2	117324	59076.9	43714.1	40.82	0.0016518	145	0	8.49637	30	2	616.301	1231.59	-3.06768	22.944	2436	2436	MS2	7/64
High	aAsSDQLR	Unambiguous	1	1	Q9UDY2	N-Term(iTRAQ8plex); S3(Phosp)	HCD	1	0	1	1	S(3): 100.0; S(4): 0.0	39757	Unique	Used	9135.75	10710.1	8951.23	14206.3	8972.58	19403.8	11771.9	8339.22	38.67	0.00270992	145	0	16.6663	183	2	616.301	1231.6	-2.86945	23.1814	2468	2468	MS2	7/64
High	aAsSDQLR	Unambiguous	1	1	Q9UDY2	N-Term(iTRAQ8plex); S3(Phosp)	HCD	1	0	1	1	S(3): 100.0; S(4): 0.0	39705	Unique	Used	56933	69947.7	59917.7	93896.1	52219.3	132491	65517.4	45547.2	37.48	0.00356415	145	0	24.5533	33	2	616.301	1231.59	-3.1668	22.7083	2406	2406	MS2	7/64
High	aAtPLPSLR	Unambiguous	1	1	Q9Y3Q8	N-Term(iTRAQ8plex); T3(Phosp)	HCD	1	0	1	1	T(3): 100.0; S(7): 0.0	34148	Unique	Used	85984	70070.7	83840.9	77686.7	20080.2	25048.9	15436	14621.5	25.62	0.0546961	187	0	3.50461	41	2	655.363	1309.72	-0.352186	53.4602	5844	5844	MS2	5/72
High	aAtPLPSLR	Unambiguous	1	1	Q9Y3Q8	N-Term(iTRAQ8plex); T3(Phosp)	HCD	1	0	1	1	T(3): 100.0; S(7): 0.0	34173	Unique	Used	24448.2	18713.5	20260	19866.1	6490.52	7336	5457.25	4863.79	25.6	0.0549486	215	0	3.19974	146	2	655.362	1309.72	-0.911407	53.7064	5874	5874	MS2	5/72
High	aAtPLPSLR	Unambiguous	1	1	Q9Y3Q8	N-Term(iTRAQ8plex); T3(Phosp)	HCD	1	0	1	1	T(3): 100.0; S(7): 0.0	34184	Unique	Used	13837.8	10273.1	12674	11773.4	4022.57	4560.51	3624.58	3129.62	25.43	0.0571421	215	0	4.20852	200	2	655.362	1309.72	-0.911407	53.8125	5887	5887	MS2	5/72
High	aAtPLPSLR	Unambiguous	1	1	Q9Y3Q8	N-Term(iTRAQ8plex); T3(Phosp)	HCD	1	0	1	1	T(3): 100.0; S(7): 0.0	34217	Unique	Used	5683.9	4555.61	5053.46	4407.99	2458.45	2705.15	2424.2	1900.4	24.15	0.0767285	222	0	12.935	200	2	655.362	1309.72	-1.75024	54.1298	5926	5926	MS2	5/72
High	aAVEDINPADDPNNQGEDEFEEAEQVR	Unambiguous	1	1	O00461	N-Term(iTRAQ8plex)	HCD	1	0	1	1		43903	Unique	Used	322.603	269.624	422.086	516.901	317.889	507.223	390.811	224.438	84.84	9.72803e-08	593	0	0	200	3	1102.5	3305.5	-0.622666	61.6192	7443	7443	MS2	20/288
High	aAVPSGAsTGIYEALELR	Unambiguous	3	3	P06733;P13929;P09104	N-Term(iTRAQ8plex); S8(Phosp)	HCD	1	0	1	1	S(5): 0.0; S(8): 100.0; T(9): 0.0; Y(12): 0.0	37129	Not Unique	Not Used	380.867	238.208	340.278	358.915	702.915	670.779	784.846	363.346	89.99	2.47068e-08	493	0	5.12095	200	3	730.377	2189.12	-0.156092	82.3874	9425	9425	MS2	14/158
High	aAVPSGAStGIYEALELR	Unambiguous	3	3	P06733;P13929;P09104	N-Term(iTRAQ8plex); T9(Phosp)	HCD	1	0	1	1	S(5): 0.0; S(8): 50.0; T(9): 50.0; Y(12): 0.0	37126	Not Unique	Not Used	359.757	330.923	442.939	348.116	568.545	578.123	502.776	424.465	72.56	1.35883e-06	490	0	5.72924	200	3	730.376	2189.11	-1.49439	82.3531	9421	9421	MS2	18/158
High	aAVPSGASTGIyEALELR	Unambiguous	3	3	P06733;P13929;P09104	N-Term(iTRAQ8plex); Y12(Phosp)	HCD	1	0	1	1	S(5): 0.0; S(8): 0.0; T(9): 0.0; Y(12): 100.0	36641	Not Unique	Not Used	191.641	113.171	210.436	187.917	653.049	491.028	516.373	239.949	31.21	0.0180883	478	0	7.74609	200	3	730.373	2189.1	-5.00744	77.5314	8835	8835	MS2	7/158
High	aAVsVQER	Unambiguous	1	1	Q86WR7	N-Term(iTRAQ8plex); S4(Phosp)	HCD	1	0	1	1	S(4): 100.0	40337	Unique	Used	2419.94	1697.53	1776.98	1279.42	11903.6	17400.4	25150.4	34684.3	27	0.0398067	125	0	3.5736	196	2	622.319	1243.63	-2.65585	28.7004	3164	3164	MS2	7/66
High	aAVVTsPPPTTAPHk	Unambiguous	1	1	P35611	N-Term(iTRAQ8plex); S6(Phosp); K15(iTRAQ8plex)	HCD	1	0	1	1	T(5): 0.0; S(6): 100.0; T(10): 0.0; T(11): 0.0	42266	Unique	Used	5990.31	2739.52	6042	3371.82	6607.47	6743.86	5980.09	3497.76	65.39	7.19779e-06	498	0	12.1899	123	3	721.398	2162.18	-2.2785	46.6909	5479	5479	MS2	15/124
High	aAVVTsPPPTTAPHk	Unambiguous	1	1	P35611	N-Term(iTRAQ8plex); S6(Phosp); K15(iTRAQ8plex)	HCD	1	0	1	1	T(5): 50.0; S(6): 50.0; T(10): 0.0; T(11): 0.0	51593	Unique	Used	6045.48	2933.74	4954.02	3384.3	5571.21	5803.54	5579.23	5460.94	64.11	9.39324e-06	484	0	31.9183	175	3	721.404	2162.2	6.69812	47.0904	5455	5455	MS2	15/124
High	aAVVTsPPPTTAPHk	Unambiguous	1	1	P35611	N-Term(iTRAQ8plex); S6(Phosp); K15(iTRAQ8plex)	HCD	1	0	1	1	T(5): 50.0; S(6): 50.0; T(10): 0.0; T(11): 0.0	51568	Unique	Used	11143	5402.81	9191.13	5005.21	10443.5	11149.9	9499.89	4162.05	62.78	1.34444e-05	510	0	6.55852	123	3	721.401	2162.19	1.95577	46.853	5425	5425	MS2	15/124
High	acLISLGYDIGNDPQGEAEFAR	Unambiguous	1	1	P12814	N-Term(iTRAQ8plex); C2(Carbamidomethyl)	HCD	1	0	1	1		37195	Unique	Used	165.866	153.732	310.158	408.718	405.313	264.655	238.849	271.26	65.24	1.02186e-05	683	0	4.18281	200	3	900.779	2700.32	-0.445923	83.0394	9504	9504	MS2	16/216
High	acLISLGYDIGNDPQGEAEFAR	Unambiguous	1	1	P12814	N-Term(iTRAQ8plex); C2(Carbamidomethyl)	HCD	1	0	1	1		37186	Unique	Used	202.29	241.827	215.213	241.656	296.914	274.644	232.331	171.466	61.92	2.19157e-05	682	0	6.03333	200	3	900.779	2700.32	-0.378114	82.9484	9493	9493	MS2	13/216
High	acLISLGYDVENDR	Unambiguous	1	1	O43707	N-Term(iTRAQ8plex); C2(Carbamidomethyl)	HCD	1	0	1	1		36315	Unique	Used	1948.99	1543.6	2081.55	2331.89	2315.72	3402.32	2193.34	1566.38	77.12	4.1729e-07	430	0	2.69562	156	3	643.661	1928.97	0.0274722	74.4011	8444	8444	MS2	10/124
High	acLISLGYDVENDR	Unambiguous	1	1	O43707	N-Term(iTRAQ8plex); C2(Carbamidomethyl)	HCD	1	0	1	1		36303	Unique	Used	917.092	761.485	1028.34	1095.66	1360.96	1662.19	958.539	836.491	77.11	4.19225e-07	431	0	6.65708	200	3	643.661	1928.97	0.21732	74.2915	8430	8430	MS2	10/124
High	acLISLGYDVENDR	Unambiguous	1	1	O43707	N-Term(iTRAQ8plex); C2(Carbamidomethyl)	HCD	1	0	1	1		36309	Unique	Used	2257.84	1888.21	2458.21	2560.53	3087.75	4387.84	2339.31	1875.55	35.62	0.00575731	420	0	0.468286	200	2	964.987	1928.97	-0.661667	74.3465	8437	8437	MS2	10/124
High	acsTPHVQVAGk	Unambiguous	1	1	O43182	N-Term(iTRAQ8plex); C2(Carbamidomethyl); S3(Phosp); K12(iTRAQ8plex)	HCD	1	0	1	1	S(3): 99.8; T(4): 0.2	50923	Unique	Used	30427.1	20220.8	27426.8	28254.1	61195.9	111990	70475.1	16819.2	42.12	0.00123059	401	0	4.29617	41	3	648.338	1943	-1.54511	40.6138	4651	4651	MS2	14/98
High	acsTPHVQVAGk	Unambiguous	1	1	O43182	N-Term(iTRAQ8plex); C2(Carbamidomethyl); S3(Phosp); K12(iTRAQ8plex)	HCD	1	0	1	1	S(3): 99.7; T(4): 0.3	50985	Unique	Used	3317.48	2545.42	3047.11	2896.78	5180.78	9187.78	5586.6	2244.8	33.89	0.0083093	407	0	28.9257	200	3	648.343	1943.02	6.37088	41.2047	4725	4725	MS2	11/98
High	acsTPHVQVAGk	Unambiguous	1	1	O43182	N-Term(iTRAQ8plex); C2(Carbamidomethyl); S3(Phosp); K12(iTRAQ8plex)	HCD	1	0	1	1	S(3): 99.6; T(4): 0.4	50997	Unique	Used	1588.04	1163.83	1560.74	1195.69	2703.23	4069.01	2817.46	1152.85	30.34	0.0189101	409	0	31.9942	200	3	648.339	1943	-0.22577	41.3161	4739	4739	MS2	11/98
High	aDAEGESDLENSR	Unambiguous	1	1	Q9Y490	N-Term(iTRAQ8plex)	HCD	1	0	1	1		40262	Unique	Used	13087.1	11163.4	12261.3	10691.1	17722.2	19282.7	19856.6	13706	80.5	1.7781e-07	212	0	4.2226	23	3	566.273	1696.8	6.34763	28.0055	3074	3074	MS2	15/120
High	aDAEGESDLENSR	Unambiguous	1	1	Q9Y490	N-Term(iTRAQ8plex)	HCD	1	0	1	1		40261	Unique	Used	111440	81915.3	89616.9	95303.9	114357	107256	94133.3	70995.1	71.51	1.40915e-06	221	0	4.73668	14	2	848.904	1696.8	5.24047	28.0016	3073	3073	MS2	10/120
High	aDAEGESDLENSR	Unambiguous	1	1	Q9Y490	N-Term(iTRAQ8plex)	HCD	1	0	1	1		40316	Unique	Used	3309.65	2774.61	2943.55	2721.44	3720.88	3761.8	3108.15	2449.67	70.54	1.7618e-06	205	0	3.16911	200	2	848.901	1696.79	1.13982	28.5079	3139	3139	MS2	14/120
High	aDAEGESDLENSR	Unambiguous	1	1	Q9Y490	N-Term(iTRAQ8plex)	HCD	1	0	1	1		40246	Unique	Used	17400.8	13767.6	16428.6	14208.5	18479.3	17071.9	14778.2	10733.3	69.49	2.24366e-06	191	0	3.31127	129	2	848.899	1696.79	-1.16232	27.8589	3055	3055	MS2	10/120
High	aDAEGESDLENSR	Unambiguous	1	1	Q9Y490	N-Term(iTRAQ8plex)	HCD	1	0	1	1		40247	Unique	Used	3498.55	2897.28	3506.05	3307.38	5370.06	4738.12	4471.27	4368.93	65.28	5.91502e-06	193	0	9.72509	183	3	566.269	1696.79	-0.342915	27.8651	3056	3056	MS2	14/120
High	aDAEGESDLENSR	Unambiguous	1	1	Q9Y490	N-Term(iTRAQ8plex)	HCD	1	0	1	1		40293	Unique	Used	5995.82	5056.09	4949.09	4684.96	6188.25	6215.73	5751.44	3699.48	65.21	6.01114e-06	170	0	4.62862	200	2	848.898	1696.79	-2.31339	28.2818	3111	3111	MS2	14/120
High	aDAEGESDLENSR	Unambiguous	1	1	Q9Y490	N-Term(iTRAQ8plex)	HCD	1	0	1	1		40276	Unique	Used	2915.2	2789.87	3178.51	2580.13	7431.46	10122.4	8422.79	8517.93	48.9	0.000257014	196	0	13.8911	71	3	566.269	1696.79	0.304562	28.1307	3091	3091	MS2	12/120
High	aDEASELAcPtPk	Unambiguous	1	1	P49327	N-Term(iTRAQ8plex); C9(Carbamidomethyl); T11(Phosp); K13(iTRAQ8plex)	HCD	1	0	1	1	S(5): 0.0; T(11): 100.0	42289	Unique	Used	3627.77	3085.56	3196.6	3079.59	4678	5246.39	3984.33	4425.5	51.57	0.000138981	359	0	37.871	200	3	693.008	2077.01	-1.17856	46.8938	5506	5506	MS2	9/114
High	aDNsAPGtPTR	Unambiguous	0	0		N-Term(iTRAQ8plex); S4(Phosp); T8(Phosp)	HCD	1	0	1	1	S(4): 100.0; T(8): 99.5; T(10): 0.5	48395	No Proteins	Not Used	1314.23	1065.5	1418.51	1555.2	1843.83	1341.19	1221.59	1062.87	18.12	0.307579	60	0	21.8337	200	2	775.83	1550.65	-2.00687	16.1023	1611	1611	MS2	6/112
High	aDsHEGEVAEGk	Unambiguous	1	1	Q99704	N-Term(iTRAQ8plex); S3(Phosp); K12(iTRAQ8plex)	HCD	1	0	1	1	S(3): 100.0	49613	Unique	Used	2666.37	2189.39	3334.13	2194.18	4899.49	5859.43	3184.87	2343	31.41	0.0144197	325	0	11.7854	200	3	639.644	1916.92	-2.43896	27.9425	3079	3079	MS2	14/104
High	aDsHEGEVAEGk	Unambiguous	1	1	Q99704	N-Term(iTRAQ8plex); S3(Phosp); K12(iTRAQ8plex)	HCD	1	0	1	1	S(3): 100.0	49521	Unique	Used	4396.44	3026.11	4856.98	3555.26	6823.91	8109.89	4795.43	2602.91	31.01	0.0158109	329	0	27.1637	200	3	639.645	1916.92	-0.719581	27.0369	2968	2968	MS2	13/104
High	aDsHEGEVAEGk	Unambiguous	1	1	Q99704	N-Term(iTRAQ8plex); S3(Phosp); K12(iTRAQ8plex)	HCD	1	0	1	1	S(3): 100.0	49327	Unique	Used	1444.89	2658.24	4563.98	2091.13	5503.77	3123.29	2165.53	1758.71	25.26	0.0594233	320	0	35.1421	200	3	639.644	1916.92	-1.96135	25.1585	2735	2735	MS2	12/104
High	aDsHEGEVAEGk	Unambiguous	1	1	Q99704	N-Term(iTRAQ8plex); S3(Phosp); K12(iTRAQ8plex)	HCD	1	0	1	1	S(3): 100.0	59223	Unique	Used	589.365	390.795	707.352	409.176	1565.06	2130.31	1035.27	819.235	19.63	0.217248	318	0	27.5413	200	3	639.644	1916.92	-1.48375	17.2335	1693	1693	MS2	11/104
High	aDtLDEY	Unambiguous	0	0		N-Term(iTRAQ8plex); T3(Phosp)	HCD	1	0	1	1	T(3): 100.0; Y(7): 0.0	33058	No Proteins	Not Used	1202.09	819.07	1121.04	1482.63	4008.76	4451.1	3147.18	3919.71	14.87	0.650065	31	0	33.0517	200	2	605.762	1210.52	-1.90461	42.968	4535	4535	MS2	5/58
High	aEAAAVAGLSTPGsLHR	Unambiguous	1	1	Q99490	N-Term(iTRAQ8plex); S14(Phosp)	HCD	1	0	1	1	S(10): 0.0; T(11): 0.0; S(14): 100.0	43311	Unique	Used	3799.61	2328.77	3090.22	2887.86	2919.7	3709.17	3947.57	1952.35	77.9	3.38958e-07	418	0	35.497	121	3	664.679	1992.02	0.914358	56.2224	6733	6733	MS2	16/152
High	aEAAAVAGLSTPGsLHR	Unambiguous	1	1	Q99490	N-Term(iTRAQ8plex); S14(Phosp)	HCD	1	0	1	1	S(10): 0.0; T(11): 0.0; S(14): 100.0	43337	Unique	Used	2207.26	1394.75	1658.25	1582.12	2284.68	2163.13	2458.76	1373.23	74.69	7.18307e-07	423	0	10.7445	118	3	664.68	1992.02	1.37395	56.4442	6764	6764	MS2	17/152
High	aEAAAVAGLSTPGsLHR	Unambiguous	1	1	Q99490	N-Term(iTRAQ8plex); S14(Phosp)	HCD	1	0	1	1	S(10): 0.4; T(11): 0.4; S(14): 99.2	43328	Unique	Used	4454.22	2582.28	3028.22	2820.56	2499.5	3778.1	4295.33	1538.88	60.3	1.9225e-05	412	0	13.2551	200	2	996.514	1992.02	-0.181924	56.3639	6753	6753	MS2	14/152
High	aEAEEDGDLQcLcVk	Unambiguous	1	1	P10720	N-Term(iTRAQ8plex); C11(Carbamidomethyl); C13(Carbamidomethyl); K15(iTRAQ8plex)	HCD	1	0	1	1		43288	Unique	Used	6895.41	7958.95	6415.04	6559.44	9059.63	10607.3	7263.57	5330.46	59.09	3.48969e-05	566	0	10.547	115	3	782.392	2345.16	2.31353	56.0168	6705	6705	MS2	8/134
High	aEAEEDGDLQcLcVk	Unambiguous	1	1	P10720	N-Term(iTRAQ8plex); C11(Carbamidomethyl); C13(Carbamidomethyl); K15(iTRAQ8plex)	HCD	1	0	1	1		43090	Unique	Used	7490.94	7232.84	6555.18	7738.46	8267.84	10969.2	7492.41	5798.11	53.89	0.000112492	551	0	7.66197	109	3	782.393	2345.16	2.62584	54.2476	6468	6468	MS2	14/134
High	aEAELGtFPR	Unambiguous	1	1	Q9NUP1	N-Term(iTRAQ8plex); T7(Phosp)	HCD	1	0	1	1	T(7): 100.0	34576	Unique	Used	2494.24	1685.89	2302.34	1762.04	3723.21	5883.09	3675.27	5968.99	37.94	0.00320595	203	0	12.0334	200	2	737.864	1474.72	-2.79225	57.6469	6357	6357	MS2	7/82
High	aEALtEPLNA	Unambiguous	1	1	Q9NX76	N-Term(iTRAQ8plex); T5(Phosp)	HCD	1	0	1	1	T(5): 100.0	34950	Unique	Used	4068.83	2587.06	4500.65	3405.99	5001.3	4506.06	4760.24	3437.58	47.67	0.000341159	176	0	3.88154	93	2	706.851	1412.69	-1.85349	61.2937	6806	6806	MS2	6/80
High	aEALtEPLNA	Unambiguous	1	1	Q9NX76	N-Term(iTRAQ8plex); T5(Phosp)	HCD	1	0	1	1	T(5): 100.0	34934	Unique	Used	9933.86	6229.02	10490.8	8603.31	13040.9	11063	10234.1	7717.87	47.4	0.000363042	175	0	5.53608	66	2	706.855	1412.7	3.84952	61.1528	6787	6787	MS2	6/80
High	aEALtEPLNA	Unambiguous	1	1	Q9NX76	N-Term(iTRAQ8plex); T5(Phosp)	HCD	1	0	1	1	T(5): 100.0	34919	Unique	Used	1553.31	1296.27	2007.83	2122.08	3209.8	3449.59	2552.49	2025.11	47.13	0.000386328	157	0	6.53723	200	2	706.85	1412.69	-3.84091	61.0088	6769	6769	MS2	6/80
High	aEALtEPLNA	Unambiguous	1	1	Q9NX76	N-Term(iTRAQ8plex); T5(Phosp)	HCD	1	0	1	1	T(5): 100.0	34976	Unique	Used	1282.69	945.759	1181.66	1365.44	1514.84	1935.84	1424.42	1150.81	45.91	0.000511631	193	0	8.46067	200	2	706.852	1412.7	-0.557344	61.5361	6837	6837	MS2	6/80
High	aEEDEILNRsPR	Unambiguous	1	1	P27824	N-Term(iTRAQ8plex); S10(Phosp)	HCD	1	0	1	1	S(10): 100.0	41580	Unique	Used	49902.1	43124	38306.4	50108.1	49326.5	57762.1	36238.4	34185.7	40.58	0.00174565	285	1	3.87638	17	3	604.97	1812.9	9.54903	40.4539	4656	4656	MS2	10/112
High	aEEDEILNRsPR	Unambiguous	1	1	P27824	N-Term(iTRAQ8plex); S10(Phosp)	HCD	1	0	1	1	S(10): 100.0	41552	Unique	Used	10433.7	10070.5	11496.7	11056.7	13052.9	13911.3	9787.42	9512.9	37.49	0.00355596	238	1	6.79013	161	3	604.965	1812.88	0.559892	40.1843	4622	4622	MS2	10/112
High	aEEDEILNRsPR	Unambiguous	1	1	P27824	N-Term(iTRAQ8plex); S10(Phosp)	HCD	1	0	1	1	S(10): 100.0	41576	Unique	Used	89700.1	71546.1	68613.9	75837.9	78100.1	96017	59913.3	59832.7	35.19	0.00603888	249	1	4.10975	10	3	604.964	1812.88	-0.349131	40.4164	4651	4651	MS2	12/112
High	aEEDEILNRsPR	Unambiguous	1	1	P27824	N-Term(iTRAQ8plex); S10(Phosp)	HCD	1	0	1	1	S(10): 100.0	41406	Unique	Used	2741.42	6613.43	9306.06	5443.55	8724.87	4979.99	1945.49	3004.39	31.13	0.01538	261	1	12.3569	200	3	604.967	1812.89	3.28695	38.7773	4447	4447	MS2	16/112
High	aEEDEILNRsPR	Unambiguous	1	1	P27824	N-Term(iTRAQ8plex); S10(Phosp)	HCD	1	0	1	1	S(10): 100.0	41626	Unique	Used	4240.56	4028.59	4409.57	4853.19	5710.42	6324.36	4839.32	4500.65	30.77	0.0167092	239	1	8.52247	200	3	604.965	1812.88	0.256884	40.8727	4711	4711	MS2	11/112
High	aEEDEILNRsPR	Unambiguous	1	1	P27824	N-Term(iTRAQ8plex); S10(Phosp)	HCD	1	0	1	1	S(10): 100.0	41602	Unique	Used	8789.64	8026.08	10512.7	9914.22	12580.2	13411.4	9607.22	9288.79	24.23	0.075328	247	1	4.35142	86	3	604.964	1812.88	-0.652139	40.6407	4682	4682	MS2	8/112
High	aEEDEILNRsPR	Unambiguous	1	1	P27824	N-Term(iTRAQ8plex); S10(Phosp)	HCD	1	0	1	1	S(10): 100.0	41555	Unique	Used	13569.9	12691.6	13101.3	14772.8	14615.1	17086.7	9769.05	10365.3	18.87	0.258795	245	1	3.34999	125	2	906.942	1812.88	-2.05876	40.2185	4626	4626	MS2	5/112
High	aELsYR	Unambiguous	1	1	Q14247	N-Term(iTRAQ8plex); S4(Phosp)	HCD	1	0	1	1	S(4): 99.7; Y(5): 0.3	32440	Unique	Used	17145.7	6668.53	9809.79	5559.22	22958.9	20027.8	86263.8	15057.7	15.67	0.5407	71	0	16.88	140	2	561.776	1122.54	-4.62257	36.6337	3776	3776	MS2	4/44
High	aELsYR	Unambiguous	1	1	Q14247	N-Term(iTRAQ8plex); S4(Phosp)	HCD	1	0	1	1	S(4): 99.7; Y(5): 0.3	32460	Unique	Used	41555.1	14760.2	19130.3	10785.5	55298	49046.4	232756	39399.5	15.54	0.55713	71	0	5.15379	41	2	561.776	1122.55	-3.64386	36.8551	3802	3802	MS2	4/44
High	aEQENQELPDEGTLEETLTNETR	Unambiguous	1	1	P50851	N-Term(iTRAQ8plex)	HCD	1	0	1	1		44502	Unique	Used	1239.78	669.793	1052.68	887.277	996.914	1679.29	1355.7	774.889	79.17	4.5579e-07	753	0	3.9129	109	3	984.142	2950.41	1.61058	67.2707	8162	8162	MS2	17/256
High	aEQENQELPDEGTLEETLTNETR	Unambiguous	1	1	P50851	N-Term(iTRAQ8plex)	HCD	1	0	1	1		44505	Unique	Used	1131.5	988.816	1094.3	1024.33	1380.56	1515.29	1087.89	824.434	66.89	7.29558e-06	713	0	3.46173	78	3	984.137	2950.4	-3.35432	67.3031	8166	8166	MS2	17/256
High	aEQGsEEEGEGEEEEEEGGESk	Unambiguous	1	1	Q8NE71	N-Term(iTRAQ8plex); S5(Phosp); K22(iTRAQ8plex)	HCD	1	0	1	1	S(5): 100.0; S(21): 0.0	55813	Unique	Used	321.584	189.778	182.417	204.657	230.746	324.347	352.426	149.186	49.26	0.000236568	258	0	6.58756	200	3	1014.76	3042.26	-2.33076	29.0438	2729	2729	MS2	7/244
High	aEQsLHDLQER	Unambiguous	1	1	Q13586	N-Term(iTRAQ8plex); S4(Phosp)	HCD	1	0	1	1	S(4): 100.0	40983	Unique	Used	4528.28	3385.29	3730.3	3260.43	5154.2	6810.33	7600.2	4796.51	45.74	0.000532055	282	0	5.91747	200	2	855.411	1709.82	-0.329242	34.7825	3939	3939	MS2	9/112
High	aEQsLHDLQER	Unambiguous	1	1	Q13586	N-Term(iTRAQ8plex); S4(Phosp)	HCD	1	0	1	1	S(4): 100.0	40991	Unique	Used	3764.93	2627.6	3261.75	2589.49	4524.32	5605.61	4874.8	3741.8	45.59	0.000550753	300	0	14.3016	200	3	570.61	1709.81	-0.979652	34.8669	3949	3949	MS2	10/112
High	aEScGsFDETESEESSk	Unambiguous	1	1	Q9Y343	N-Term(iTRAQ8plex); C4(Carbamidomethyl); S6(Phosp); K17(iTRAQ8plex)	HCD	1	0	1	1	S(3): 0.0; S(6): 100.0; T(10): 0.0; S(12): 0.0; S(15): 0.0; S(16): 0.0	50597	Unique	Used	5420.92	2702.83	4478.03	2795.39	5836.69	4399.84	3595.93	2085.51	70.56	1.75371e-06	220	0	17.5888	200	3	856.369	2567.09	-1.2349	37.4855	4259	4259	MS2	19/156
High	aEsPEEVAcR	Unambiguous	1	1	Q7Z6Z7	N-Term(iTRAQ8plex); S3(Phosp); C9(Carbamidomethyl)	HCD	1	0	1	1	S(3): 100.0	40629	Unique	Used	8427.43	5423.95	7591.67	6426.34	8683.9	7906.01	7406.64	5010.1	35.11	0.00615115	95	0	19.8969	200	2	766.34	1531.67	-2.713	31.4909	3514	3514	MS2	6/80
High	aEsQSQEk	Unambiguous	1	1	Q5TCZ1	N-Term(iTRAQ8plex); S3(Phosp); K8(iTRAQ8plex)	HCD	1	0	1	1	S(3): 100.0; S(5): 0.0	48509	Unique	Used	1402.02	625.942	1040.35	780.806	3060.67	3764.19	2507.82	1589.76	23.96	0.0801598	206	0	6.68634	200	3	532.266	1594.78	-6.37392	17.3136	1753	1753	MS2	8/74
High	aEsQSQEk	Unambiguous	1	1	Q5TCZ1	N-Term(iTRAQ8plex); S3(Phosp); K8(iTRAQ8plex)	HCD	1	0	1	1	S(3): 100.0; S(5): 0.0	48498	Unique	Used	2306.19	1121.48	1744.58	1632.45	5225.63	6376.17	3623.84	2677.4	17.31	0.370644	192	0	12.9305	200	2	797.896	1594.78	-5.75314	17.2053	1740	1740	MS2	4/74
High	aFEDWLNDDLGSYQGAQGNR	Unambiguous	1	1	Q8N6T3	N-Term(iTRAQ8plex)	HCD	1	0	1	1		45787	Unique	Used	2570.38	2036.26	2296.73	2271.31	1967.83	2749.54	2205.91	1120.48	62.49	1.37528e-05	488	0	41.7888	200	3	854.073	2560.2	1.04326	79.4968	9704	9704	MS2	19/196
High	aFEVMDEFDGRsFR	Unambiguous	1	1	Q9UDY2	N-Term(iTRAQ8plex); S12(Phosp)	HCD	1	0	1	1	S(12): 100.0	36966	Unique	Used	688.646	371.323	377.258	600.103	1955.15	3043.07	2480.58	5295.44	37.81	0.00330337	219	1	14.0143	200	3	697.316	2089.93	-1.00742	80.714	9226	9226	MS2	16/128
High	aFEVMDEFDGRsFR	Unambiguous	1	1	Q9UDY2	N-Term(iTRAQ8plex); S12(Phosp)	HCD	1	0	1	1	S(12): 100.0	36960	Unique	Used	1036.82	701.925	428.727	688.569	2887.41	4519.35	3747.91	9426	31.38	0.0145197	225	1	13.1342	200	3	697.316	2089.93	-0.394125	80.6561	9219	9219	MS2	7/128
High	aFGPGLQGGSAGsPAR	Unambiguous	1	1	P21333	N-Term(iTRAQ8plex); S13(Phosp)	HCD	1	0	1	1	S(10): 0.0; S(13): 100.0	42521	Unique	Used	5774.97	5945.6	5445.76	6735.96	6671.61	8771.41	6466.07	5671.51	82.57	1.10397e-07	318	0	8.32553	200	2	907.448	1813.89	-0.925656	49.0395	5785	5785	MS2	13/144
High	aFGPGLQGGSAGsPAR	Unambiguous	1	1	P21333	N-Term(iTRAQ8plex); S13(Phosp)	HCD	1	0	1	1	S(10): 0.0; S(13): 100.0	42515	Unique	Used	6232.16	5936.99	6897.95	5581.63	8469.7	10487.9	7213.05	6930.08	70.48	1.78631e-06	322	0	5.17146	67	3	605.302	1813.89	0.98491	48.9917	5778	5778	MS2	13/144
High	aFGsGYR	Unambiguous	1	1	P23588	N-Term(iTRAQ8plex); S4(Phosp)	HCD	1	0	1	1	S(4): 100.0; Y(6): 0.0	32678	Unique	Used	834.788	599.069	662.214	709.394	5260.09	6602.22	4631.36	3938.14	15.47	0.566183	40	0	9.62008	200	2	571.269	1141.53	-3.85921	39.1984	4077	4077	MS2	5/48
High	aFLEVNEEGSEAAASTAVVIAGR	Unambiguous	1	1	P01008	N-Term(iTRAQ8plex)	HCD	1	0	1	1		36881	Unique	Used	430.747	227.807	303.257	398.042	423.323	299.796	262.637	183.995	105.83	9.15563e-10	701	0	19.2929	200	3	865.795	2595.37	5.49309	79.8776	9124	9124	MS2	21/234
High	aFVHWYVGEGMEEGEFSEAR	Unambiguous	6	6	Q71U36;P68363;Q9BQE3;Q13748;P68366;Q9NY65	N-Term(iTRAQ8plex)	HCD	1	0	1	1		36402	Not Unique	Not Used	362.527	252.885	385.486	288.339	492.528	420.761	354.915	184.865	78.79	3.1579e-07	478	0	9.2843	200	3	878.745	2634.22	-1.39146	75.2417	8548	8548	MS2	9/170
High	aFVHWYVGEGMEEGEFsEAR	Unambiguous	6	6	Q71U36;P68363;Q9BQE3;Q13748;P68366;Q9NY65	N-Term(iTRAQ8plex); S17(Phosp)	HCD	1	0	1	1	Y(6): 0.0; S(17): 100.0	36668	Not Unique	Not Used	877.112	473.682	977.004	436.177	1239.85	415.614	820.347	455.533	50.9	0.000162165	322	0	29.495	200	3	905.399	2714.18	-2.95533	77.8009	8868	8868	MS2	15/170
High	aGASIPSSGAAsPR	Unambiguous	1	1	Q9P270	N-Term(iTRAQ8plex); S12(Phosp)	HCD	1	0	1	1	S(4): 0.0; S(7): 0.0; S(8): 0.0; S(12): 100.0	41067	Unique	Used	6925.28	4262.36	5792.98	3760.11	6470.42	6268.37	7325.19	4403.42	66.55	4.41526e-06	247	0	18.3235	200	2	806.903	1612.8	-0.196072	35.6046	4040	4040	MS2	12/120
High	aGGANYDAQTE	Unambiguous	1	1	Q14019	N-Term(iTRAQ8plex)	HCD	1	0	1	1		39956	Unique	Used	2889.43	1744.56	2379.1	2073.79	3498.56	3165.4	2888.13	2362.51	59.16	2.42079e-05	115	0	9.25177	200	2	700.832	1400.66	-1.54575	25.1184	2707	2707	MS2	8/96
High	aGGDSGNVDDDcER	Unambiguous	1	1	Q96K76	N-Term(iTRAQ8plex); C12(Carbamidomethyl)	HCD	1	0	1	1		48306	Unique	Used	550.955	707.006	792.657	544.959	1037.63	1091.95	876.973	683.825	43.09	0.000979392	103	0	16.7223	200	3	590.921	1770.75	-1.31376	15.0925	1495	1495	MS2	11/136
High	aGGDSGNVDDDcER	Unambiguous	1	1	Q96K76	N-Term(iTRAQ8plex); C12(Carbamidomethyl)	HCD	1	0	1	1		48300	Unique	Used	3026.26	2431.97	2834.4	2912.79	2606.92	3183.18	2543.65	1668.14	33.33	0.00926737	100	0	2.92876	200	2	885.877	1770.75	-1.71979	15.0346	1488	1488	MS2	11/136
High	aGGDSGNVDDDcER	Unambiguous	1	1	Q96K76	N-Term(iTRAQ8plex); C12(Carbamidomethyl)	HCD	1	0	1	1		48318	Unique	Used	2488.24	2170.27	1986.51	2306.96	2320.96	2554.64	1822.07	1714.89	23.68	0.0854981	103	0	3.44974	200	2	885.878	1770.75	-1.44404	15.2446	1512	1512	MS2	10/136
High	aGGGGGLGAGsPALSGGQGR	Unambiguous	1	1	Q6IQ22	N-Term(iTRAQ8plex); S11(Phosp)	HCD	1	0	1	1	S(11): 100.0; S(15): 0.0	50868	Unique	Used	2328.33	2059.59	2409.15	2025.85	2139.44	2926.64	3272.32	2076.11	77.21	3.79277e-07	334	0	13.0109	124	3	656.661	1967.97	4.91955	40.1014	4585	4585	MS2	23/164
High	aGPcSLsQGNLSPNWPR	Unambiguous	1	1	O43182	N-Term(iTRAQ8plex); C4(Carbamidomethyl); S7(Phosp)	HCD	1	0	1	1	S(5): 0.0; S(7): 100.0; S(12): 0.0	43995	Unique	Used	5945.04	4488.8	4874.51	5669.21	4340.56	5271.88	4061.67	1915.86	74.65	6.83843e-07	351	0	5.95628	84	3	742.356	2225.05	3.1983	62.5014	7554	7554	MS2	9/160
High	aGPcSLSQGNLsPNWPR	Unambiguous	1	1	O43182	N-Term(iTRAQ8plex); C4(Carbamidomethyl); S12(Phosp)	HCD	1	0	1	1	S(5): 0.0; S(7): 0.0; S(12): 100.0	43972	Unique	Used	2042.11	1488.13	2012	1926.53	1763.08	2328.97	1773.33	1164.96	66.34	4.63401e-06	317	0	22.3062	200	3	742.354	2225.05	-0.257991	62.2826	7526	7526	MS2	16/160
High	aGPcSLsQGNLSPNWPR	Unambiguous	1	1	O43182	N-Term(iTRAQ8plex); C4(Carbamidomethyl); S7(Phosp)	HCD	1	0	1	1	S(5): 0.0; S(7): 100.0; S(12): 0.0	44023	Unique	Used	1664.81	1352.72	1653.78	1697.9	2052.03	1973.1	2088.85	1275.67	39.81	0.00208428	321	0	19.1721	200	3	742.354	2225.05	0.153473	62.7504	7587	7587	MS2	13/160
High	aGQsAAGAAPGGGVDTR	Unambiguous	1	1	P21333	N-Term(iTRAQ8plex); S4(Phosp)	HCD	1	0	1	1	S(4): 100.0; T(16): 0.0	49788	Unique	Used	5395.74	2888.65	3922.99	2899.44	7849.67	7297.66	10658	6076.91	50.11	0.000194517	275	0	15.3348	200	2	913.938	1826.87	-1.06341	29.6477	3289	3289	MS2	14/180
High	aGRPDPEPSEPSkEDQESSDR	Unambiguous	1	1	Q6ZU35	N-Term(iTRAQ8plex); K13(iTRAQ8plex)	HCD	1	0	1	1		49583	Unique	Used	2243.17	1737.99	2169.71	2391.91	1759.21	2272.8	2384.61	1158.68	30.2	0.0371492	778	1	16.6335	200	3	974.48	2921.42	-2.99017	27.6497	3043	3043	MS2	14/226
High	aGsFSR	Unambiguous	1	1	O14523	N-Term(iTRAQ8plex); S3(Phosp)	HCD	1	0	1	1	S(3): 100.0; S(5): 0.0	31263	Unique	Used	1095.64	429.098	1111.95	455.791	5146.77	5116.84	5137.78	3916.31	17	0.398067	74	0	12.2127	200	2	504.742	1008.48	-4.82714	22.9195	2220	2220	MS2	5/44
High	aGsFSR	Unambiguous	1	1	O14523	N-Term(iTRAQ8plex); S3(Phosp)	HCD	1	0	1	1	S(3): 100.0; S(5): 0.0	39612	Unique	Used	6029.13	2481.22	5077.69	1537.82	31042.9	30929.2	31935.8	22139.9	16.03	0.497687	74	0	4.61442	106	2	504.743	1008.48	-3.31408	21.8248	2294	2294	MS2	5/44
High	aGsFSR	Unambiguous	1	1	O14523	N-Term(iTRAQ8plex); S3(Phosp)	HCD	1	0	1	1	S(3): 100.0; S(5): 0.0	39588	Unique	Used	2641.81	1308.42	2917.35	1330.5	15194.7	14430.4	14703.7	9818.33	14.68	0.679136	74	0	8.79484	200	2	504.744	1008.48	-1.67999	21.5961	2265	2265	MS2	5/44
High	aGsISTLDSLDFAR	Unambiguous	1	1	Q9P260	N-Term(iTRAQ8plex); S3(Phosp)	HCD	1	0	1	1	S(3): 100.0; S(5): 0.0; T(6): 0.0; S(9): 0.0	36460	Unique	Used	2612.8	1434.14	1954.21	1599.46	4486.17	4367.16	6757.65	5462.4	59.85	2.06517e-05	288	0	10.6598	200	2	918.953	1836.9	-3.56221	75.8066	8618	8618	MS2	16/120
High	aGsISTLDSLDFAR	Unambiguous	1	1	Q9P260	N-Term(iTRAQ8plex); S3(Phosp)	HCD	1	0	1	1	S(3): 100.0; S(5): 0.0; T(6): 0.0; S(9): 0.0	36466	Unique	Used	410.273	536.745	559.797	577.538	910.304	1441.95	1056.32	574.287	26.45	0.0451811	297	0	10.8516	200	3	612.972	1836.9	-1.57589	75.8642	8625	8625	MS2	10/120
High	aGsLHk	Unambiguous	1	1	Q6ZU35	N-Term(iTRAQ8plex); S3(Phosp); K6(iTRAQ8plex)	HCD	1	0	1	1	S(3): 100.0	40317	Unique	Used	2649.08	1215.69	1334.09	631.292	10976.9	14888.9	14345.5	7181.67	18.8	0.263	242	0	11.1705	200	3	434.244	1300.72	-5.35625	28.5155	3140	3140	MS2	5/40
High	aGsPSPQPSGELPR	Unambiguous	1	1	Q92619	N-Term(iTRAQ8plex); S3(Phosp)	HCD	1	0	1	1	S(3): 100.0; S(5): 0.0; S(9): 0.0	41546	Unique	Used	8257.49	5659.04	8134.91	6439.38	3560.8	3035.36	3844.46	1863.08	61.25	1.49609e-05	322	0	5.42504	200	2	882.431	1763.85	-4.87144	40.13	4615	4615	MS2	9/134
High	aGSPsPQPSGELPR	Unambiguous	1	1	Q92619	N-Term(iTRAQ8plex); S5(Phosp)	HCD	1	0	1	1	S(3): 0.0; S(5): 100.0; S(9): 0.0	41513	Unique	Used	7040.36	5289.11	6435.55	5457.5	2267.85	2110.72	2391.3	1462.24	61.09	1.55223e-05	332	0	2.73922	200	2	882.435	1763.86	-0.0269816	39.8104	4575	4575	MS2	9/134
High	aGsPSPQPSGELPR	Unambiguous	1	1	Q92619	N-Term(iTRAQ8plex); S3(Phosp)	HCD	1	0	1	1	S(3): 100.0; S(5): 0.0; S(9): 0.0	50893	Unique	Used	15964.2	11568.7	15066	11977	7304.67	5766.36	6669.67	3640.33	58.92	2.55833e-05	338	0	10.1918	200	2	882.435	1763.86	-0.303807	40.3349	4615	4615	MS2	11/134
High	aGsPSPQPSGELPR	Unambiguous	1	1	Q92619	N-Term(iTRAQ8plex); S3(Phosp)	HCD	1	0	1	1	S(3): 100.0; S(5): 0.0; S(9): 0.0	50920	Unique	Used	9916.78	7173.16	8231.13	6407.46	3841.86	3633.8	3966.63	2319.58	48.4	0.000288374	329	0	28.0008	200	2	882.437	1763.87	1.84158	40.5788	4647	4647	MS2	9/134
High	aGsPSPQPSGELPR	Unambiguous	1	1	Q92619	N-Term(iTRAQ8plex); S3(Phosp)	HCD	1	0	1	1	S(3): 100.0; S(5): 0.0; S(9): 0.0	50908	Unique	Used	5450.48	3935.37	4387.84	3867.08	1882.74	2439.98	2036.04	1024.32	45.22	0.000599731	360	0	14.4187	42	3	588.629	1763.87	5.9517	40.4765	4633	4633	MS2	13/134
High	aGSPsPQPSGELPR	Unambiguous	1	1	Q92619	N-Term(iTRAQ8plex); S5(Phosp)	HCD	1	0	1	1	S(3): 0.0; S(5): 100.0; S(9): 0.0	50866	Unique	Used	8653.06	6585.43	6914.56	6617.11	3191.17	3525.06	3085.86	1872.42	39.81	0.00208428	332	0	20.8874	200	2	882.435	1763.86	0.0422246	40.074	4582	4582	MS2	9/134
High	aGTLSITEFADMLSGNAGGFRsR	Unambiguous	1	1	Q15149	N-Term(iTRAQ8plex); S22(Phosp)	HCD	1	0	1	1	T(3): 0.0; S(5): 0.0; T(7): 0.0; S(14): 0.0; S(22): 100.0	47582	Unique	Used	550.588	454.295	563.657	692.815	884.077	1116.07	887.781	1059.52	62.16	2.03421e-05	669	1	24.306	200	3	914.785	2742.34	6.51775	97.7431	11904	11904	MS2	16/228
High	aGTLSITEFADMLSGNAGGFRsR	Unambiguous	1	1	Q15149	N-Term(iTRAQ8plex); S22(Phosp)	HCD	1	0	1	1	T(3): 0.0; S(5): 0.0; T(7): 0.0; S(14): 0.0; S(22): 100.0	47602	Unique	Used	1218.31	1212.2	1142.07	941.31	1857.67	2471.36	1404.93	2039.38	58.5	4.80263e-05	680	1	11.4935	200	3	914.785	2742.34	6.98513	97.9931	11932	11932	MS2	17/228
High	aGTLSITEFADMLSGNAGGFRsR	Unambiguous	1	1	Q15149	N-Term(iTRAQ8plex); S22(Phosp)	HCD	1	0	1	1	T(3): 0.0; S(5): 0.0; T(7): 0.0; S(14): 0.0; S(22): 100.0	47591	Unique	Used	2336.06	1898.57	2503.58	2208.93	3603.05	4542.23	2883.15	3886.06	50.51	0.000286767	645	1	75.7825	200	3	914.78	2742.33	1.24294	97.8607	11917	11917	MS2	18/228
High	aGTLSITEFADMLSGNAGGFRsR	Unambiguous	1	1	Q15149	N-Term(iTRAQ8plex); S22(Phosp)	HCD	1	0	1	1	T(3): 0.0; S(5): 0.0; T(7): 0.0; S(14): 0.8; S(22): 99.2	47611	Unique	Used	409.441	284.665	364.652	302.298	642.184	674.694	463.427	649.823	44.46	0.00113696	635	1	32.6052	200	3	914.78	2742.33	0.975862	98.1085	11945	11945	MS2	7/228
High	aGTLSITEFADMLSGNAGGFRsR	Unambiguous	1	1	Q15149	N-Term(iTRAQ8plex); S22(Phosp)	HCD	1	0	1	1	T(3): 0.0; S(5): 0.0; T(7): 0.0; S(14): 0.7; S(22): 99.3	38312	Unique	Used	355.831	289.645	230.297	379.431	624.487	946.376	377.231	726.048	43.25	0.00150462	636	1	12.5824	200	3	914.779	2742.32	-0.0256908	97.4757	11105	11105	MS2	8/228
High	aGVTEETEFAEADQDFSDENR	Unambiguous	1	1	O43861	N-Term(iTRAQ8plex)	HCD	1	0	1	1		43574	Unique	Used	1985.59	1418.23	1965.47	1866.28	2014.62	2432.39	2375.06	1982.57	117.19	3.81028e-11	341	0	6.24872	128	3	888.732	2664.18	-1.19412	58.5775	7048	7048	MS2	22/204
High	aHGsFSHVR	Unambiguous	1	1	Q8N3D4	N-Term(iTRAQ8plex); S4(Phosp)	HCD	1	0	1	1	S(4): 100.0; S(6): 0.0	39414	Unique	Used	775.258	679.226	480.225	810.079	3651.2	3710.64	3513.61	2718.58	48.56	0.000277944	115	0	25.003	200	3	461.226	1381.66	-2.77573	19.9111	2056	2056	MS2	8/68
High	aHGsFSHVR	Unambiguous	1	1	Q8N3D4	N-Term(iTRAQ8plex); S4(Phosp)	HCD	1	0	1	1	S(4): 100.0; S(6): 0.0	39413	Unique	Used	2907.62	2334.79	2112.95	1948.79	11401.3	11298.4	11938.6	7951.93	18.55	0.278584	120	0	12.3061	200	2	691.335	1381.66	-4.025	19.9034	2055	2055	MS2	8/68
High	aHQITDEsLESTR	Unambiguous	1	1	O00161	N-Term(iTRAQ8plex); S8(Phosp)	HCD	1	0	1	1	T(5): 0.0; S(8): 100.0; S(11): 0.0; T(12): 0.0	41005	Unique	Used	2254.94	1282.33	2113.22	1804.8	2246.55	2808.9	1937.87	907.776	51.72	0.000134263	255	0	5.66956	200	2	935.946	1870.88	-0.607007	35.0072	3966	3966	MS2	8/130
High	aHQITDESLEsTR	Unambiguous	1	1	O00161	N-Term(iTRAQ8plex); S11(Phosp)	HCD	1	0	1	1	T(5): 0.0; S(8): 0.0; S(11): 99.7; T(12): 0.3	41084	Unique	Used	243.808	265.31	161.89	191.671	2770.89	3203.7	2490.79	1716.93	29.12	0.0244319	249	0	0	200	2	935.946	1870.88	-0.215522	35.766	4060	4060	MS2	10/130
High	aHQITDESLEStRR	Unambiguous	1	1	O00161	N-Term(iTRAQ8plex); T12(Phosp)	HCD	1	0	1	1	T(5): 0.0; S(8): 0.0; S(11): 50.0; T(12): 50.0	40628	Unique	Used	3608.19	7514.71	12290	5707.98	16177.3	11102.2	7993.6	7916.52	21.1	0.154866	332	1	14.0553	200	3	676.332	2026.98	-2.78761	31.4833	3513	3513	MS2	10/140
High	aHQITDESLEStRR	Unambiguous	1	1	O00161	N-Term(iTRAQ8plex); T12(Phosp)	HCD	1	0	1	1	T(5): 0.0; S(8): 100.0; S(11): 0.0; T(12): 0.0	40569	Unique	Used	5073.68	4839.51	4823.29	4411.11	6441.38	8411.49	5947.22	4415.33	20.18	0.191406	344	1	16.5473	200	3	676.334	2026.99	0.645083	30.9238	3442	3442	MS2	7/140
High	aIEPQkEEADENYNsVNTR	Unambiguous	1	1	Q12846	N-Term(iTRAQ8plex); K6(iTRAQ8plex); S15(Phosp)	HCD	1	0	1	1	Y(13): 0.0; S(15): 100.0; T(18): 0.0	51093	Unique	Used	8475.9	5004.39	6780.2	4948.24	9077.45	7358.82	6953.16	4419.92	44.07	0.00144161	736	1	5.89669	197	3	965.806	2895.4	1.83231	42.2606	4855	4855	MS2	14/202
High	aIFPsRGLAR	Unambiguous	1	1	P01266	N-Term(iTRAQ8plex); S5(Phosp)	HCD	1	0	1	1	S(5): 100.0	30870	Unique	Used	114.268		203.995		138.724	301.568	128.599	115.407	20.24	0.18878	209	1	2.59374	200	2	736.408	1471.81	-0.219473	71.2094	6717	6717	MS2	3/80
High	aIGGIILTAsHNPGGPNGDFGIk	Unambiguous	1	1	P36871	N-Term(iTRAQ8plex); S10(Phosp); K23(iTRAQ8plex)	HCD	1	0	1	1	T(8): 0.6; S(10): 99.4	45680	Unique	Used	9176.26	6409.55	8912.72	7386.9	9101.35	14947.3	8556.82	3984.89	79.87	3.45695e-07	671	0	11.1967	123	3	965.519	2894.54	1.1622	78.4662	9576	9576	MS2	20/220
High	aIGGIILTAsHNPGGPNGDFGIk	Unambiguous	1	1	P36871	N-Term(iTRAQ8plex); S10(Phosp); K23(iTRAQ8plex)	HCD	1	0	1	1	T(8): 0.7; S(10): 99.3	45735	Unique	Used	13074.5	9449.51	10913.6	10905.7	14489.9	24640.6	11959.8	6280.85	60.78	2.77838e-05	665	0	4.53911	63	3	965.519	2894.54	1.09894	78.9972	9642	9642	MS2	22/220
High	aIGGIILTAsHNPGGPNGDFGIk	Unambiguous	1	1	P36871	N-Term(iTRAQ8plex); S10(Phosp); K23(iTRAQ8plex)	HCD	1	0	1	1	T(8): 0.8; S(10): 99.2	45895	Unique	Used	1789.97	1602.05	1631.59	1719.88	2201.12	3576.63	1666.98	984.335	48.53	0.000459421	655	0	46.8778	200	3	965.522	2894.55	4.89446	80.5507	9834	9834	MS2	10/220
High	aIGRLssMAMISGLSGR	Unambiguous	1	1	Q15746	N-Term(iTRAQ8plex); S6(Phosp); S7(Phosp)	HCD	1	0	1	1	S(6): 100.0; S(7): 100.0; S(12): 0.0; S(15): 0.0	37131	Unique	Used	249.407	250.565	133.951	132.29	996.416	1069.36	1124.1	509.27	27.89	0.0324307	378	1	6.28613	200	3	724.352	2171.04	-0.170932	82.4025	9427	9427	MS2	13/172
High	aIHLITNYGAVLsPSEk	Unambiguous	1	1	Q9Y616	N-Term(iTRAQ8plex); S13(Phosp); K17(iTRAQ8plex)	HCD	1	0	1	1	T(6): 0.0; Y(8): 0.0; S(13): 100.0; S(15): 0.0	45251	Unique	Used	3873.52	2381.62	3506.1	2562.58	4533.84	3762.39	3801.65	1875.38	68.09	4.62611e-06	596	0	37.4756	200	3	834.459	2501.36	0.0894656	74.3378	9061	9061	MS2	20/168
High	aILQNQEN	Unambiguous	1	1	Q9HC16	N-Term(iTRAQ8plex)	HCD	1	0	1	1		32847	Unique	Used	1573.01	1134.68	1431.07	1240.72	1612.37	2028.62	1787.32	1493.85	21.11	0.15451	142	0	17.9121	200	2	617.34	1233.67	-1.35402	40.8695	4281	4281	MS2	4/64
High	aILsIR	Unambiguous	1	1	Q9Y4D7	N-Term(iTRAQ8plex); S4(Phosp)	HCD	1	0	1	1	S(4): 100.0	30668	Unique	Used			155.748		1417.59	1284.03	6026.36	10480.9	22.44	0.113751	92	0	3.03831	200	2	528.807	1056.61	-4.8771	61.5832	5815	5815	MS2	5/40
High	aILsIR	Unambiguous	1	1	Q9Y4D7	N-Term(iTRAQ8plex); S4(Phosp)	HCD	1	0	1	1	S(4): 100.0	30672	Unique	Used	185.925		145.268	84.599	934.719	877.086	3771.58	6378.74	21.5	0.14124	92	0	5.26255	200	2	528.807	1056.61	-5.57029	61.799	5835	5835	MS2	5/40
High	aILsIR	Unambiguous	1	1	Q9Y4D7	N-Term(iTRAQ8plex); S4(Phosp)	HCD	1	0	1	1	S(4): 100.0	30665	Unique	Used	219.087	157.657	286.151		4261.54	3064	15982.4	27779.4	19.69	0.214268	92	0	2.35337	200	2	528.807	1056.61	-4.76157	61.377	5796	5796	MS2	5/40
High	aILsIR	Unambiguous	1	1	Q9Y4D7	N-Term(iTRAQ8plex); S4(Phosp)	HCD	1	0	1	1	S(4): 100.0	30655	Unique	Used	90.9326	130.907	188.257	42.4572	1473.79	983.1	4437.08	6947.6	18.63	0.2735	92	0	2.99727	200	2	528.807	1056.61	-5.33922	60.9494	5756	5756	MS2	5/40
High	aILsIR	Unambiguous	1	1	Q9Y4D7	N-Term(iTRAQ8plex); S4(Phosp)	HCD	1	0	1	1	S(4): 100.0	30661	Unique	Used	1025.37	398.638	1354.64	472.002	17470.4	12815.6	63765.8	111053	16.86	0.411109	102	0	4.92899	78	2	528.807	1056.61	-4.53051	61.163	5776	5776	MS2	5/40
High	aILVDLEPGTMDsVR	Unambiguous	4	4	Q13885;Q9BVA1;Q13509;P07437	N-Term(iTRAQ8plex); S13(Phosp)	HCD	1	0	1	1	T(10): 0.0; S(13): 100.0	37153	Not Unique	Not Used	303.737	104.25	310.179	297.604	496.1	445.065	371.872	302.397	71.65	1.59693e-06	467	0	5.04615	200	3	667.341	2000.01	-0.206964	82.6319	9454	9454	MS2	14/128
High	aILVDLEPGTMDsVR	Unambiguous	4	4	Q13885;Q9BVA1;Q13509;P07437	N-Term(iTRAQ8plex); S13(Phosp)	HCD	1	0	1	1	T(10): 0.5; S(13): 99.5	37155	Not Unique	Not Used	898.726	391.563	664.819	471.248	1174.93	888.762	1309.79	930.316	22.38	0.134696	466	0	7.90929	200	2	1000.51	2000.01	-0.139206	82.6462	9456	9456	MS2	6/128
High	aINDNTNSR	Unambiguous	1	1	Q15363	N-Term(iTRAQ8plex)	HCD	1	0	1	1		39082	Unique	Used	4207.48	2459.27	3688.63	2166.22	5582.6	3894.27	5129.14	3389.9	20.19	0.190966	312	0	11.0332	200	2	654.842	1308.68	-2.70925	15.9364	1612	1612	MS2	6/84
High	aIQTVScLLQGPcDAGNR	Unambiguous	1	1	Q9H3U1	N-Term(iTRAQ8plex); C7(Carbamidomethyl); C13(Carbamidomethyl)	HCD	1	0	1	1		45752	Unique	Used	652.966	688.756	820.05	837.155	1098.77	1020.69	1310.75	707.311	73.05	1.31294e-06	530	0	9.85162	200	3	755.385	2264.14	-0.854159	79.1532	9662	9662	MS2	18/186
High	aIsSANLLVR	Unambiguous	1	1	Q32P44	N-Term(iTRAQ8plex); S3(Phosp)	HCD	1	0	1	1	S(3): 99.6; S(4): 0.4	35588	Unique	Used	9691.71	5618.53	7937.02	8474.83	39288.5	60747.9	42740.1	29709.7	34.7	0.00676015	295	0	10.2847	89	2	714.398	1427.79	-2.21185	67.4605	7572	7572	MS2	9/82
High	aIsSDmFFGR	Unambiguous	1	1	Q8N6H7	N-Term(iTRAQ8plex); S3(Phosp); M6(Oxidation)	HCD	1	0	1	1	S(3): 50.0; S(4): 50.0	35234	Unique	Used	1081.28	778.175	1142.97	1041.75	6375.89	8057.67	5531.68	2568.61	42.59	0.0010989	139	0	27.3014	200	2	765.855	1530.7	3.90993	64.05	7147	7147	MS2	9/76
High	aIsSDMFFGR	Unambiguous	1	1	Q8N6H7	N-Term(iTRAQ8plex); S3(Phosp)	HCD	1	0	1	1	S(3): 99.6; S(4): 0.4	36168	Unique	Used	1370.6	890.048	1394.66	830.116	14212.3	19471.2	11755.5	3631.72	37.42	0.00361374	154	0	14.0665	200	2	757.853	1514.7	-2.22653	72.9653	8268	8268	MS2	8/76
High	aISsDmFFGR	Unambiguous	1	1	Q8N6H7	N-Term(iTRAQ8plex); S4(Phosp); M6(Oxidation)	HCD	1	0	1	1	S(3): 50.0; S(4): 50.0	35178	Unique	Used	1452.42	1155.89	1621.2	1245.31	5761.39	6337.69	4666.46	2041.3	27.78	0.0332626	142	0	40.9172	200	2	765.849	1530.69	-3.66614	63.498	7080	7080	MS2	8/76
High	aITLVTGsSR	Unambiguous	1	1	Q8IV61	N-Term(iTRAQ8plex); S8(Phosp)	HCD	1	0	1	1	T(3): 0.0; T(6): 0.3; S(8): 99.4; S(9): 0.3	34796	Unique	Used	2177.22	1043.12	2027.37	1048.36	5108.03	5608.06	5176.78	3259.5	49.55	0.000221287	238	0	23.021	200	2	694.874	1388.74	-3.11791	59.8023	6621	6621	MS2	7/84
High	akENsEESGEFDDLVSALR	Unambiguous	1	1	Q9Y4D1	N-Term(iTRAQ8plex); K2(iTRAQ8plex); S5(Phosp)	HCD	1	0	1	1	S(5): 100.0; S(8): 0.0; S(16): 0.0	45247	Unique	Used	673.967	564.017	692.15	710.051	3922.06	4469.76	2633	2032.77	28.56	0.0461831	663	1	44.8999	200	3	928.79	2784.36	0.599877	74.2956	9056	9056	MS2	18/204
High	akTQtPPVSPAPQPTEER	Unambiguous	1	1	Q14247	N-Term(iTRAQ8plex); K2(iTRAQ8plex); T5(Phosp)	HCD	1	0	1	1	T(3): 0.0; T(5): 100.0; S(9): 0.0; T(15): 0.0	51034	Unique	Used	10389.8	6230.61	5918.28	5240.95	4636.5	6230.46	6712.34	2237.77	78.03	5.18627e-07	659	1	6.16485	142	3	874.797	2622.38	0.3685	41.6824	4784	4784	MS2	12/196
High	akTQtPPVSPAPQPTEER	Unambiguous	1	1	Q14247	N-Term(iTRAQ8plex); K2(iTRAQ8plex); T5(Phosp)	HCD	1	0	1	1	T(3): 0.0; T(5): 100.0; S(9): 0.0; T(15): 0.0	51076	Unique	Used	4097.34	2252.28	2375.24	2712.14	2774.74	3155.7	3017.69	1354.92	54.26	0.000131616	702	1	27.279	200	3	874.8	2622.39	4.20882	42.0868	4834	4834	MS2	9/196
High	aLAAGADsPk	Unambiguous	1	1	Q4KMP7	N-Term(iTRAQ8plex); S8(Phosp); K10(iTRAQ8plex)	HCD	1	0	1	1	S(8): 100.0	41500	Unique	Used	30206.9	21686.3	22732.1	21925.6	18527.7	28033.6	22420.2	10332	55.62	5.46961e-05	272	0	10.085	113	2	794.929	1588.85	-2.68517	39.6934	4560	4560	MS2	8/74
High	aLAAGADsPk	Unambiguous	1	1	Q4KMP7	N-Term(iTRAQ8plex); S8(Phosp); K10(iTRAQ8plex)	HCD	1	0	1	1	S(8): 100.0	41539	Unique	Used	6093.4	4574.75	4770.02	4573.18	4633.06	6136.34	5953.23	3831.17	24.01	0.0792422	289	0	35.3051	200	2	794.928	1588.85	-3.91445	40.0587	4606	4606	MS2	5/74
High	aLAMPGRPEsPPVFR	Unambiguous	1	1	Q63ZY3	N-Term(iTRAQ8plex); S10(Phosp)	HCD	1	0	1	1	S(10): 100.0	35600	Unique	Used	2464.35	1731.77	1841.99	1407.86	1102.69	1808.41	1297.36	564.455	21.15	0.18455	481	0	5.38772	200	2	1005.03	2009.05	7.59065	67.5703	7586	7586	MS2	10/130
High	aLDGAFTEENR	Unambiguous	1	1	Q9Y490	N-Term(iTRAQ8plex)	HCD	1	0	1	1		33894	Unique	Used	8303.16	6695.9	7174.27	6873.85	7552.61	8320.83	6987.19	5426.5	55.83	5.21143e-05	251	0	4.03535	200	2	763.89	1526.77	-1.49628	50.9982	5539	5539	MS2	8/94
High	aLEEVPIHIEDPPFPsLR	Unambiguous	1	1	Q5VZK9	N-Term(iTRAQ8plex); S16(Phosp)	HCD	1	0	1	1	S(16): 100.0	37890	Unique	Used	445.09	228.783	376.401	197.625	2990.62	2981.6	2414.09	1748.19	61.22	2.18599e-05	579	0	7.2654	200	3	815.09	2443.25	-1.09866	91.0229	10423	10423	MS2	17/162
High	aLEEVPIHIEDPPFPsLR	Unambiguous	1	1	Q5VZK9	N-Term(iTRAQ8plex); S16(Phosp)	HCD	1	0	1	1	S(16): 100.0	37883	Unique	Used	557.817	242.018	468.647	238.198	3635.78	3480.3	3247.09	1667.71	55.41	8.35884e-05	581	0	4.00651	200	3	815.09	2443.26	-1.02371	90.861	10407	10407	MS2	18/162
High	aLEEVPIHIEDPPFPsLR	Unambiguous	1	1	Q5VZK9	N-Term(iTRAQ8plex); S16(Phosp)	HCD	1	0	1	1	S(16): 100.0	37880	Unique	Used	434.646	297.437	370.063	188.282	2590.21	2305.25	2114.76	1473.9	54.5	0.000106267	599	0	5.90964	200	3	815.09	2443.26	-0.349225	90.8252	10403	10403	MS2	16/162
High	aLETIPItPVER	Unambiguous	1	1	Q2LD37	N-Term(iTRAQ8plex); T8(Phosp)	HCD	1	0	1	1	T(4): 0.0; T(8): 100.0	36112	Unique	Used	6531.02	4340.18	7232.66	5737.61	9573.48	6775.71	6373.51	3552.11	51.01	0.000158109	371	0	14.7497	200	2	861.968	1722.93	-2.90862	72.4117	8200	8200	MS2	7/104
High	aLGPAATMAVELHYEEGsPR	Unambiguous	1	1	O14523	N-Term(iTRAQ8plex); S18(Phosp)	HCD	1	0	1	1	T(7): 0.0; Y(14): 0.0; S(18): 100.0	36398	Unique	Used	2531.27	1571.69	2167.38	1639.59	2856.76	2163.91	2347.69	1453.78	115.05	7.4557e-11	477	0	3.09812	200	3	828.401	2483.19	-2.62241	75.2121	8544	8544	MS2	14/174
High	aLGPAATMAVELHYEEGsPR	Unambiguous	1	1	O14523	N-Term(iTRAQ8plex); S18(Phosp)	HCD	1	0	1	1	T(7): 0.0; Y(14): 0.0; S(18): 100.0	36377	Unique	Used	2050.64	1119.16	1628.11	1453.08	2173.2	1797.89	1964.29	1170.57	110.78	1.96367e-10	470	0	21.9129	200	3	828.4	2483.19	-3.72849	75.0072	8518	8518	MS2	21/174
High	aLHSFItPPTTPQLR	Unambiguous	1	1	Q8IVT5	N-Term(iTRAQ8plex); T7(Phosp)	HCD	1	0	1	1	S(4): 0.0; T(7): 100.0; T(10): 0.0; T(11): 0.0	36126	Unique	Used	1429.53	1174	1053.23	1020.39	1024.99	772.338	1389.01	837.296	74.75	9.32879e-07	557	0	24.7107	200	3	688.371	2063.1	-0.796343	72.5543	8217	8217	MS2	10/130
High	aLHSFItPPTTPQLR	Unambiguous	1	1	Q8IVT5	N-Term(iTRAQ8plex); T7(Phosp)	HCD	1	0	1	1	S(4): 0.0; T(7): 100.0; T(10): 0.0; T(11): 0.0	36098	Unique	Used	2780.48	2412.03	2053.61	2401.28	1767.9	1269.49	2837.57	1985.81	69.9	2.81917e-06	551	0	2.77953	200	3	688.37	2063.09	-2.21639	72.2818	8184	8184	MS2	10/130
High	aLHSFItPPTTPQLR	Unambiguous	1	1	Q8IVT5	N-Term(iTRAQ8plex); T7(Phosp)	HCD	1	0	1	1	S(4): 0.0; T(7): 100.0; T(10): 0.0; T(11): 0.0	36076	Unique	Used	1478.69	1336.1	1296.84	1301.01	1513.76	1782	1774.57	1324.66	54.02	0.000111552	563	0	18.6867	200	3	688.371	2063.1	-0.263826	72.055	8157	8157	MS2	10/130
High	aLHSFITPPTtPQLR	Unambiguous	1	1	Q8IVT5	N-Term(iTRAQ8plex); T11(Phosp)	HCD	1	0	1	1	S(4): 0.0; T(7): 0.0; T(10): 0.5; T(11): 99.5	35978	Unique	Used	1651.94	1454.26	1314.27	1317.09	904.689	1174.25	968.657	816.546	34.1	0.0104653	538	0	10.3751	200	3	688.374	2063.11	3.55252	71.1304	8040	8040	MS2	10/130
High	aLLDQEGNR	Unambiguous	1	1	Q7LDG7	N-Term(iTRAQ8plex)	HCD	1	0	1	1		32743	Unique	Used	3491.44	3682.7	3403.71	3209.07	4451.28	4443.17	4665.99	3265.55	40.47	0.00179043	166	0	16.9296	200	2	660.363	1319.72	-2.32592	39.8452	4156	4156	MS2	6/76
High	aLLGLtR	Unambiguous	0	0		N-Term(iTRAQ8plex); T6(Phosp)	HCD	1	0	1	1	T(6): 100.0	30622	No Proteins	Not Used	124.225	103.177	195.192	154.604	1232.02	1286.89	2625.5	5909.56	17.28	0.373213	159	0	17.8553	200	2	564.325	1127.64	-4.90404	58.9741	5573	5573	MS2	5/48
High	aLLQSSAsR	Unambiguous	1	1	Q9UQ80	N-Term(iTRAQ8plex); S8(Phosp)	HCD	1	0	1	1	S(5): 0.0; S(6): 0.3; S(8): 99.7	32934	Unique	Used	618.299	602.51	798.704	789.787	6877.19	6017.11	5421.86	6347.67	34.97	0.00635267	150	0	18.2065	200	2	658.845	1316.68	-4.10405	41.7529	4386	4386	MS2	7/80
High	aLLQSSAsR	Unambiguous	1	1	Q9UQ80	N-Term(iTRAQ8plex); S8(Phosp)	HCD	1	0	1	1	S(5): 0.0; S(6): 0.0; S(8): 100.0	41517	Unique	Used	2714.4	1631.61	2476.72	1465.13	25944.7	25484.5	20824.4	24529.1	25.26	0.0594233	139	0	11.3166	200	2	658.845	1316.68	-3.08423	39.8505	4580	4580	MS2	5/80
High	aLLQSSAsR	Unambiguous	1	1	Q9UQ80	N-Term(iTRAQ8plex); S8(Phosp)	HCD	1	0	1	1	S(5): 0.0; S(6): 0.0; S(8): 100.0	41540	Unique	Used	3937.23	2267.55	4074.84	1570.22	59031.5	61484.5	51055.5	62841.9	22.8	0.104702	143	0	7.66449	58	2	658.846	1316.69	-1.78628	40.0787	4608	4608	MS2	8/80
High	aLLQSsASR	Unambiguous	1	1	Q9UQ80	N-Term(iTRAQ8plex); S6(Phosp)	HCD	1	0	1	1	S(5): 0.3; S(6): 99.4; S(8): 0.3	41437	Unique	Used	8913.46	4965.51	7506.52	4689.5	13347.6	11690.2	12456.9	10955	22.63	0.108882	146	0	44.509	200	2	658.848	1316.69	0.346058	39.0756	4484	4484	MS2	8/80
High	aLLQSSAsR	Unambiguous	1	1	Q9UQ80	N-Term(iTRAQ8plex); S8(Phosp)	HCD	1	0	1	1	S(5): 0.0; S(6): 0.0; S(8): 100.0	41571	Unique	Used	3409.92	2473.41	3112.69	2603.6	10963	12180.4	9184.47	10340	21.79	0.132116	150	0	37.6889	200	2	658.845	1316.68	-3.64049	40.3701	4645	4645	MS2	5/80
High	aLLVTASQcQQPAENk	Unambiguous	1	1	Q01518	N-Term(iTRAQ8plex); C9(Carbamidomethyl); K16(iTRAQ8plex)	HCD	1	0	1	1		43329	Unique	Used	3717.71	3150.3	3464.16	2768.49	3927.05	4315.85	3550.19	2303.69	70.35	2.57859e-06	559	0	26.9486	164	3	789.436	2366.29	-1.59233	56.3715	6754	6754	MS2	15/154
High	aLLVTASQcQQPAENk	Unambiguous	1	1	Q01518	N-Term(iTRAQ8plex); C9(Carbamidomethyl); K16(iTRAQ8plex)	HCD	1	0	1	1		43295	Unique	Used	10456	8030.52	7819.84	7405.97	10719.8	12209.8	8738.56	6530.12	60.3	2.42179e-05	519	0	15.0326	72	3	789.437	2366.3	0.110043	56.0895	6714	6714	MS2	15/154
High	aLPAtPQLPSR	Unambiguous	1	1	O43516	N-Term(iTRAQ8plex); T5(Phosp)	HCD	1	0	1	1	T(5): 100.0; S(10): 0.0	43254	Unique	Used	4469.82	3148.73	4026.02	2931.63	748.341	1144.6	1157.62	597.698	56.46	4.50772e-05	367	0	2.4492	200	3	512.281	1534.83	-0.164477	55.7043	6664	6664	MS2	8/98
High	aLPAtPQLPSR	Unambiguous	1	1	O43516	N-Term(iTRAQ8plex); T5(Phosp)	HCD	1	0	1	1	T(5): 100.0; S(10): 0.0	34614	Unique	Used	13129.5	8088.24	11054.9	8068.72	3118.58	3769.79	3312.88	2119.4	37	0.00398067	370	0	6.0499	200	2	767.917	1534.83	-1.82592	58.023	6403	6403	MS2	8/98
High	aLPAtPQLPSR	Unambiguous	1	1	O43516	N-Term(iTRAQ8plex); T5(Phosp)	HCD	1	0	1	1	T(5): 100.0; S(10): 0.0	34629	Unique	Used	10008.9	6062.68	7948.51	6330.91	3037.72	3367.21	3359.88	2065.9	31.3	0.0147896	370	0	4.72187	200	2	767.917	1534.83	-1.66685	58.1735	6421	6421	MS2	8/98
High	aLPAtPQLPSR	Unambiguous	1	1	O43516	N-Term(iTRAQ8plex); T5(Phosp)	HCD	1	0	1	1	T(5): 100.0; S(10): 0.0	34607	Unique	Used	7015.12	4634.62	5936.36	5015.71	3334.21	3420.04	3626.04	1882.77	30.87	0.0163289	366	0	17.8828	200	2	767.916	1534.82	-3.4166	57.9481	6394	6394	MS2	5/98
High	aLPAtPQLPSR	Unambiguous	1	1	O43516	N-Term(iTRAQ8plex); T5(Phosp)	HCD	1	0	1	1	T(5): 100.0; S(10): 0.0	43252	Unique	Used	31593.4	19514.4	25369.4	20942.9	7053.83	7733.48	7373.46	4719.61	28.13	0.0306872	378	0	16.4117	140	2	767.917	1534.83	-1.42825	55.6909	6662	6662	MS2	9/98
High	aLPSLNTGSSsPR	Unambiguous	1	1	O14545	N-Term(iTRAQ8plex); S11(Phosp)	HCD	1	0	1	1	S(4): 0.0; T(7): 0.0; S(9): 0.3; S(10): 49.8; S(11): 49.8	42836	Unique	Used	3313.26	2310.7	2976.66	2125.93	3273.8	4291.89	3036	1390.43	31.5	0.014124	272	0	3.58899	141	3	557.62	1670.85	2.48139	51.8952	6163	6163	MS2	8/124
High	aLPSLNTGSSsPR	Unambiguous	1	1	O14545	N-Term(iTRAQ8plex); S11(Phosp)	HCD	1	0	1	1	S(4): 0.0; T(7): 0.3; S(9): 33.2; S(10): 33.2; S(11): 33.2	42850	Unique	Used	33498.3	23110.1	30746.2	24814.4	19341.2	30144.4	22217	6372.4	30.51	0.0177401	274	0	23.7653	55	2	835.924	1670.84	-0.104161	52.028	6180	6180	MS2	10/124
High	aLPSLNTGSSsPR	Unambiguous	1	1	O14545	N-Term(iTRAQ8plex); S11(Phosp)	HCD	1	0	1	1	S(4): 0.0; T(7): 0.0; S(9): 0.0; S(10): 0.8; S(11): 99.2	42840	Unique	Used	4551.91	2795.52	3965.68	3349.53	3887.77	4602.11	3573.79	1880.8	27.48	0.0356415	297	0	3.7635	77	3	557.617	1670.84	-2.88847	51.9361	6168	6168	MS2	6/124
High	aLPSLNTGSSsPR	Unambiguous	1	1	O14545	N-Term(iTRAQ8plex); S11(Phosp)	HCD	1	0	1	1	S(4): 0.0; T(7): 0.3; S(9): 33.2; S(10): 33.2; S(11): 33.2	42866	Unique	Used	1295.6	737.687	1127.78	903.177	1985.99	2399.94	1757.66	1152.79	19.25	0.237114	271	0	5.02117	200	3	557.621	1670.85	4.23479	52.1735	6199	6199	MS2	6/124
High	aLsLAR	Unambiguous	3	3	P35580;P35749;P35579	N-Term(iTRAQ8plex); S3(Phosp)	HCD	1	0	1	1	S(3): 100.0	33648	Not Unique	Not Used	5855.4	4806.15	5175.08	5937.72	6440.43	6694.05	5712.21	4589.95	19.5	0.22385	201	0	15.2067	200	2	507.786	1014.56	-1.1551	48.6604	5244	5244	MS2	5/40
High	aLsLEENGVGSNFk	Unambiguous	1	1	Q8NF50	N-Term(iTRAQ8plex); S3(Phosp); K14(iTRAQ8plex)	HCD	1	0	1	1	S(3): 100.0; S(11): 0.0	44270	Unique	Used	5478.26	3416.38	5015.87	4100.8	10461.6	11604.4	7449.57	5488.06	43.09	0.00112909	460	0	10.2616	123	3	718.375	2153.11	0.45226	65.0739	7884	7884	MS2	14/134
High	aLsLEENGVGSNFk	Unambiguous	1	1	Q8NF50	N-Term(iTRAQ8plex); S3(Phosp); K14(iTRAQ8plex)	HCD	1	0	1	1	S(3): 100.0; S(11): 0.0	44281	Unique	Used	7443.91	5675.78	6276.94	5683.81	14478.1	18617.7	11683.9	8817.16	31.5	0.0156102	441	0	6.25451	61	3	718.374	2153.11	-1.84389	65.1734	7897	7897	MS2	13/134
High	aLsTDcTPSGDLSPLSR	Unambiguous	1	1	Q99490	N-Term(iTRAQ8plex); S3(Phosp); C6(Carbamidomethyl)	HCD	1	0	1	1	S(3): 99.3; T(4): 0.7; T(7): 0.0; S(9): 0.0; S(13): 0.0; S(16): 0.0	43813	Unique	Used	2342.96	1940.79	2399.86	2003.82	2881.63	2995.06	3177.86	1947.53	33.58	0.00874896	349	0	24.0729	193	3	721.011	2161.02	1.39435	60.7592	7335	7335	MS2	12/154
High	aLsVAELTQQMFDAR	Unambiguous	1	1	Q9H4B7	N-Term(iTRAQ8plex); S3(Phosp)	HCD	1	0	1	1	S(3): 100.0; T(8): 0.0	38182	Unique	Used	322.238	101.611	295.523		534.782	144.305	407.026		80.82	1.7304e-07	418	0	2.24802	200	3	688.676	2064.01	-0.454791	95.2148	10871	10871	MS2	15/144
High	aLsVAELTQQMFDAR	Unambiguous	1	1	Q9H4B7	N-Term(iTRAQ8plex); S3(Phosp)	HCD	1	0	1	1	S(3): 100.0; T(8): 0.0	38183	Unique	Used	459.854	114.094	471.253	188.112	760.079	235.444	704.571	220.308	80.26	1.95442e-07	415	0	3.32728	200	3	688.677	2064.02	1.05333	95.236	10873	10873	MS2	15/144
High	aLsVAELTQQMFDAR	Unambiguous	1	1	Q9H4B7	N-Term(iTRAQ8plex); S3(Phosp)	HCD	1	0	1	1	S(3): 100.0; T(8): 0.0	38202	Unique	Used	617.894	105.364	577.648	136.448	1118.68	370.027	993.483	199.738	77.08	4.03522e-07	412	0	15.4462	200	3	688.676	2064.01	-0.632218	95.5176	10903	10903	MS2	15/144
High	aLsVAELTQQMFDAR	Unambiguous	1	1	Q9H4B7	N-Term(iTRAQ8plex); S3(Phosp)	HCD	1	0	1	1	S(3): 100.0; T(8): 0.0	38219	Unique	Used	133.294		202.803	98.7746	287.206	96.5873	334.809	156.218	75.31	6.13912e-07	417	0	19.1535	200	3	688.677	2064.01	0.521055	95.6761	10923	10923	MS2	14/144
High	aLsVAELTQQMFDAR	Unambiguous	1	1	Q9H4B7	N-Term(iTRAQ8plex); S3(Phosp)	HCD	1	0	1	1	S(3): 100.0; T(8): 0.0	38194	Unique	Used	1235.68	301.512	1163.39	375.137	2143.64	594.803	2278.07	566.409	74.06	8.14738e-07	415	0	3.41857	200	3	688.677	2064.02	0.787195	95.4365	10893	10893	MS2	15/144
High	aLsVAELTQQMFDAR	Unambiguous	1	1	Q9H4B7	N-Term(iTRAQ8plex); S3(Phosp)	HCD	1	0	1	1	S(3): 100.0; T(8): 0.0	38181	Unique	Used	157.6		243.65	109.541	357.492	95.679	431.157		73.59	9.12234e-07	417	0	5.76463	200	3	688.676	2064.01	0.0774889	95.1935	10869	10869	MS2	14/144
High	aLsVAELTQQmFDAR	Unambiguous	1	1	Q9H4B7	N-Term(iTRAQ8plex); S3(Phosp); M11(Oxidation)	HCD	1	0	1	1	S(3): 100.0; T(8): 0.0	36656	Unique	Used	1339.07	898.401	1537.22	1317.48	1565.72	2014.04	1753.27	588.738	53.29	0.000107827	460	0	23.1263	200	3	694.009	2080.01	1.25981	77.6743	8853	8853	MS2	13/144
High	aLsVAELTQQmFDAR	Unambiguous	1	1	Q9H4B7	N-Term(iTRAQ8plex); S3(Phosp); M11(Oxidation)	HCD	1	0	1	1	S(3): 100.0; T(8): 0.0	36682	Unique	Used	1027.09	715.73	1244.15	1718.4	1401.47	1399.2	1428.44	622.083	39.85	0.00232389	449	0	15.6177	200	3	694.008	2080.01	0.819659	77.9248	8884	8884	MS2	11/144
High	aLsVAELTQQMFDAR	Unambiguous	1	1	Q9H4B7	N-Term(iTRAQ8plex); S3(Phosp)	HCD	1	0	1	1	S(3): 100.0; T(8): 0.0	38187	Unique	Used	1579.88	510.951	1747.91	354.91	3047.75	777.218	2966.14	666.031	25.11	0.0622804	404	0	2.67678	200	2	1032.51	2064.01	-0.921415	95.343	10883	10883	MS2	4/144
High	aLTDsFR	Unambiguous	1	1	P30626	N-Term(iTRAQ8plex); S5(Phosp)	HCD	1	0	1	1	T(3): 0.0; S(5): 100.0	33542	Unique	Used	1335.32	909.285	1359.42	948.846	3004.85	3510.54	2913.32	2267.23	26.34	0.0463401	99	0	6.38929	200	2	597.296	1193.58	-2.52382	47.644	5116	5116	MS2	5/52
High	aLTNEAENWADNEPNNk	Unambiguous	1	1	P16109	N-Term(iTRAQ8plex); K17(iTRAQ8plex)	HCD	1	0	1	1		52419	Unique	Used	6242.56	4755.88	6124.87	4397.74	8232.63	7004.33	5678.8	3064.2	53.22	0.000136497	573	0	7.24827	200	3	846.763	2538.27	2.48867	54.9233	6446	6446	MS2	15/174
High	aLTNEAENWADNEPNNk	Unambiguous	1	1	P16109	N-Term(iTRAQ8plex); K17(iTRAQ8plex)	HCD	1	0	1	1		43216	Unique	Used	7585.92	5709.32	6384.38	6015.26	6881.03	7574.06	6945.72	4543.72	22.47	0.162228	573	0	49.2333	200	3	846.763	2538.28	2.92149	55.3524	6619	6619	MS2	16/174
High	aLTNEAENWADNEPNNkR	Unambiguous	1	1	P16109	N-Term(iTRAQ8plex); K17(iTRAQ8plex)	HCD	1	0	1	1		42754	Unique	Used	4059.59	3073.57	3308.18	2980.58	5072.86	4305.29	3671.35	2450.74	68.69	4.48212e-06	663	1	5.70152	200	3	898.792	2694.36	-3.38103	51.1279	6064	6064	MS2	13/184
High	aLTNEAENWADNEPNNkR	Unambiguous	1	1	P16109	N-Term(iTRAQ8plex); K17(iTRAQ8plex)	HCD	1	0	1	1		42737	Unique	Used	5224.59	3385.36	4312.18	3141.44	6068.34	5755.73	4473.37	2949.13	56.96	6.59495e-05	655	1	5.72975	182	3	898.798	2694.38	4.29828	50.9724	6044	6044	MS2	12/184
High	aLTNEAENWADNEPNNkR	Unambiguous	1	1	P16109	N-Term(iTRAQ8plex); K17(iTRAQ8plex)	HCD	1	0	1	1		42717	Unique	Used	11926.6	8356.95	8225.42	7036.93	13421.8	11303.7	10123	6212.86	54.77	0.000108864	653	1	4.76569	72	3	898.792	2694.36	-3.17716	50.7923	6020	6020	MS2	15/184
High	aLTSADGASEEQSQNDEDNQGSEk	Unambiguous	1	1	Q92552	N-Term(iTRAQ8plex); K24(iTRAQ8plex)	HCD	1	0	1	1		56046	Unique	Used	549.538	306.464	468.374	224.689	575.088	472.374	352.513	186.071	78.15	4.94541e-07	646	0	4.47542	200	3	1040.16	3118.45	1.05156	35.9394	3406	3406	MS2	16/248
High	aLtSELANAR	Unambiguous	1	1	P26038	N-Term(iTRAQ8plex); T3(Phosp)	HCD	1	0	1	1	T(3): 100.0; S(4): 0.0	34102	Unique	Used	1780.06	919.86	1965.07	1037.19	4835.87	3306.34	13908.9	12157.5	47.81	0.000330337	345	0	12.6393	200	2	715.369	1429.73	-2.89812	52.9987	5788	5788	MS2	9/80
High	aLtSELANAR	Unambiguous	1	1	P26038	N-Term(iTRAQ8plex); T3(Phosp)	HCD	1	0	1	1	T(3): 99.6; S(4): 0.4	34109	Unique	Used	2165.37	1310.49	2342.66	1137.85	8581.8	4451.4	24385.2	24258.4	37.23	0.00377534	345	0	3.43775	200	2	715.369	1429.73	-2.64198	53.0763	5797	5797	MS2	9/80
High	aLtSELANAR	Unambiguous	1	1	P26038	N-Term(iTRAQ8plex); T3(Phosp)	HCD	1	0	1	1	T(3): 100.0; S(4): 0.0	34105	Unique	Used	2057.02	1157.5	2045.45	1170.73	7295.98	4082.44	20342.5	18993.1	35.02	0.00627996	355	0	3.57454	200	2	715.37	1429.73	-2.1297	53.0338	5792	5792	MS2	8/80
High	aLtSELANAR	Unambiguous	1	1	P26038	N-Term(iTRAQ8plex); T3(Phosp)	HCD	1	0	1	1	T(3): 99.5; S(4): 0.5	34488	Unique	Used	7612.56	4990.5	8588.35	5720.02	13868.7	11329.7	13743.5	8853.48	27.34	0.0368092	332	0	8.10378	200	2	715.37	1429.73	-1.53204	56.7845	6252	6252	MS2	9/80
High	aLtSELANAR	Unambiguous	1	1	P26038	N-Term(iTRAQ8plex); T3(Phosp)	HCD	1	0	1	1	T(3): 99.6; S(4): 0.4	34481	Unique	Used	6731.48	4248.05	6869.72	5632.15	10916.1	9704.39	10798.8	7260.39	23.58	0.0874896	329	0	28.829	200	2	715.37	1429.73	-1.19052	56.7094	6243	6243	MS2	8/80
High	aLtVPELTQQVFDAk	Unambiguous	1	1	P07437	N-Term(iTRAQ8plex); T3(Phosp); K15(iTRAQ8plex)	HCD	1	0	1	1	T(3): 100.0; T(8): 0.0	46379	Unique	Used	272.368	359.94	678.78	420.703	1040.27	847.964	1263.13	538.179	41.84	0.00183298	560	0	57.639	200	3	783.428	2348.27	-1.33848	85.2945	10414	10414	MS2	10/144
High	aMsTTSISSPQPGk	Unambiguous	1	1	Q9UJU6	N-Term(iTRAQ8plex); S3(Phosp); K14(iTRAQ8plex)	HCD	1	0	1	1	S(3): 99.6; T(4): 0.4; T(5): 0.0; S(6): 0.0; S(8): 0.0; S(9): 0.0	51594	Unique	Used	1555.91	2102.49	2117.11	2018.51	13258	24715.9	14546.2	9433.52	59.54	2.45137e-05	441	0	35.3206	200	2	1040.54	2080.07	4.09462	47.0973	5456	5456	MS2	9/122
High	aMsTTSISSPQPGk	Unambiguous	1	1	Q9UJU6	N-Term(iTRAQ8plex); S3(Phosp); K14(iTRAQ8plex)	HCD	1	0	1	1	S(3): 99.6; T(4): 0.4; T(5): 0.0; S(6): 0.0; S(8): 0.0; S(9): 0.0	51608	Unique	Used	1161.22	1354.45	1267.53	1140.23	7208.31	13394.5	8271.11	5342.82	51.29	0.000167551	451	0	6.25015	200	3	694.026	2080.06	1.09519	47.2393	5473	5473	MS2	9/122
High	aMsTTSISSPQPGk	Unambiguous	1	1	Q9UJU6	N-Term(iTRAQ8plex); S3(Phosp); K14(iTRAQ8plex)	HCD	1	0	1	1	S(3): 99.6; T(4): 0.4; T(5): 0.0; S(6): 0.0; S(8): 0.0; S(9): 0.0	51578	Unique	Used	1485.55	1843.33	1379.7	1465.17	11288.2	23048.4	12734.9	6803.33	49.53	0.000256845	461	0	13.6619	96	3	694.023	2080.06	-2.514	46.9484	5437	5437	MS2	9/122
High	aMStTSISSPQPGk	Unambiguous	1	1	Q9UJU6	N-Term(iTRAQ8plex); T4(Phosp); K14(iTRAQ8plex)	HCD	1	0	1	1	S(3): 0.5; T(4): 99.0; T(5): 0.5; S(6): 0.0; S(8): 0.0; S(9): 0.0	51327	Unique	Used	3305.73	3145.26	3400.27	2789.7	2794.82	4949.75	5510.81	3191.49	46.95	0.000452114	448	0	22.8999	200	3	694.028	2080.07	3.55999	44.5353	5135	5135	MS2	9/122
High	aMStTSISSPQPGk	Unambiguous	1	1	Q9UJU6	N-Term(iTRAQ8plex); T4(Phosp); K14(iTRAQ8plex)	HCD	1	0	1	1	S(3): 0.6; T(4): 98.8; T(5): 0.6; S(6): 0.0; S(8): 0.0; S(9): 0.0	51349	Unique	Used	3523.25	3105.43	2978.76	2607.57	2464.25	4366.89	4782.71	2793.73	45.65	0.000593549	436	0	13.2889	200	3	694.024	2080.06	-1.28159	44.7498	5162	5162	MS2	9/122
High	aMsTTSISSPQPGk	Unambiguous	1	1	Q9UJU6	N-Term(iTRAQ8plex); S3(Phosp); K14(iTRAQ8plex)	HCD	1	0	1	1	S(3): 99.5; T(4): 0.5; T(5): 0.0; S(6): 0.0; S(8): 0.0; S(9): 0.0	51637	Unique	Used	956.47	681.099	754.356	740.6	2362.02	3651.63	2440.41	1618.03	40.1	0.00216947	444	0	14.4119	200	3	694.025	2080.06	-0.753417	47.5023	5507	5507	MS2	11/122
High	amsTTSISSPQPGk	Unambiguous	1	1	Q9UJU6	N-Term(iTRAQ8plex); M2(Oxidation); S3(Phosp); K14(iTRAQ8plex)	HCD	1	0	1	1	S(3): 99.4; T(4): 0.5; T(5): 0.0; S(6): 0.0; S(8): 0.0; S(9): 0.0	50931	Unique	Used	2962.94	2396.25	2271.35	1964.78	5105.12	9499.69	5162.83	3292.84	30.37	0.020387	444	0	34.5753	200	3	699.358	2096.06	2.43541	40.6808	4660	4660	MS2	13/122
High	aMsTTSISSPQPGk	Unambiguous	1	1	Q9UJU6	N-Term(iTRAQ8plex); S3(Phosp); K14(iTRAQ8plex)	HCD	1	0	1	1	S(3): 99.4; T(4): 0.6; T(5): 0.0; S(6): 0.0; S(8): 0.0; S(9): 0.0	51585	Unique	Used	1362.61	2493.24	3812.36	4523.32	8103.66	15450.8	9308.42	5112.13	29.95	0.0224065	443	0	32.8814	200	2	1040.53	2080.06	0.45611	47.0075	5445	5445	MS2	11/122
High	amsTTSISSPQPGk	Unambiguous	1	1	Q9UJU6	N-Term(iTRAQ8plex); M2(Oxidation); S3(Phosp); K14(iTRAQ8plex)	HCD	1	0	1	1	S(3): 99.5; T(4): 0.5; T(5): 0.0; S(6): 0.0; S(8): 0.0; S(9): 0.0	50794	Unique	Used	1549.96	1108.7	1234.51	1153.01	1931.04	2772.8	2506.55	1382.27	29.01	0.0281979	449	0	23.4705	200	3	699.355	2096.05	-2.80602	39.3827	4496	4496	MS2	11/122
High	amsTTSISSPQPGk	Unambiguous	1	1	Q9UJU6	N-Term(iTRAQ8plex); M2(Oxidation); S3(Phosp); K14(iTRAQ8plex)	HCD	1	0	1	1	S(3): 99.4; T(4): 0.6; T(5): 0.0; S(6): 0.0; S(8): 0.0; S(9): 0.0	51006	Unique	Used	2953.71	2622.62	2653.71	2000.99	4949.65	10085.1	4701.9	2725.09	28.64	0.0294746	431	0	31.4177	200	3	699.356	2096.05	-0.884159	41.4064	4750	4750	MS2	12/122
High	aMStTSISSPQPGk	Unambiguous	1	1	Q9UJU6	N-Term(iTRAQ8plex); T4(Phosp); K14(iTRAQ8plex)	HCD	1	0	1	1	S(3): 0.0; T(4): 0.5; T(5): 99.0; S(6): 0.5; S(8): 0.0; S(9): 0.0	51469	Unique	Used	1181.25	1065.81	1629.58	944.388	2313.17	4335.16	3763.68	2933.99	27.27	0.0391874	418	0	30.6831	200	3	694.03	2080.08	7.16913	45.8881	5306	5306	MS2	11/122
High	aMYSIDINDVQDQcSccSPTR	Unambiguous	1	1	P04275	N-Term(iTRAQ8plex); C14(Carbamidomethyl); C16(Carbamidomethyl); C17(Carbamidomethyl)	HCD	1	0	1	1		43886	Unique	Used	719.752	396.433	560.822	581.789	666.039	610.814	599.957	339.115	26.44	0.0452852	312	0	21.1102	200	3	942.08	2824.23	-1.9117	61.4566	7423	7423	MS2	5/218
High	aNEAGGQVGPEAPRPPETsPEMR	Unambiguous	1	1	Q8N3D4	N-Term(iTRAQ8plex); S19(Phosp)	HCD	1	0	1	1	T(18): 0.6; S(19): 99.4	51522	Unique	Used	3403	2141.29	2567.47	2127.72	2280.5	1936.39	2359.58	1140.18	52.88	0.000142976	555	0	30.649	200	3	921.103	2761.29	0.940313	46.399	5369	5369	MS2	10/254
High	aNEAGGQVGPEAPRPPETsPEMR	Unambiguous	1	1	Q8N3D4	N-Term(iTRAQ8plex); S19(Phosp)	HCD	1	0	1	1	T(18): 50.0; S(19): 50.0	51527	Unique	Used	2422.88	1831.66	2342.57	1711.37	2238.33	2031.01	2099.14	1115.06	32.5	0.0156331	556	0	25.7814	200	3	921.102	2761.29	-0.12067	46.4478	5375	5375	MS2	8/254
High	aNINVENAFFtLAR	Unambiguous	1	1	P61006	N-Term(iTRAQ8plex); T11(Phosp)	HCD	1	0	1	1	T(11): 100.0	37161	Unique	Used	507.775	365.393	416.186	327.676	696.09	981.176	790.186	482.26	77.63	3.44315e-07	391	0	10.5282	200	3	655.336	1963.99	-0.343043	82.7025	9463	9463	MS2	17/138
High	aNLQIDQINTDLNLER	Unambiguous	1	1	P35579	N-Term(iTRAQ8plex)	HCD	1	0	1	1		36130	Unique	Used	520.053	457.136	645.993	496.476	550.612	651.386	720.72	427.28	79.9	2.52242e-07	493	0	24.5435	200	3	725.394	2174.17	-2.67251	72.5966	8222	8222	MS2	12/166
High	aNNLHSGDNFQLNDSEIER	Unambiguous	1	1	Q9BZF1	N-Term(iTRAQ8plex)	HCD	1	0	1	1		42573	Unique	Used	2736.9	1967.82	2443.85	2081.06	3670.17	3853.66	3491.1	2997.94	57.58	4.81847e-05	552	0	10.1151	200	3	826.405	2477.2	1.49678	49.5237	5847	5847	MS2	13/202
High	aNSALtPPkPESGLTLQESNTPGLR	Unambiguous	1	1	Q9BW04	N-Term(iTRAQ8plex); T6(Phosp); K9(iTRAQ8plex)	HCD	1	0	1	1	S(3): 0.0; T(6): 100.0; S(12): 0.0; T(15): 0.0; S(19): 0.0; T(21): 0.0	53422	Unique	Used	3746.61	2872.24	2865.55	3025.03	2483.5	3224.33	2979.81	1702.13	55.77	0.000112429	849	0	12.7523	200	3	1089.58	3266.73	2.89141	64.7037	7650	7650	MS2	18/274
High	aNSALtPPkPESGLTLQESNTPGLR	Unambiguous	1	1	Q9BW04	N-Term(iTRAQ8plex); T6(Phosp); K9(iTRAQ8plex)	HCD	1	0	1	1	S(3): 0.0; T(6): 100.0; S(12): 0.0; T(15): 0.0; S(19): 0.0; T(21): 0.0	53447	Unique	Used	2858.12	2110.92	1803	2074.13	1731.22	2284.06	2199.3	956.758	46.82	0.000928585	893	0	23.1145	200	3	1089.58	3266.72	-0.583788	64.9497	7680	7680	MS2	14/274
High	aNsFVGTAQYVSPELLTEk	Unambiguous	2	2	O15530;Q6A1A2	N-Term(iTRAQ8plex); S3(Phosp); K19(iTRAQ8plex)	HCD	1	0	1	1	S(3): 100.0; T(7): 0.0; Y(10): 0.0; S(12): 0.0; T(17): 0.0	45806	Not Unique	Not Used	1229.05	828.425	1091.19	915.89	1249.77	1529.71	1134.88	636.076	44.4	0.00127985	705	0	8.30607	200	3	914.814	2742.43	2.04186	79.6835	9727	9727	MS2	16/208
High	aNsLDNER	Unambiguous	1	1	Q86VP3	N-Term(iTRAQ8plex); S3(Phosp)	HCD	1	0	1	1	S(3): 100.0	39462	Unique	Used	6367.64	4484.87	5662.31	4439.92	7209.98	6492.89	5932.01	4194.74	28.87	0.0258795	67	0	5.86259	200	2	651.801	1302.59	-3.64832	20.3833	2114	2114	MS2	6/76
High	aNsLDNER	Unambiguous	1	1	Q86VP3	N-Term(iTRAQ8plex); S3(Phosp)	HCD	1	0	1	1	S(3): 100.0	39438	Unique	Used	5913.02	4128.12	5416.69	5284.02	7329.46	6735.57	5850.3	4081.68	22.42	0.114276	95	0	22.9308	200	2	651.8	1302.59	-5.05402	20.1455	2085	2085	MS2	7/76
High	aNsMEGLmPR	Unambiguous	1	1	O43306	N-Term(iTRAQ8plex); S3(Phosp); M8(Oxidation)	HCD	1	0	1	1	S(3): 100.0	33452	Unique	Used	2019.12	1555.77	1874.75	1998.02	2401.77	2457.67	1942.4	1749.94	38.17	0.00304058	89	0	13.5744	200	2	753.342	1505.68	-1.42231	46.7657	5008	5008	MS2	10/92
High	aNsmEGLMPR	Unambiguous	1	1	O43306	N-Term(iTRAQ8plex); S3(Phosp); M4(Oxidation)	HCD	1	0	1	1	S(3): 100.0	33712	Unique	Used	2572.59	2129.24	2662.82	2677.51	2890.89	3093.85	2557.08	1968.61	37.06	0.00392606	107	0	23.257	200	2	753.344	1505.68	0.847744	49.2379	5320	5320	MS2	5/92
High	aNsmEGLMPR	Unambiguous	1	1	O43306	N-Term(iTRAQ8plex); S3(Phosp); M4(Oxidation)	HCD	1	0	1	1	S(3): 100.0	33765	Unique	Used	2570.54	2083.29	2341.45	2583.72	3180.27	3866.67	6359.02	2610.12	36.42	0.00454943	91	0	28.786	200	2	753.342	1505.68	-2.31412	49.7432	5384	5384	MS2	5/92
High	aNsMEGLmPR	Unambiguous	1	1	O43306	N-Term(iTRAQ8plex); S3(Phosp); M8(Oxidation)	HCD	1	0	1	1	S(3): 100.0	33492	Unique	Used	3877.67	2937.29	2836.05	2807.11	3316.86	3461.05	3350.75	2957.82	35.36	0.00580706	89	0	18.7322	200	2	753.342	1505.68	-1.42231	47.1529	5056	5056	MS2	7/92
High	aNsMEGLmPR	Unambiguous	1	1	O43306	N-Term(iTRAQ8plex); S3(Phosp); M8(Oxidation)	HCD	1	0	1	1	S(3): 100.0	33514	Unique	Used	3451.74	3052.74	3366.7	3184.78	3819.7	4286.29	3376.38	2398.93	34.88	0.0064857	90	0	9.165	200	2	753.342	1505.68	-1.66553	47.3758	5083	5083	MS2	7/92
High	aNsmEGLMPR	Unambiguous	1	1	O43306	N-Term(iTRAQ8plex); S3(Phosp); M4(Oxidation)	HCD	1	0	1	1	S(3): 100.0	33740	Unique	Used	3141.46	2646.48	2844.68	2734.58	3196.32	3923.84	3899.87	2312.21	34.43	0.00719377	90	0	22.5482	200	2	753.343	1505.68	-1.09801	49.5017	5354	5354	MS2	6/92
High	aNsmEGLMPR	Unambiguous	1	1	O43306	N-Term(iTRAQ8plex); S3(Phosp); M4(Oxidation)	HCD	1	0	1	1	S(3): 100.0	33642	Unique	Used	3473.33	2553.05	2647.89	2844.28	3327.63	3449.06	3108.48	2164.37	34.14	0.00769054	92	0	11.7542	200	2	753.342	1505.68	-2.0709	48.59	5236	5236	MS2	5/92
High	aNsmEGLMPR	Unambiguous	1	1	O43306	N-Term(iTRAQ8plex); S3(Phosp); M4(Oxidation)	HCD	1	0	1	1	S(3): 100.0	33615	Unique	Used	3149.73	2678.67	2991.52	2746.83	3609.77	3543.06	3230.3	2173	34.04	0.00786967	99	0	9.76335	200	2	753.341	1505.68	-2.71949	48.3334	5204	5204	MS2	5/92
High	aNsmEGLMPR	Unambiguous	1	1	O43306	N-Term(iTRAQ8plex); S3(Phosp); M4(Oxidation)	HCD	1	0	1	1	S(3): 100.0	33564	Unique	Used	3857.64	3208.33	3136.04	3554.85	4123.82	4180.5	3460.88	2508.21	33.88	0.00816501	89	0	5.14417	200	2	753.342	1505.68	-1.34123	47.8514	5143	5143	MS2	5/92
High	aNsmEGLMPR	Unambiguous	1	1	O43306	N-Term(iTRAQ8plex); S3(Phosp); M4(Oxidation)	HCD	1	0	1	1	S(3): 100.0	33539	Unique	Used	3760.61	3219.3	3262.91	3548.07	4374.04	4432.19	3848.01	2873.56	33.83	0.00825955	90	0	6.11084	200	2	753.342	1505.68	-1.66553	47.6213	5113	5113	MS2	5/92
High	aNsMEGLMPR	Unambiguous	1	1	O43306	N-Term(iTRAQ8plex); S3(Phosp)	HCD	1	0	1	1	S(3): 100.0	34584	Unique	Used	6430.15	4856.26	4472.51	5159.97	6739.74	8367.1	5813.18	6409.7	30.99	0.0158839	146	0	8.23088	200	2	745.345	1489.68	-1.49136	57.732	6367	6367	MS2	7/92
High	aNsMEGLMPR	Unambiguous	1	1	O43306	N-Term(iTRAQ8plex); S3(Phosp)	HCD	1	0	1	1	S(3): 100.0	34559	Unique	Used	8162.36	6541.23	7207.34	7410.2	9283.64	11177.7	7758.05	6907	30.85	0.0164043	146	0	25.0477	200	2	745.345	1489.68	-1.81914	57.4815	6337	6337	MS2	8/92
High	aNsmEGLMPR	Unambiguous	1	1	O43306	N-Term(iTRAQ8plex); S3(Phosp); M4(Oxidation)	HCD	1	0	1	1	S(3): 100.0	33849	Unique	Used	2448.89	1921.92	2326.59	3071.75	2721.33	3230.82	6168.47	3001.74	29.91	0.0203684	91	0	33.3235	200	2	753.342	1505.68	-2.31412	50.5603	5485	5485	MS2	6/92
High	aNsMEGLMPR	Unambiguous	1	1	O43306	N-Term(iTRAQ8plex); S3(Phosp)	HCD	1	0	1	1	S(3): 100.0	34588	Unique	Used	3679.29	2984.24	3263.61	3585.49	4860.96	5645.33	3799.04	5053.01	29.71	0.0213283	146	0	18.7017	200	2	745.345	1489.68	-1.49136	57.7749	6372	6372	MS2	8/92
High	aNsmEGLMPR	Unambiguous	1	1	O43306	N-Term(iTRAQ8plex); S3(Phosp); M4(Oxidation)	HCD	1	0	1	1	S(3): 100.0	34567	Unique	Used	2163.65	1994.98	2161.99	2072.83	3521.99	4162.9	3761.96	2381.45	25.63	0.0545703	90	0	28.6986	200	2	753.342	1505.68	-1.82768	57.5541	6346	6346	MS2	5/92
High	aNsmEGLMPR	Unambiguous	1	1	O43306	N-Term(iTRAQ8plex); S3(Phosp); M4(Oxidation)	HCD	1	0	1	1	S(3): 100.0	33902	Unique	Used	1839.07	1605.25	1935.84	2187.37	2209.48	2625.36	4372.81	2314.32	25.35	0.0582045	92	0	22.6608	200	2	753.342	1505.68	-2.0709	51.0708	5548	5548	MS2	4/92
High	aNsmEGLMPR	Unambiguous	1	1	O43306	N-Term(iTRAQ8plex); S3(Phosp); M4(Oxidation)	HCD	1	0	1	1	S(3): 100.0	33590	Unique	Used	3212.16	2327.14	2602.6	2640.4	3636.78	3994.15	2920.2	2327.05	23	0.09999	94	0	6.49209	200	2	753.34	1505.67	-4.34096	48.0993	5174	5174	MS2	6/92
High	aNsMEGLmPR	Unambiguous	1	1	O43306	N-Term(iTRAQ8plex); S3(Phosp); M8(Oxidation)	HCD	1	0	1	1	S(3): 100.0	33667	Unique	Used	2005.69	2017.17	1926.76	2072.44	2477.78	2455.37	1973.57	1349.29	18.18	0.303359	94	0	26.4085	200	2	753.341	1505.67	-3.44915	48.8368	5266	5266	MS2	4/92
High	aNtVLER	Unambiguous	1	1	Q9P0T7	N-Term(iTRAQ8plex); T3(Phosp)	HCD	1	0	1	1	T(3): 100.0	32309	Unique	Used	1167.46	793.659	1109.7	795.563	6831.21	7913.49	4125.93	5098.22	20.29	0.186619	176	0	19.825	200	2	593.809	1186.61	-2.69272	35.275	3614	3614	MS2	6/64
High	aNVsSPHR	Unambiguous	1	1	Q92530	N-Term(iTRAQ8plex); S4(Phosp)	HCD	1	0	1	1	S(4): 50.0; S(5): 50.0	38784	Unique	Used	6136.02	4514.85	6469.98	5064.58	11330.4	12197.1	10898.1	6829.63	14.32	0.73783	81	0	20.9903	200	2	626.31	1251.61	-1.81036	11.7129	1158	1158	MS2	5/70
High	aPAVPPARPGsR	Unambiguous	1	1	Q05193	N-Term(iTRAQ8plex); S11(Phosp)	HCD	1	0	1	1	S(11): 100.0	50519	Unique	Used	2107.81	1603.26	2197.85	1923.01	3356.61	4065.36	2688.99	1882.1	20.06	0.196769	263	0	4.83627	200	3	520.619	1559.84	4.67075	36.7338	4166	4166	MS2	6/96
High	aPAVPPARPGsR	Unambiguous	1	1	Q05193	N-Term(iTRAQ8plex); S11(Phosp)	HCD	1	0	1	1	S(11): 100.0	50494	Unique	Used	3695.58	2669.02	3436.55	2974.76	5799.86	6312.17	4857.65	3038.33	20	0.199506	260	0	17.0385	200	3	520.617	1559.84	1.03176	36.4894	4136	4136	MS2	5/96
High	aPAVPPARPGsR	Unambiguous	1	1	Q05193	N-Term(iTRAQ8plex); S11(Phosp)	HCD	1	0	1	1	S(11): 100.0	50469	Unique	Used	5224.61	3685.99	4304.92	4329.23	7634.29	8982.89	6124.37	4093.04	19.95	0.201816	258	0	3.60503	176	3	520.616	1559.83	-1.90294	36.2484	4106	4106	MS2	5/96
High	aPAVPPARPGsR	Unambiguous	1	1	Q05193	N-Term(iTRAQ8plex); S11(Phosp)	HCD	1	0	1	1	S(11): 100.0	50445	Unique	Used	3121.11	1984.92	2812.2	2511.97	4851.91	5450.18	3899.51	2397.34	18.13	0.306872	242	0	4.42026	200	3	520.618	1559.84	2.32302	36.0129	4077	4077	MS2	6/96
High	aPDALSHTPsVR	Unambiguous	1	1	Q9BZ72	N-Term(iTRAQ8plex); S10(Phosp)	HCD	1	0	1	1	S(6): 0.0; T(8): 0.3; S(10): 99.7	41830	Unique	Used	5456.17	2629.13	3744.63	2298.12	12405.3	23101	13280.9	11426.8	60	1.99506e-05	328	0	4.80744	80	3	545.612	1634.82	1.12459	42.7096	4956	4956	MS2	10/102
High	aPDALSHTPsVR	Unambiguous	1	1	Q9BZ72	N-Term(iTRAQ8plex); S10(Phosp)	HCD	1	0	1	1	S(6): 0.0; T(8): 0.4; S(10): 99.6	41806	Unique	Used	4320.09	2291.66	3227.22	2514.34	9780.98	19001.3	10335.4	10242.3	50.02	0.00019859	367	0	12.6283	156	3	545.612	1634.82	-0.107442	42.4871	4927	4927	MS2	10/102
High	aPDALSHTPsVR	Unambiguous	1	1	Q9BZ72	N-Term(iTRAQ8plex); S10(Phosp)	HCD	1	0	1	1	S(6): 0.0; T(8): 50.0; S(10): 50.0	41824	Unique	Used	4762.36	3018.02	3816.5	2854.19	14351	29529.6	16620.4	7623.28	40.35	0.00184059	353	0	9.0078	159	2	817.911	1634.81	-3.534	42.6457	4948	4948	MS2	10/102
High	aPDALSHTPsVR	Unambiguous	1	1	Q9BZ72	N-Term(iTRAQ8plex); S10(Phosp)	HCD	1	0	1	1	S(6): 0.0; T(8): 50.0; S(10): 50.0	41812	Unique	Used	4932.83	2432.68	3830.55	2936.17	14425.4	28299.5	15979	7139.48	39.72	0.00212793	319	0	7.40547	200	2	817.917	1634.83	3.41021	42.54	4934	4934	MS2	10/102
High	aPEPHVEEDDDDELDSk	Unambiguous	1	1	P52566	N-Term(iTRAQ8plex); K17(iTRAQ8plex)	HCD	1	0	1	1		51188	Unique	Used	7425.43	6133.42	6443.56	5452.63	7391.33	8291.44	5987.92	3467.8	62.64	1.52188e-05	559	0	22.673	200	3	850.08	2548.22	3.63464	43.1979	4969	4969	MS2	11/154
High	aPEPHVEEDDDDELDSk	Unambiguous	1	1	P52566	N-Term(iTRAQ8plex); K17(iTRAQ8plex)	HCD	1	0	1	1		51099	Unique	Used	5637.2	4783.83	4575.24	4542.69	5599.33	6126.71	4556.6	2979.72	59.12	3.31871e-05	542	0	33.7272	200	3	850.077	2548.22	1.04782	42.3174	4862	4862	MS2	15/154
High	aPEPHVEEDDDDELDSk	Unambiguous	1	1	P52566	N-Term(iTRAQ8plex); K17(iTRAQ8plex)	HCD	1	0	1	1		51069	Unique	Used	6334.15	5381.2	5494.96	5820.74	5998.24	6822.64	5187.51	3690.1	57.16	5.65389e-05	588	0	31.1871	200	3	850.082	2548.23	6.14959	42.022	4826	4826	MS2	10/154
High	aPEPHVEEDDDDELDSk	Unambiguous	1	1	P52566	N-Term(iTRAQ8plex); K17(iTRAQ8plex)	HCD	1	0	1	1		41894	Unique	Used	4028.96	3700.41	3452.03	3142.08	4321.28	5470.79	4292.84	2559.77	53.88	0.000109273	534	0	5.97618	200	3	850.076	2548.21	-0.8923	43.2896	5032	5032	MS2	10/154
High	aPEPHVEEDDDDELDSk	Unambiguous	1	1	P52566	N-Term(iTRAQ8plex); K17(iTRAQ8plex)	HCD	1	0	1	1		51134	Unique	Used	5211.79	4239.15	3996.5	4659.49	4589.64	6127.69	4245.37	2545.07	45.21	0.000842135	559	0	26.0537	200	3	850.08	2548.22	3.85021	42.6629	4904	4904	MS2	15/154
High	aPGIILLDEAtSALDTSNER	Unambiguous	1	1	Q9NP58	N-Term(iTRAQ8plex); T11(Phosp)	HCD	1	0	1	1	T(11): 99.7; S(12): 0.3; T(16): 0.0; S(17): 0.0	37686	Unique	Used	179.621		236.63	275.83	357.876	352.066	119.445	208.682	93.17	1.4097e-08	585	0	11.3393	200	3	824.084	2470.24	0.0323843	88.3951	10129	10129	MS2	15/178
High	aPGIILLDEATsALDTSNER	Unambiguous	1	1	Q9NP58	N-Term(iTRAQ8plex); S12(Phosp)	HCD	1	0	1	1	T(11): 0.5; S(12): 99.5; T(16): 0.0; S(17): 0.0	38166	Unique	Used	162.379	210.156	217.68	206.031	228.937	250.401	288.676	158.553	63.96	1.14711e-05	571	0	5.46865	200	3	824.084	2470.24	-0.486488	94.9004	10840	10840	MS2	12/178
High	aPGIILLDEATsALDTSNER	Unambiguous	1	1	Q9NP58	N-Term(iTRAQ8plex); S12(Phosp)	HCD	1	0	1	1	T(11): 0.6; S(12): 99.4; T(16): 0.0; S(17): 0.0	38155	Unique	Used	204.474	170.937	307.985	249.211	301.076	282.099	364.418	221.723	46.05	0.000723833	583	0	7.38549	200	3	824.084	2470.24	-0.0417403	94.6592	10816	10816	MS2	10/178
High	aPsDSSLGTPSDGRPELR	Unambiguous	1	1	Q15642	N-Term(iTRAQ8plex); S3(Phosp)	HCD	1	0	1	1	S(3): 100.0; S(5): 0.0; S(6): 0.0; T(9): 0.0; S(11): 0.0	42048	Unique	Used	3295.56	3448.01	3761.89	4236.34	6483.42	6196.91	6270.14	5583.92	26.35	0.0462335	354	0	4.40815	200	3	742.696	2226.07	0.853783	44.6712	5217	5217	MS2	16/170
High	aPsPLPk	Unambiguous	1	1	Q9BSL1	N-Term(iTRAQ8plex); S3(Phosp); K7(iTRAQ8plex)	HCD	1	0	1	1	S(3): 100.0	42051	Unique	Used	10848.9	7753.47	9076.27	10060.5	10378.8	11422.7	10680.5	7249.69	20.16	0.19229	174	0	30.0417	200	2	699.405	1397.8	0.732194	44.7029	5221	5221	MS2	4/48
High	aPsPPVEHPR	Unambiguous	1	1	Q86WR7	N-Term(iTRAQ8plex); S3(Phosp)	HCD	1	0	1	1	S(3): 100.0	40925	Unique	Used	23515.9	23095.5	18112.6	22263.4	19818.8	28930.1	17561.2	11024.8	46.49	0.000447669	236	0	3.74585	27	3	490.92	1470.75	3.36523	34.2444	3870	3870	MS2	8/80
High	aPsPPVEHPR	Unambiguous	1	1	Q86WR7	N-Term(iTRAQ8plex); S3(Phosp)	HCD	1	0	1	1	S(3): 100.0	41000	Unique	Used	3405.55	2849.25	3003.82	3190.61	6478.01	9051.9	5170.5	4837.81	46.18	0.000480791	250	0	12.2162	200	3	490.919	1470.74	1.6845	34.9574	3960	3960	MS2	8/80
High	aPsPPVEHPR	Unambiguous	1	1	Q86WR7	N-Term(iTRAQ8plex); S3(Phosp)	HCD	1	0	1	1	S(3): 100.0	40900	Unique	Used	44488.2	42948.2	44883.1	50965.9	27892.8	55242.1	33081.9	19684.2	43.79	0.000833598	251	0	4.2567	12	3	490.918	1470.74	-0.05848	34.0081	3840	3840	MS2	8/80
High	aPsPPVEHPR	Unambiguous	1	1	Q86WR7	N-Term(iTRAQ8plex); S3(Phosp)	HCD	1	0	1	1	S(3): 100.0	40876	Unique	Used	6688.68	5733.29	6512.54	7118.97	8407.56	12364.1	7102.54	5710.28	42.27	0.00118292	250	0	13.8882	108	3	490.917	1470.74	-2.11271	33.776	3811	3811	MS2	8/80
High	aPsPPVEHPR	Unambiguous	1	1	Q86WR7	N-Term(iTRAQ8plex); S3(Phosp)	HCD	1	0	1	1	S(3): 100.0	40976	Unique	Used	5620.07	4718.84	4883.49	4639.36	6996.46	10934.4	6702.99	4997.91	42.25	0.00118838	249	0	11.6909	138	3	490.918	1470.74	-0.431977	34.7205	3931	3931	MS2	8/80
High	aPsPPVEHPR	Unambiguous	1	1	Q86WR7	N-Term(iTRAQ8plex); S3(Phosp)	HCD	1	0	1	1	S(3): 100.0	40950	Unique	Used	10554.9	9279.61	8084.74	9338.61	10703.2	17580	9982.34	7587.2	41.55	0.00139623	248	0	7.05877	65	3	490.919	1470.74	2.058	34.4736	3900	3900	MS2	8/80
High	aPsPPVEHPR	Unambiguous	1	1	Q86WR7	N-Term(iTRAQ8plex); S3(Phosp)	HCD	1	0	1	1	S(3): 100.0	41028	Unique	Used	3097.48	2332.63	2666.16	2691	7245.05	9724.35	5755.32	5244.16	40.81	0.0016556	251	0	22.5571	200	3	490.919	1470.74	0.252767	35.2269	3993	3993	MS2	8/80
High	aPsPPVEHPR	Unambiguous	1	1	Q86WR7	N-Term(iTRAQ8plex); S3(Phosp)	HCD	1	0	1	1	S(3): 100.0	41053	Unique	Used	3598.17	2916.18	3224.64	2940.35	7095.29	9946.99	5045.44	4974.49	37.66	0.00341945	248	0	28.6111	200	3	490.92	1470.74	2.18249	35.4682	4023	4023	MS2	8/80
High	aPsPPVEHPR	Unambiguous	1	1	Q86WR7	N-Term(iTRAQ8plex); S3(Phosp)	HCD	1	0	1	1	S(3): 100.0	40951	Unique	Used	14390.6	12317.2	12482.5	13631.1	9994.46	15526.2	10642.8	6205.89	22.63	0.108882	253	0	7.00475	145	2	735.875	1470.74	1.4654	34.4784	3901	3901	MS2	8/80
High	aPsPPVEHPR	Unambiguous	1	1	Q86WR7	N-Term(iTRAQ8plex); S3(Phosp)	HCD	1	0	1	1	S(3): 100.0	40877	Unique	Used	11913.3	9495.07	11070.2	11426.8	8282.47	13113	8947.5	5144.5	22.28	0.11802	258	0	11.0418	187	2	735.872	1470.74	-2.26957	33.7818	3812	3812	MS2	8/80
High	aPsPPVEHPR	Unambiguous	1	1	Q86WR7	N-Term(iTRAQ8plex); S3(Phosp)	HCD	1	0	1	1	S(3): 100.0	40978	Unique	Used	8234.33	7059.37	7437.12	7381.99	7394.09	9732.69	7394.77	4493.86	22.14	0.121887	251	0	10.706	200	2	735.873	1470.74	-0.94158	34.7344	3933	3933	MS2	8/80
High	aPsPPVEHPR	Unambiguous	1	1	Q86WR7	N-Term(iTRAQ8plex); S3(Phosp)	HCD	1	0	1	1	S(3): 100.0	41022	Unique	Used	6884.43	5941.71	6381.21	6061.7	7322.15	10006	6689.87	5565	22.08	0.123582	230	0	42.733	200	2	735.879	1470.75	7.10929	35.1713	3986	3986	MS2	9/80
High	aPsPPVEHPR	Unambiguous	1	1	Q86WR7	N-Term(iTRAQ8plex); S3(Phosp)	HCD	1	0	1	1	S(3): 100.0	41003	Unique	Used	6310.36	5848.21	6068.57	5714.09	6819.58	9532.38	6741.48	5059.1	21.76	0.133032	254	0	14.4955	200	2	735.874	1470.74	0.386408	34.9798	3963	3963	MS2	8/80
High	aPsPPVEHPR	Unambiguous	1	1	Q86WR7	N-Term(iTRAQ8plex); S3(Phosp)	HCD	1	0	1	1	S(3): 100.0	40901	Unique	Used	77108.1	66663.9	72425	72958.6	48416.1	74897.9	56160.3	25207.9	21.31	0.147556	251	0	4.59198	25	2	735.874	1470.74	0.137411	34.0119	3841	3841	MS2	8/80
High	aPsPPVEHPR	Unambiguous	1	1	Q86WR7	N-Term(iTRAQ8plex); S3(Phosp)	HCD	1	0	1	1	S(3): 100.0	40926	Unique	Used	35298.6	30509	31643.2	34315.1	21279.9	37252.5	26995.2	14390.3	20.57	0.174967	235	0	4.9666	58	2	735.877	1470.75	3.45737	34.2485	3871	3871	MS2	8/80
High	aPsPPVEHPR	Unambiguous	1	1	Q86WR7	N-Term(iTRAQ8plex); S3(Phosp)	HCD	1	0	1	1	S(3): 100.0	41044	Unique	Used	4342.62	3541.82	4160.97	3648.29	6018.96	7753.88	5198.35	4188.74	18.67	0.270992	250	0	24.6138	200	2	735.875	1470.74	1.71439	35.3785	4012	4012	MS2	8/80
High	aPsVANVGSHcDLSLk	Unambiguous	1	1	P21333	N-Term(iTRAQ8plex); S3(Phosp); C11(Carbamidomethyl); K16(iTRAQ8plex)	HCD	1	0	1	1	S(3): 100.0; S(9): 0.0; S(14): 0.0	52668	Unique	Used	9848.06	6524.21	10793.9	7811.94	12568.5	10404.6	10458.4	4580.85	57.15	5.42598e-05	563	0	15.2798	106	3	781.738	2343.2	-0.169365	57.336	6745	6745	MS2	8/162
High	aPsVANVGSHcDLSLk	Unambiguous	1	1	P21333	N-Term(iTRAQ8plex); S3(Phosp); C11(Carbamidomethyl); K16(iTRAQ8plex)	HCD	1	0	1	1	S(3): 100.0; S(9): 0.0; S(14): 0.0	52747	Unique	Used	2147.2	1566.83	2373.37	1811.9	2717.47	2080.53	2287.34	1042.3	52.19	0.000170314	564	0	14.5709	200	3	781.742	2343.21	6.00393	58.0983	6839	6839	MS2	14/162
High	aPsVANVGSHcDLsLk	Unambiguous	1	1	P21333	N-Term(iTRAQ8plex); S3(Phosp); C11(Carbamidomethyl); S14(Phosp); K16(iTRAQ8plex)	HCD	1	0	1	1	S(3): 100.0; S(9): 0.0; S(14): 100.0	52701	Unique	Used	1217.21	940.485	1565.27	1080	5661.18	3800.59	6472.48	4882.88	51.81	0.000155235	471	0	39.0449	200	3	808.391	2423.16	-2.94373	57.6549	6784	6784	MS2	13/162
High	aPsVANVGsHcDLSLk	Unambiguous	1	1	P21333	N-Term(iTRAQ8plex); S3(Phosp); S9(Phosp); C11(Carbamidomethyl); K16(iTRAQ8plex)	HCD	1	0	1	1	S(3): 100.0; S(9): 100.0; S(14): 0.0	59655	Unique	Used	781.928	743.171	1199.1	984.8	1594.63	1222.82	1247.66	487.096	50.83	0.000201553	488	0	4.93414	200	3	808.398	2423.18	6.42624	30.9084	3100	3100	MS2	7/162
High	aPsVANVGsHcDLSLk	Unambiguous	1	1	P21333	N-Term(iTRAQ8plex); S3(Phosp); S9(Phosp); C11(Carbamidomethyl); K16(iTRAQ8plex)	HCD	1	0	1	1	S(3): 100.0; S(9): 100.0; S(14): 0.0	59656	Unique	Used	1173.95	908.207	1406.52	1480.5	2441.58	1889.21	1799.09	862.964	50.77	0.000195144	466	0	3.40524	200	3	808.391	2423.16	-2.64147	30.9664	3106	3106	MS2	7/162
High	aPsVANVGSHcDLSLk	Unambiguous	1	1	P21333	N-Term(iTRAQ8plex); S3(Phosp); C11(Carbamidomethyl); K16(iTRAQ8plex)	HCD	1	0	1	1	S(3): 100.0; S(9): 0.0; S(14): 0.0	57681	Unique	Used	1530.33	1055.63	1909	1735.83	2619.24	1949.31	2082.3	882.063	50.25	0.000273306	579	0	78.7224	200	3	781.741	2343.21	4.36293	57.0965	5798	5798	MS2	12/162
High	aPSVANVGsHcDLSLk	Unambiguous	1	1	P21333	N-Term(iTRAQ8plex); S9(Phosp); C11(Carbamidomethyl); K16(iTRAQ8plex)	HCD	1	0	1	1	S(3): 99.4; S(9): 0.6; S(14): 0.0	59647	Unique	Used	522.249	431.076	1065.63	540.368	1120.68	957.675	999.736	383.008	31.16	0.021475	561	0	2.93565	200	3	781.74	2343.2	2.4875	30.2673	3033	3033	MS2	5/162
High	aPsVANVGsHcDLSLk	Unambiguous	1	1	P21333	N-Term(iTRAQ8plex); S3(Phosp); S9(Phosp); C11(Carbamidomethyl); K16(iTRAQ8plex)	HCD	1	0	1	1	S(3): 100.0; S(9): 100.0; S(14): 0.0	57785	Unique	Used	1024.78	1026.89	1476.86	1210.21	1959.82	1681.25	1388.44	750.633	30.3	0.0219781	471	0	75.299	200	3	808.395	2423.17	2.72361	58.3896	5944	5944	MS2	12/162
High	aPsVANVGsHcDLSLk	Unambiguous	1	1	P21333	N-Term(iTRAQ8plex); S3(Phosp); S9(Phosp); C11(Carbamidomethyl); K16(iTRAQ8plex)	HCD	1	0	1	1	S(3): 100.0; S(9): 100.0; S(14): 0.0	57800	Unique	Used	1407.06	1266.29	1830.4	1713.46	2757.38	1906.51	2176.12	892.669	30.26	0.0231234	491	0	29.2797	200	3	808.397	2423.18	4.46159	58.6152	5969	5969	MS2	12/162
High	aPSVANVGsHcDLSLk	Unambiguous	1	1	P21333	N-Term(iTRAQ8plex); S9(Phosp); C11(Carbamidomethyl); K16(iTRAQ8plex)	HCD	1	0	1	1	S(3): 50.0; S(9): 50.0; S(14): 0.0	57702	Unique	Used	1646.12	1052.45	1191.45	874.322	1399.72	1045.76	1269.4	643.294	29.14	0.0352288	578	0	32.0821	200	3	781.741	2343.21	4.44107	57.3274	5825	5825	MS2	6/162
High	aPsVSR	Unambiguous	1	1	O15357	N-Term(iTRAQ8plex); S3(Phosp)	HCD	1	0	1	1	S(3): 100.0; S(5): 0.0	39548	Unique	Used	1768.86	1288.54	1687.34	1626.94	5769.36	8772.8	3457.41	4872.6	15.62	0.546961	83	0	13.8199	200	2	500.758	1000.51	-3.32945	21.2201	2217	2217	MS2	5/44
High	aPsYSGLSMVSGVk	Unambiguous	1	1	Q9UBP0	N-Term(iTRAQ8plex); S3(Phosp); K14(iTRAQ8plex)	HCD	1	0	1	1	S(3): 99.6; Y(4): 0.4; S(5): 0.0; S(8): 0.0; S(11): 0.0	44551	Unique	Used	5867.66	3043.26	4256.71	2714.15	4679.15	4978.85	5855.2	3072.21	46.3	0.000658728	562	0	9.71182	189	3	691.03	2071.07	-0.268931	67.7342	8221	8221	MS2	13/120
High	aQEAcGPLEMDSALSVVQNLEk	Unambiguous	1	1	Q9Y490	N-Term(iTRAQ8plex); C5(Carbamidomethyl); K22(iTRAQ8plex)	HCD	1	0	1	1		46683	Unique	Used	619.036	409.871	670.452	760.23	862.652	1254.95	501.696	394.741	65.44	1.24877e-05	874	0	29.0448	200	3	999.854	2997.55	-0.136985	88.2898	10779	10779	MS2	12/244
High	aQEAcGPLEmDSALSVVQNLEk	Unambiguous	1	1	Q9Y490	N-Term(iTRAQ8plex); C5(Carbamidomethyl); M10(Oxidation); K22(iTRAQ8plex)	HCD	1	0	1	1		45678	Unique	Used	717.804	757.8	671.62	867.079	872.266	1149.7	916.466	618.615	53.61	0.000189883	872	0	29.0691	200	3	1005.19	3013.54	0.315653	78.4387	9573	9573	MS2	15/244
High	aQEAPGQAEPPAAAEVQGAGNENEPR	Unambiguous	1	1	O14745	N-Term(iTRAQ8plex)	HCD	1	0	1	1		51294	Unique	Used	1050.64	1195.2	1204.22	1485.23	1049.67	1014.46	1195.72	750.971	61.15	2.95434e-05	770	0	3.50121	164	3	964.809	2892.41	3.02163	44.2229	5096	5096	MS2	23/290
High	aQEAPGQAEPPAAAEVQGAGNENEPR	Unambiguous	1	1	O14745	N-Term(iTRAQ8plex)	HCD	1	0	1	1		51319	Unique	Used	1097.12	976.716	911.116	860.383	945.672	1175.56	1114.81	592.172	42.54	0.00214517	770	0	6.17077	200	3	964.811	2892.42	5.23731	44.466	5126	5126	MS2	19/290
High	aQFSVAGVHTVPGsPQAR	Unambiguous	1	1	Q9HBL0	N-Term(iTRAQ8plex); S14(Phosp)	HCD	1	0	1	1	S(4): 0.0; T(10): 0.0; S(14): 100.0	43132	Unique	Used	8159.42	8505.45	6839.82	10165.3	6164.74	9415.24	6209.53	3204.43	50.56	0.000246566	561	0	6.71196	84	3	731.71	2193.11	1.35928	54.6256	6518	6518	MS2	19/188
High	aQGEPVAGHEsPk	Unambiguous	1	1	O94979	N-Term(iTRAQ8plex); S11(Phosp); K13(iTRAQ8plex)	HCD	1	0	1	1	S(11): 100.0	49779	Unique	Used	5655.4	4714.79	5122.73	4641.14	7209.3	7445.83	5608.45	3038.58	51.5	0.000143005	404	0	15.8995	126	3	665.675	1995.01	-1.92847	29.5571	3278	3278	MS2	16/132
High	aQGEPVAGHEsPkIPYEk	Unambiguous	1	1	O94979	N-Term(iTRAQ8plex); S11(Phosp); K13(iTRAQ8plex); K18(iTRAQ8plex)	HCD	1	0	1	1	S(11): 100.0; Y(16): 0.0	51624	Unique	Used	12099	7937.05	7022.42	6225.5	11013.7	10993.2	9314.41	5964.65	40.78	0.00300817	720	1	13.4967	139	3	977.191	2929.56	-0.146281	47.3897	5492	5492	MS2	17/194
High	aQQELVPPQQQAsPPQLPk	Unambiguous	1	1	O15027	N-Term(iTRAQ8plex); S13(Phosp); K19(iTRAQ8plex)	HCD	1	0	1	1	S(13): 100.0	53204	Unique	Used	617.085	477.335	541.458	508.11	625.341	740.346	539.569	255.686	30.64	0.0305063	707	0	43.5143	200	3	924.833	2772.48	-2.61525	62.5511	7388	7388	MS2	5/196
High	aQsLLSTDR	Unambiguous	1	1	O00231	N-Term(iTRAQ8plex); S3(Phosp)	HCD	1	0	1	1	S(3): 100.0; S(6): 0.0; T(7): 0.0	42306	Unique	Used	5626.57	3587.57	5871.19	5064.17	11185.7	11172.8	11865.7	8671.74	21.49	0.141565	235	0	44.3996	200	2	687.851	1374.69	0.42983	47.0463	5527	5527	MS2	4/88
High	aQsPGAVEEILDR	Unambiguous	1	1	Q9NYM9	N-Term(iTRAQ8plex); S3(Phosp)	HCD	1	0	1	1	S(3): 100.0	44485	Unique	Used	2099.4	2089.05	2180.5	2122.97	1598.56	2662.68	1831.7	794.245	69.63	2.17248e-06	318	0	3.65595	178	3	590.3	1768.89	3.93345	67.1163	8142	8142	MS2	10/136
High	aQsPGAVEEILDR	Unambiguous	1	1	Q9NYM9	N-Term(iTRAQ8plex); S3(Phosp)	HCD	1	0	1	1	S(3): 100.0	44496	Unique	Used	2758.47	2693.03	2980.96	2959.57	2074.66	2757.82	2289.32	1015.66	60.56	1.75371e-05	286	0	3.15551	100	3	590.296	1768.87	-3.31259	67.2216	8155	8155	MS2	9/136
High	aQsPGAVEEILDR	Unambiguous	1	1	Q9NYM9	N-Term(iTRAQ8plex); S3(Phosp)	HCD	1	0	1	1	S(3): 100.0	44511	Unique	Used	1673.26	1152.96	1637.2	1364.11	1973.07	1915.82	1542.85	1116.03	32.48	0.0112708	315	0	5.93299	200	3	590.299	1768.88	1.86317	67.3553	8173	8173	MS2	16/136
High	aQtLPTSVVTITSESSPGk	Unambiguous	1	1	Q01082	N-Term(iTRAQ8plex); T3(Phosp); K19(iTRAQ8plex)	HCD	1	0	1	1	T(3): 100.0; T(6): 0.0; S(7): 0.0; T(10): 0.0; T(12): 0.0; S(13): 0.0; S(15): 0.0; S(16): 0.0	44623	Unique	Used	2818.33	2201.71	3120.72	2323.33	2734.57	2844.68	2054.94	1055.25	61.18	2.35482e-05	618	0	29.5819	200	3	864.466	2591.38	2.21752	68.4047	8307	8307	MS2	16/204
High	aQtLPTSVVTITSESSPGkR	Unambiguous	1	1	Q01082	N-Term(iTRAQ8plex); T3(Phosp); K19(iTRAQ8plex)	HCD	1	0	1	1	T(3): 100.0; T(6): 0.0; S(7): 0.0; T(10): 0.0; T(12): 0.0; S(13): 0.0; S(15): 0.0; S(16): 0.0	44107	Unique	Used	5854.68	4104.91	5481.59	4243.49	4298.66	5401.6	3694.51	2199.71	101.72	2.26457e-09	673	1	8.92072	158	3	916.5	2747.48	1.675	63.5457	7688	7688	MS2	12/214
High	aQtLPTSVVTITSESSPGkR	Unambiguous	1	1	Q01082	N-Term(iTRAQ8plex); T3(Phosp); K19(iTRAQ8plex)	HCD	1	0	1	1	T(3): 100.0; T(6): 0.0; S(7): 0.0; T(10): 0.0; T(12): 0.0; S(13): 0.0; S(15): 0.0; S(16): 0.0	53303	Unique	Used	5918.12	4146.26	5436.96	4511.92	4742.4	5587.96	3879.77	2043.43	85.85	8.45052e-08	650	1	16.3437	185	3	916.503	2747.49	5.00722	63.5339	7507	7507	MS2	11/214
High	aQTLPTsVVTITSESSPGkR	Unambiguous	1	1	Q01082	N-Term(iTRAQ8plex); S7(Phosp); K19(iTRAQ8plex)	HCD	1	0	1	1	T(3): 100.0; T(6): 0.0; S(7): 0.0; T(10): 0.0; T(12): 0.0; S(13): 0.0; S(15): 0.0; S(16): 0.0	53333	Unique	Used	3588.2	2955.39	2934.78	2876.19	2960.18	3543.14	2634.3	1883.89	58.78	4.52925e-05	684	1	42.0384	200	3	916.499	2747.48	0.542036	63.8276	7543	7543	MS2	15/214
High	aQtLPTSVVTITSESSPGkR	Unambiguous	1	1	Q01082	N-Term(iTRAQ8plex); T3(Phosp); K19(iTRAQ8plex)	HCD	1	0	1	1	T(3): 100.0; T(6): 0.0; S(7): 0.0; T(10): 0.0; T(12): 0.0; S(13): 0.0; S(15): 0.0; S(16): 0.0	53328	Unique	Used	7472.85	5427.99	5213.62	4759.42	5642.43	6266.1	5330.33	3426.6	57.39	6.14653e-05	674	1	16.997	109	3	916.5	2747.49	2.34144	63.7795	7537	7537	MS2	13/214
High	aQtLPTSVVTITSESsPGkR	Unambiguous	1	1	Q01082	N-Term(iTRAQ8plex); T3(Phosp); S16(Phosp); K19(iTRAQ8plex)	HCD	1	0	1	1	T(3): 100.0; T(6): 0.0; S(7): 0.0; T(10): 0.0; T(12): 0.0; S(13): 0.0; S(15): 0.9; S(16): 99.1	53350	Unique	Used	1530.38	1223.45	1380.8	1411.74	1109.59	1570.65	926.746	547.297	39.25	0.00476589	802	1	33.6564	200	3	943.152	2827.44	-2.05004	63.9884	7563	7563	MS2	9/214
High	aQtLPTSVVTITSESsPGkR	Unambiguous	1	1	Q01082	N-Term(iTRAQ8plex); T3(Phosp); S16(Phosp); K19(iTRAQ8plex)	HCD	1	0	1	1	T(3): 100.0; T(6): 16.6; S(7): 16.6; T(10): 0.2; T(12): 16.6; S(13): 16.6; S(15): 16.6; S(16): 16.6	53365	Unique	Used	948.307	830.042	965.695	816.249	750.491	991.762	690.096	366.928	23.09	0.195381	796	1	40.4587	200	3	943.159	2827.46	6.17445	64.1313	7581	7581	MS2	5/214
High	aQVLATIHGHAGAFPAAGDAGEGAPGGGSsPER	Unambiguous	1	1	Q86WR7	N-Term(iTRAQ8plex); S30(Phosp)	HCD	1	0	1	1	T(6): 0.0; S(29): 0.6; S(30): 99.4	53432	Unique	Used	3503.07	2975.95	2939.31	3161.8	1953.78	2844.29	2583.77	1122.39	67.36	8.22769e-06	896	0	24.9423	160	3	1133.22	3397.64	5.19355	64.8008	7662	7662	MS2	23/370
High	aQVLATIHGHAGAFPAAGDAGEGAPGGGSsPER	Unambiguous	1	1	Q86WR7	N-Term(iTRAQ8plex); S30(Phosp)	HCD	1	0	1	1	T(6): 0.0; S(29): 50.0; S(30): 50.0	53445	Unique	Used	1268.29	1279.39	1110.2	1374.41	960.034	1440.41	1296.9	411.122	27.98	0.0693407	871	0	89.846	200	3	1133.21	3397.63	1.20555	64.9222	7677	7677	MS2	13/370
High	aRGPGGsPGGLQk	Unambiguous	1	1	Q96A00	N-Term(iTRAQ8plex); S7(Phosp); K13(iTRAQ8plex)	HCD	1	0	1	1	S(7): 100.0	50226	Unique	Used	7582.89	4218.6	3806.4	3491.21	5546.8	4082.85	4483.59	4265.34	30.73	0.0178354	422	1	17.1347	200	3	624.009	1870.01	-2.1612	33.8927	3814	3814	MS2	10/118
High	aRPATDsFDDYPPR	Unambiguous	1	1	P23588	N-Term(iTRAQ8plex); S7(Phosp)	HCD	1	0	1	1	T(5): 0.0; S(7): 100.0; Y(11): 0.0	41882	Unique	Used	1615.32	1376.92	1468.57	1074.92	11264.1	11801.7	6380.39	5183.36	35.13	0.00612289	232	0	9.74511	199	3	664.644	1991.92	-0.256782	43.1849	5018	5018	MS2	11/138
High	aRPATDsFDDYPPR	Unambiguous	1	1	P23588	N-Term(iTRAQ8plex); S7(Phosp)	HCD	1	0	1	1	T(5): 0.0; S(7): 100.0; Y(11): 0.0	41941	Unique	Used	1466.77	1004.47	1647.94	965.35	8980.05	6962.28	4185.05	3302.49	35.07	0.00620807	232	0	14.1026	200	3	664.643	1991.92	-0.44063	43.7144	5089	5089	MS2	11/138
High	aRPATDsFDDYPPR	Unambiguous	1	1	P23588	N-Term(iTRAQ8plex); S7(Phosp)	HCD	1	0	1	1	T(5): 0.0; S(7): 100.0; Y(11): 0.0	41888	Unique	Used	163.453	243.841	381.141	105.513	5402.56	5751.45	2070.36	1365.3	23.46	0.0899408	234	0	4.24523	200	2	996.462	1991.92	0.516004	43.2387	5025	5025	MS2	11/138
High	aRQsFPGPR	Unambiguous	1	1	Q86WR7	N-Term(iTRAQ8plex); S4(Phosp)	HCD	1	0	1	1	S(4): 100.0	40554	Unique	Used	2236.89	1623.72	2274.1	1786.1	12008.4	15672.8	8084.52	8896.1	17.73	0.336478	180	1	8.9552	200	2	700.36	1399.71	-1.59905	30.7749	3424	3424	MS2	7/78
High	aRsAPAGGGGAR	Unambiguous	1	1	Q9H7J1	N-Term(iTRAQ8plex); S3(Phosp)	HCD	1	0	1	1	S(3): 100.0	47905	Unique	Used	1808.81	1432.58	1384.46	1657.76	1515.39	1599.14	1320.41	1346.29	26.17	0.04819	195	1	3.79184	200	2	706.358	1411.71	-1.43259	8.68093	815	815	MS2	7/108
High	aRsAPAGGGGAR	Unambiguous	1	1	Q9H7J1	N-Term(iTRAQ8plex); S3(Phosp)	HCD	1	0	1	1	S(3): 100.0	47910	Unique	Used	1464.29	1320.15	1000.79	1350.06	1380.17	1514.43	1018.3	1063.77	25.03	0.0626551	239	1	6.71308	200	2	706.362	1411.72	4.2744	8.84804	831	831	MS2	6/108
High	aRsAPAGGGGAR	Unambiguous	1	1	Q9H7J1	N-Term(iTRAQ8plex); S3(Phosp)	HCD	1	0	1	1	S(3): 100.0	47917	Unique	Used	1424.91	1248.84	1116.5	1063.49	1407.53	1311	982.719	1282.65	23.59	0.0872884	192	1	6.31964	200	2	706.358	1411.71	-1.95141	9.10811	856	856	MS2	6/108
High	aRSLPssPER	Unambiguous	1	1	O95685	N-Term(iTRAQ8plex); S6(Phosp); S7(Phosp)	HCD	1	0	1	1	S(3): 99.4; S(6): 1.3; S(7): 99.4	49675	Unique	Used	3392.82	3696.63	3926.56	3966.43	4583.39	5339.54	3695.12	3186.46	18.71	0.268508	114	1	21.6567	200	2	782.363	1563.72	-3.17822	28.549	3153	3153	MS2	7/100
High	aRsLPSSPER	Unambiguous	1	1	O95685	N-Term(iTRAQ8plex); S3(Phosp)	HCD	1	0	1	1	S(3): 100.0; S(6): 0.0; S(7): 0.0	40392	Unique	Used	3343.02	2210.59	3016.13	2606.45	5152.1	4879.58	4465.46	3387.96	18.28	0.296453	234	1	14.1474	200	2	742.381	1483.75	-2.26488	29.2292	3230	3230	MS2	6/100
High	aRsPAAPR	Unambiguous	1	1	Q99501	N-Term(iTRAQ8plex); S3(Phosp)	HCD	1	0	1	1	S(3): 100.0	38800	Unique	Used	2281.95	1875.8	2062.56	1916.54	1231.63	1260.41	1219.29	1021	32.26	0.0118565	219	1	3.86214	200	3	403.885	1209.64	-0.489785	11.9025	1179	1179	MS2	6/68
High	aRsPAAPR	Unambiguous	1	1	Q99501	N-Term(iTRAQ8plex); S3(Phosp)	HCD	1	0	1	1	S(3): 100.0	38783	Unique	Used	2543.66	2189.25	2182.9	2255.01	1101.47	1210.63	1387.74	991.722	31.26	0.0149265	218	1	3.46195	200	3	403.885	1209.64	-1.01959	11.6803	1155	1155	MS2	6/68
High	aRsPAAPR	Unambiguous	1	1	Q99501	N-Term(iTRAQ8plex); S3(Phosp)	HCD	1	0	1	1	S(3): 100.0	38769	Unique	Used	1141.16	872.407	1056.95	938.164	617.027	741.116	630.193	380.879	30.81	0.016556	226	1	5.89723	200	3	403.884	1209.64	-1.92782	11.4792	1134	1134	MS2	6/68
High	aRsPAAPR	Unambiguous	1	1	Q99501	N-Term(iTRAQ8plex); S3(Phosp)	HCD	1	0	1	1	S(3): 100.0	38814	Unique	Used	2128.35	1540.92	1716.47	1479.94	1516.25	1671.96	1665.63	1327.54	28.99	0.0251743	218	1	11.59	200	3	403.885	1209.64	-1.17096	12.108	1201	1201	MS2	6/68
High	aRsPAAPR	Unambiguous	1	1	Q99501	N-Term(iTRAQ8plex); S3(Phosp)	HCD	1	0	1	1	S(3): 100.0	38845	Unique	Used	1349.98	1374.35	1252.99	1245.31	1730.04	2119.66	1542	1586.89	25.36	0.0580706	218	1	11.4484	200	3	403.885	1209.64	-1.17096	12.5862	1251	1251	MS2	6/68
High	aRsPAAPR	Unambiguous	1	1	Q99501	N-Term(iTRAQ8plex); S3(Phosp)	HCD	1	0	1	1	S(3): 100.0	38862	Unique	Used	1314.66	1045.75	1178.65	1243.99	1575.71	1757.48	1650.46	1748.66	22.35	0.116133	218	1	14.5098	200	3	403.884	1209.64	-1.4737	12.7987	1275	1275	MS2	6/68
High	aRsPAAPR	Unambiguous	1	1	Q99501	N-Term(iTRAQ8plex); S3(Phosp)	HCD	1	0	1	1	S(3): 100.0	38832	Unique	Used	1607.62	1296.33	1506.93	1371.92	1680.93	1896.48	1957.34	1514.17	21.87	0.129705	218	1	11.0325	200	3	403.884	1209.64	-1.4737	12.3712	1229	1229	MS2	6/68
High	aRsPAAPR	Unambiguous	1	1	Q99501	N-Term(iTRAQ8plex); S3(Phosp)	HCD	1	0	1	1	S(3): 100.0	38880	Unique	Used	1188.77	1005.84	1095.56	1179.83	1695.76	1848.35	1600.32	1645.19	21.14	0.153446	218	1	11.8659	200	3	403.885	1209.64	-1.09527	13.0565	1303	1303	MS2	6/68
High	aRsPAAPR	Unambiguous	1	1	Q99501	N-Term(iTRAQ8plex); S3(Phosp)	HCD	1	0	1	1	S(3): 100.0	38831	Unique	Used	1454.64	1465.33	1575.35	1383.9	1935.67	2055.09	1852.41	1744.56	19.12	0.244319	218	1	11.9324	200	3	403.885	1209.64	-1.17096	12.3498	1227	1227	MS2	6/68
High	aSAAFSSVGsVITk	Unambiguous	1	1	P55327	N-Term(iTRAQ8plex); S10(Phosp); K14(iTRAQ8plex)	HCD	1	0	1	1	S(2): 0.0; S(6): 0.0; S(7): 0.0; S(10): 100.0; T(13): 0.0	44543	Unique	Used	1552.36	815.595	961.118	775.605	5506.75	6033.34	9463.12	6806.28	67.17	4.57602e-06	477	0	19.8823	200	3	671.701	2013.09	-0.343244	67.6554	8211	8211	MS2	11/126
High	aSAGHAVSIAQDDAGADDWETDPDFVNDVSEk	Unambiguous	1	1	Q14247	N-Term(iTRAQ8plex); K32(iTRAQ8plex)	HCD	1	0	1	1		53719	Unique	Used	550.759	532.4	351.707	409.142	477.032	471.697	356.46	200.586	60.76	4.25186e-05	1013	0	7.68716	200	3	1314.3	3940.87	3.61334	67.6749	8009	8009	MS2	15/348
High	aSAGHAVSIAQDDAGADDWETDPDFVNDVSEk	Unambiguous	1	1	Q14247	N-Term(iTRAQ8plex); K32(iTRAQ8plex)	HCD	1	0	1	1		53728	Unique	Used	663.386	350.531	391.005	497.929	338.344	593.804	365.638	141.339	54.57	0.000181029	1037	0	10.0443	200	3	1314.3	3940.87	4.44967	67.7792	8021	8021	MS2	14/348
High	aSAIsIk	Unambiguous	1	1	Q8WW12	N-Term(iTRAQ8plex); S5(Phosp); K7(iTRAQ8plex)	HCD	1	0	1	1	S(2): 0.0; S(5): 100.0	42523	Unique	Used	2441.36	1886.9	2848.43	2794.23	12070.2	17615.1	14286.8	12051.6	22.61	0.109385	369	0	28.2285	200	2	689.397	1377.79	-6.99209	49.0546	5787	5787	MS2	5/54
High	aSAPISQWsSSR	Unambiguous	1	1	Q8N699	N-Term(iTRAQ8plex); S9(Phosp)	HCD	1	0	1	1	S(2): 0.0; S(6): 0.0; S(9): 99.6; S(10): 0.4; S(11): 0.0	42172	Unique	Used	10435	5261.54	10825.2	5630.65	2596.76	1891.7	3200.57	1929.86	52.79	0.000104944	231	0	2.12231	200	2	830.902	1660.8	-1.42788	45.819	5366	5366	MS2	11/116
High	aSAPISQWSsSR	Unambiguous	1	1	Q8N699	N-Term(iTRAQ8plex); S10(Phosp)	HCD	1	0	1	1	S(2): 0.0; S(6): 0.3; S(9): 49.7; S(10): 49.7; S(11): 0.3	42294	Unique	Used	6205.43	3862.84	6930.91	4685.31	6246.92	4327.06	7047.25	4284.35	20.87	0.163289	242	0	8.39724	200	2	830.901	1660.8	-2.4569	46.9343	5512	5512	MS2	12/116
High	aSAPsPNAQVAcDHcLk	Unambiguous	1	1	Q14258	N-Term(iTRAQ8plex); S5(Phosp); C12(Carbamidomethyl); C15(Carbamidomethyl); K17(iTRAQ8plex)	HCD	1	0	1	1	S(2): 0.5; S(5): 99.5	51202	Unique	Used	4007.93	3055.66	3420.1	3274.02	3993.79	4119.12	3528.38	2216.51	41.56	0.00188174	539	0	22.4564	200	3	838.748	2514.23	8.07165	43.3247	4985	4985	MS2	14/170
High	aSDPQsPPQVSR	Unambiguous	1	1	Q7L7X3	N-Term(iTRAQ8plex); S6(Phosp)	HCD	1	0	1	1	S(2): 0.0; S(6): 100.0; S(11): 0.0	49830	Unique	Used	1982.37	1407.2	2130.42	1658.27	2388.43	2525.07	1825.15	1224.67	42.24	0.00119112	259	0	6.2298	200	3	551.603	1652.79	-0.991269	30.0484	3339	3339	MS2	8/120
High	aSDPQsPPQVSR	Unambiguous	1	1	Q7L7X3	N-Term(iTRAQ8plex); S6(Phosp)	HCD	1	0	1	1	S(2): 0.0; S(6): 100.0; S(11): 0.0	49857	Unique	Used	1869.17	1621.78	1610.8	1589.18	2132.96	2305.22	1951.39	1520.23	40.28	0.0018705	228	0	8.4746	200	3	551.602	1652.79	-1.65598	30.3073	3371	3371	MS2	8/120
High	aSDPQsPPQVSR	Unambiguous	1	1	Q7L7X3	N-Term(iTRAQ8plex); S6(Phosp)	HCD	1	0	1	1	S(2): 0.0; S(6): 100.0; S(11): 0.0	49848	Unique	Used	9453.74	6719.58	8734.74	7650.19	8896.66	9201.35	7966.11	5098.83	28.06	0.0311858	228	0	5.62688	200	2	826.899	1652.79	-1.83249	30.2277	3361	3361	MS2	9/120
High	aSDPQsPPQVSR	Unambiguous	1	1	Q7L7X3	N-Term(iTRAQ8plex); S6(Phosp)	HCD	1	0	1	1	S(2): 0.0; S(6): 100.0; S(11): 0.0	49824	Unique	Used	8528.27	6451.91	8031.26	7244.54	8303.65	8444.56	7324.8	4561.89	28	0.0316196	245	0	6.68457	200	2	826.9	1652.79	-1.31549	29.9917	3332	3332	MS2	9/120
High	aSDPQsPPQVSR	Unambiguous	1	1	Q7L7X3	N-Term(iTRAQ8plex); S6(Phosp)	HCD	1	0	1	1	S(2): 0.0; S(6): 100.0; S(11): 0.0	49845	Unique	Used	10539	7561.3	8988.2	8253.08	9299.21	10058.8	9016.78	5356.24	22.07	0.123867	217	0	9.22293	200	2	826.899	1652.79	-2.42335	30.1927	3357	3357	MS2	8/120
High	aSGANYsFHk	Unambiguous	1	1	Q9UJU6	N-Term(iTRAQ8plex); S7(Phosp); K10(iTRAQ8plex)	HCD	1	0	1	1	S(2): 0.0; Y(6): 0.0; S(7): 100.0	41613	Unique	Used	1117.87	709.627	1434.44	1144.91	8978.04	8813.72	14055.5	25073.5	47.39	0.000363879	301	0	17.8127	200	3	590.63	1769.87	-4.79318	40.7428	4695	4695	MS2	9/92
High	aSGDGEsLDEDSEFTLASDFEIGHFFR	Unambiguous	1	1	Q99733	N-Term(iTRAQ8plex); S7(Phosp)	HCD	1	0	1	1	S(2): 0.0; S(7): 100.0; S(12): 0.0; T(15): 0.0; S(18): 0.0	38293	Unique	Used	202.325			153.605	110.167	173.14	124.116	110.947	76.75	5.49507e-07	520	0	2.12058	200	3	1121.49	3362.47	0.583973	96.9825	11057	11057	MS2	18/246
High	aSGDGEsLDEDSEFTLASDFEIGHFFR	Unambiguous	1	1	Q99733	N-Term(iTRAQ8plex); S7(Phosp)	HCD	1	0	1	1	S(2): 0.0; S(7): 100.0; S(12): 0.0; T(15): 0.0; S(18): 0.0	38294	Unique	Used	225.205	181.407	213.083	188.606	199.01	139.756	188.491	162.838	73.65	1.109e-06	514	0	3.25364	200	3	1121.5	3362.47	1.01962	97.0039	11059	11059	MS2	20/246
High	aSGQAFELILsPR	Unambiguous	1	1	P16949	N-Term(iTRAQ8plex); S11(Phosp)	HCD	1	0	1	1	S(2): 0.0; S(11): 100.0	36741	Unique	Used	755.741	402.213	852.391	614.129	670.288	923.391	814.856	313.62	89.67	2.15257e-08	345	0	1.36991	200	3	591.646	1772.92	-0.367608	78.4804	8955	8955	MS2	17/132
High	aSGQAFELILsPR	Unambiguous	1	1	P16949	N-Term(iTRAQ8plex); S11(Phosp)	HCD	1	0	1	1	S(2): 0.0; S(11): 100.0	36767	Unique	Used	310.208	198.077	240.041	367.265	275.438	486.858	394.772	151.871	77.69	3.39591e-07	346	0	5.61621	200	3	591.646	1772.92	-1.29712	78.7304	8986	8986	MS2	15/132
High	aSGQAFELILsPR	Unambiguous	1	1	P16949	N-Term(iTRAQ8plex); S11(Phosp)	HCD	1	0	1	1	S(2): 0.0; S(11): 100.0	36745	Unique	Used	4842.24	2707.8	4823.58	2918.99	4051.62	4446.59	4385.31	1769.57	42	0.0012588	339	0	22.8867	200	2	886.963	1772.92	-3.04528	78.5223	8960	8960	MS2	10/132
High	aSIANSDGPTAGSQtPPFk	Unambiguous	1	1	O75167	N-Term(iTRAQ8plex); T15(Phosp); K19(iTRAQ8plex)	HCD	1	0	1	1	S(2): 0.0; S(6): 0.0; T(10): 0.0; S(13): 0.5; T(15): 99.5	52506	Unique	Used	3546.95	2592.22	3299.88	3291.02	3412.07	3492.45	3092.47	1859.2	89.72	3.37044e-08	632	0	38.2377	200	3	845.431	2534.28	1.87979	55.7432	6550	6550	MS2	17/198
High	aSIVSScSTTSTDDSSSSSSEESAk	Unambiguous	1	1	Q9NQ75	N-Term(iTRAQ8plex); C7(Carbamidomethyl); K25(iTRAQ8plex)	HCD	1	0	1	1		56349	Unique	Used	395.122	260.183	195.247	245.671	344.025	391.593	275.918	183.586	40.39	0.00343707	752	0	0	200	3	1035.82	3105.45	0.0217627	40.4246	3896	3896	MS2	10/234
High	asLEDAPVDDLTR	Unambiguous	1	1	Q7Z2W4	N-Term(iTRAQ8plex); S2(Phosp)	HCD	1	0	1	1	S(2): 100.0; T(12): 0.0	43826	Unique	Used	3199.04	2625.18	3282.1	2689.4	4063.59	5295.25	4364.35	2542.51	18.79	0.263607	258	0	33.5775	200	2	893.43	1785.85	-3.02712	60.892	7351	7351	MS2	11/116
High	aSLGTGTAsPR	Unambiguous	1	1	Q9UBW5	N-Term(iTRAQ8plex); S9(Phosp)	HCD	1	0	1	1	S(2): 0.0; T(5): 0.0; T(7): 0.4; S(9): 99.6	40650	Unique	Used	71057.7	52271.6	65657.3	61251.6	33762.2	73548.4	47920.8	10286.3	55.81	5.23548e-05	371	0	4.58716	33	2	701.358	1401.71	3.34986	31.6909	3540	3540	MS2	10/94
High	aSLGTGTAsPR	Unambiguous	1	1	Q9UBW5	N-Term(iTRAQ8plex); S9(Phosp)	HCD	1	0	1	1	S(2): 0.0; T(5): 0.0; T(7): 0.4; S(9): 99.6	40630	Unique	Used	392608	294089	363192	335797	190292	389818	263072	44735.9	55.47	5.66183e-05	263	0	5.50134	6	2	701.354	1401.7	-2.31079	31.5108	3516	3516	MS2	10/94
High	aSLGTGTAsPR	Unambiguous	1	1	Q9UBW5	N-Term(iTRAQ8plex); S9(Phosp)	HCD	1	0	1	1	S(2): 0.0; T(5): 0.0; T(7): 0.6; S(9): 99.4	40640	Unique	Used	3104.22	3024.05	3923.83	3100.27	2783.38	4084.54	3217.33	1345.14	47.73	0.000336478	295	0	1.70446	58	3	467.907	1401.71	0.923615	31.5979	3528	3528	MS2	11/94
High	aSLGTGTAsPR	Unambiguous	1	1	Q9UBW5	N-Term(iTRAQ8plex); S9(Phosp)	HCD	1	0	1	1	S(2): 0.0; T(5): 0.0; T(7): 0.4; S(9): 99.6	40609	Unique	Used	15254	12175.6	15462.7	13577.1	9309.61	16449.7	11450.2	3346.81	47.22	0.000378405	269	0	11.9994	200	2	701.354	1401.7	-3.09458	31.3059	3490	3490	MS2	10/94
High	aSLGTGTAsPR	Unambiguous	1	1	Q9UBW5	N-Term(iTRAQ8plex); S9(Phosp)	HCD	1	0	1	1	S(2): 0.0; T(5): 0.0; T(7): 0.0; S(9): 100.0	40319	Unique	Used	3612.58	7385.96	13275	6769.78	5907.38	4155.39	2795.31	2070.95	46.55	0.000441526	273	0	23.3563	200	2	701.355	1401.7	-1.527	28.5305	3142	3142	MS2	9/94
High	aSLGTGTAsPR	Unambiguous	1	1	Q9UBW5	N-Term(iTRAQ8plex); S9(Phosp)	HCD	1	0	1	1	S(2): 0.0; T(5): 0.0; T(7): 0.7; S(9): 99.3	40617	Unique	Used	2102.13	1847.51	2023.84	1819.23	1916.53	2685.55	1900.02	1193.15	45.91	0.000511631	289	0	3.19444	150	3	467.906	1401.7	-0.643952	31.3842	3500	3500	MS2	10/94
High	aSLGTGTAsPR	Unambiguous	1	1	Q9UBW5	N-Term(iTRAQ8plex); S9(Phosp)	HCD	1	0	1	1	S(2): 0.0; T(5): 0.0; T(7): 0.0; S(9): 100.0	55849	Unique	Used	2004.02	1642.35	1812.45	1634.5	1039.95	2127.42	1175.85	331.251	44.37	0.000729385	289	0	5.73238	200	2	701.355	1401.7	-0.481957	31.0207	2915	2915	MS2	7/94
High	asLGTGTASPR	Unambiguous	1	1	Q9UBW5	N-Term(iTRAQ8plex); S2(Phosp)	HCD	1	0	1	1	S(2): 100.0; T(5): 0.0; T(7): 0.0; S(9): 0.0	40856	Unique	Used	7082.27	8375.71	6973.04	8254.77	23773.5	52680.3	9106.19	3900.67	39.9	0.00204153	273	0	9.41468	92	2	701.355	1401.7	-1.61409	33.5991	3787	3787	MS2	9/94
High	asLGTGTASPR	Unambiguous	1	1	Q9UBW5	N-Term(iTRAQ8plex); S2(Phosp)	HCD	1	0	1	1	S(2): 100.0; T(5): 0.0; T(7): 0.0; S(9): 0.0	40833	Unique	Used	3305.03	2684.73	3424.99	2990.21	7991.46	13467.5	4478.15	2946.53	38.5	0.0028181	289	0	15.1134	200	2	701.355	1401.7	-0.481957	33.3783	3759	3759	MS2	7/94
High	aSLGTGTAsPR	Unambiguous	1	1	Q9UBW5	N-Term(iTRAQ8plex); S9(Phosp)	HCD	1	0	1	1	S(2): 0.0; T(5): 33.3; T(7): 33.3; S(9): 33.3	55848	Unique	Used	1681.11	1302.04	1762.9	1752.49	876.809	1878.69	1173.24	237.643	34.38	0.00727707	285	0	5.56081	200	2	701.356	1401.7	0.476001	30.9993	2913	2913	MS2	6/94
High	aSLGTGTAsPR	Unambiguous	1	1	Q9UBW5	N-Term(iTRAQ8plex); S9(Phosp)	HCD	1	0	1	1	S(2): 0.0; T(5): 0.2; T(7): 49.9; S(9): 49.9	59275	Unique	Used	2101.72	1412.93	1874.09	1724.66	1008.93	2166.47	1183.49	312.551	24.06	0.0783351	289	0	5.79742	200	2	701.355	1401.7	-0.569044	19.9434	1955	1955	MS2	4/94
High	aSLGTGTAsPR	Unambiguous	1	1	Q9UBW5	N-Term(iTRAQ8plex); S9(Phosp)	HCD	1	0	1	1	S(2): 0.0; T(5): 0.2; T(7): 49.9; S(9): 49.9	59872	Unique	Used	1524.54	1131.38	1288.42	1337.01	622.895	1585.22	770.644	202.917	19.63	0.217248	287	0	3.17006	200	2	701.355	1401.7	-0.743218	18.986	1772	1772	MS2	4/94
High	asLSDLTDLEDIEGLTVR	Unambiguous	1	1	Q8WZ73	N-Term(iTRAQ8plex); S2(Phosp)	HCD	1	0	1	1	S(2): 100.0; S(4): 0.0; T(7): 0.0; T(16): 0.0	38175	Unique	Used	397.862	215.959	292.922	285.318	227.368	230.437	330.011	186.498	73.46	1.25552e-06	557	0	4.48867	200	3	777.727	2331.17	1.02282	95.0468	10855	10855	MS2	16/164
High	asLSDLTDLEDIEGLTVR	Unambiguous	1	1	Q8WZ73	N-Term(iTRAQ8plex); S2(Phosp)	HCD	1	0	1	1	S(2): 100.0; S(4): 0.0; T(7): 0.0; T(16): 0.0	38172	Unique	Used	245.312	146.125	149.926	187.06	302.638	213.424	292.712	133.186	59.02	3.51506e-05	561	0	9.12303	200	3	777.725	2331.16	-0.783753	94.9969	10850	10850	MS2	12/164
High	aSLsLR	Unambiguous	0	0		N-Term(iTRAQ8plex); S4(Phosp)	HCD	1	0	1	1	S(2): 0.0; S(4): 100.0	33201	No Proteins	Not Used	1734.73	1291.71	2043.77	1567.61	6501.21	9334.52	7046.32	3991.8	17.96	0.319122	122	0	25.2439	200	2	515.782	1030.56	-3.66051	44.4016	4707	4707	MS2	5/44
High	asNPDLR	Unambiguous	1	1	Q9UKE5	N-Term(iTRAQ8plex); S2(Phosp)	HCD	1	0	1	1	S(2): 100.0	39840	Unique	Used	19002.3	17788.2	20718.7	20268.6	10499.8	16391.1	14166.7	6409.6	25.11	0.0615115	124	0	4.13366	140	2	578.787	1156.57	0.0463606	23.992	2568	2568	MS2	5/62
High	asNPDLR	Unambiguous	1	1	Q9UKE5	N-Term(iTRAQ8plex); S2(Phosp)	HCD	1	0	1	1	S(2): 100.0	39816	Unique	Used	4065.55	3200.79	5301.67	4584.23	3046.37	4338.64	3771.49	1926.34	17.05	0.393511	91	0	17.9114	200	2	578.785	1156.56	-2.69783	23.7577	2539	2539	MS2	8/62
High	aSQSSsPDMLQSEVSFSVGGR	Unambiguous	1	1	O43182	N-Term(iTRAQ8plex); S6(Phosp)	HCD	1	0	1	1	S(2): 0.0; S(4): 0.0; S(5): 0.6; S(6): 99.4; S(12): 0.0; S(15): 0.0; S(17): 0.0	44476	Unique	Used	2212.64	1935.96	2374.5	2416.08	2423.17	2507.51	2306.54	1689.62	64.94	7.13395e-06	445	0	16.4832	196	3	847.393	2540.17	0.595355	67.0274	8131	8131	MS2	17/226
High	aSRYsIPDLAVDVEQVIGLEk	Unambiguous	1	1	Q9Y4G8	N-Term(iTRAQ8plex); S5(Phosp); K21(iTRAQ8plex)	HCD	1	0	1	1	S(2): 33.3; Y(4): 33.3; S(5): 33.3	47745	Unique	Used		254.201	84.8109	140.739	691.81	708.912	721.867	329.68	48.06	0.00047676	610	1	22.4968	200	3	997.549	2990.63	8.64995	101.583	12308	12308	MS2	15/232
High	aSsEDTLNkPGSTAASGVVR	Unambiguous	1	1	Q5M775	N-Term(iTRAQ8plex); S3(Phosp); K9(iTRAQ8plex)	HCD	1	0	1	1	S(2): 50.0; S(3): 50.0; T(6): 0.0; S(12): 0.0; T(13): 0.0; S(16): 0.0	51433	Unique	Used	3715.3	2596.16	2795.57	2888.31	8440.45	8721.58	8677.2	4931.79	39.64	0.00381879	703	0	12.0319	194	3	879.123	2635.36	0.220313	45.542	5263	5263	MS2	18/204
High	aSsEDTLNkPGSTAASGVVR	Unambiguous	1	1	Q5M775	N-Term(iTRAQ8plex); S3(Phosp); K9(iTRAQ8plex)	HCD	1	0	1	1	S(2): 0.8; S(3): 99.2; T(6): 0.0; S(12): 0.0; T(13): 0.0; S(16): 0.0	51444	Unique	Used	2733.92	1905.54	2722.18	2621.57	5344.33	6041.24	5492.08	3185.56	33.66	0.0148316	689	0	35.3917	200	3	879.123	2635.35	-0.613452	45.6427	5276	5276	MS2	13/204
High	aSSEDVASsPER	Unambiguous	1	1	Q9H2I8	N-Term(iTRAQ8plex); S9(Phosp)	HCD	1	0	1	1	S(2): 0.0; S(3): 0.0; S(8): 0.5; S(9): 99.5	49083	Unique	Used	10151.2	8994.2	9897.1	9202.36	10084.5	11541.2	7676.49	4922.08	23.81	0.0829768	118	0	20.9558	200	2	809.865	1618.72	-1.65061	22.8212	2443	2443	MS2	15/106
High	aSSEDVASsPER	Unambiguous	1	1	Q9H2I8	N-Term(iTRAQ8plex); S9(Phosp)	HCD	1	0	1	1	S(2): 0.0; S(3): 0.0; S(8): 0.5; S(9): 99.5	39717	Unique	Used	2528.89	2259.35	2539.51	2303.31	2940.93	2912.28	2195.81	1503.78	15.07	0.620807	121	0	8.04521	200	2	809.865	1618.72	-2.10308	22.8156	2420	2420	MS2	8/106
High	aSSGDIsPYDNNsPVLSER	Unambiguous	1	1	O43182	N-Term(iTRAQ8plex); S7(Phosp); S13(Phosp)	HCD	1	0	1	1	S(2): 0.0; S(3): 0.0; S(7): 100.0; Y(9): 0.0; S(13): 100.0; S(17): 0.0	51934	Unique	Used	2988.58	2378.09	1846.3	2325.94	2729.86	3321.98	2932.13	1702.05	54.58	6.94955e-05	262	0	25.0103	200	3	824.695	2472.07	3.26206	50.31	5864	5864	MS2	18/192
High	aSSGDIsPYDNNSPVLSER	Unambiguous	1	1	O43182	N-Term(iTRAQ8plex); S7(Phosp)	HCD	1	0	1	1	S(2): 0.0; S(3): 0.0; S(7): 100.0; Y(9): 0.0; S(13): 0.0; S(17): 0.0	42935	Unique	Used	6066.79	4178	5720.85	4177.34	6228.6	9128.36	5985.84	4806.78	54.25	7.49819e-05	365	0	9.26846	120	3	798.038	2392.1	1.44132	52.8199	6282	6282	MS2	19/192
High	aSsLEDLVLk	Unambiguous	1	1	Q15477	N-Term(iTRAQ8plex); S3(Phosp); K10(iTRAQ8plex)	HCD	1	0	1	1	S(2): 50.0; S(3): 50.0	36535	Unique	Used	4038.87	3331.19	3036.95	2934.67	2787.47	3910.33	2486.26	1362.15	38.17	0.00363487	477	0	9.34067	200	3	588.331	1762.98	-2.31219	76.5226	8708	8708	MS2	7/80
High	aSsLEDLVLk	Unambiguous	1	1	Q15477	N-Term(iTRAQ8plex); S3(Phosp); K10(iTRAQ8plex)	HCD	1	0	1	1	S(2): 50.0; S(3): 50.0	36487	Unique	Used	6862.16	5359.47	5960.92	5454.89	4878.81	7314.76	4870.01	2451.89	34.37	0.00850008	465	0	8.94592	200	3	588.331	1762.98	-2.41605	76.0622	8650	8650	MS2	6/80
High	aSsLSESSPPk	Unambiguous	1	1	Q9UHB6	N-Term(iTRAQ8plex); S3(Phosp); K11(iTRAQ8plex)	HCD	1	0	1	1	S(2): 50.0; S(3): 50.0; S(5): 0.0; S(7): 0.0; S(8): 0.0	50694	Unique	Used	1499.94	1446.57	1212.62	812.995	3482.61	5148.1	3504.81	2863.31	26.24	0.048131	405	0	9.73532	200	3	593.311	1777.92	-1.16531	38.4325	4376	4376	MS2	10/92
High	aSsPSLIER	Unambiguous	1	1	A1L170	N-Term(iTRAQ8plex); S3(Phosp)	HCD	1	0	1	1	S(2): 0.4; S(3): 99.6; S(5): 0.0	33075	Unique	Used	3895.24	2406.22	3025.29	2849.74	2170.97	2764.59	2486.39	1489.52	23.12	0.097265	238	0	13.8511	200	2	672.346	1343.68	-1.77733	43.1331	4555	4555	MS2	6/76
High	aSsSGSASk	Unambiguous	1	1	Q15555	N-Term(iTRAQ8plex); S3(Phosp); K9(iTRAQ8plex)	HCD	1	0	1	1	S(2): 49.9; S(3): 49.9; S(4): 0.2; S(6): 0.0; S(8): 0.0	48323	Unique	Used	713.166	391.355	470.598	471.676	2094.35	2147.8	920.908	676.725	32.64	0.0108632	178	0	19.2985	200	3	490.585	1469.74	-4.60356	15.3085	1519	1519	MS2	10/76
High	aSSsGSASk	Unambiguous	1	1	Q15555	N-Term(iTRAQ8plex); S4(Phosp); K9(iTRAQ8plex)	HCD	1	0	1	1	S(2): 33.3; S(3): 33.3; S(4): 33.3; S(6): 0.0; S(8): 0.0	48218	Unique	Used	947.177	540.119	1110.45	609.642	1914.88	1768.32	1632.56	998.756	26.16	0.048301	178	0	21.5847	200	3	490.585	1469.74	-4.60356	14.0398	1376	1376	MS2	11/76
High	aSSSGsASk	Unambiguous	1	1	Q15555	N-Term(iTRAQ8plex); S6(Phosp); K9(iTRAQ8plex)	HCD	1	0	1	1	S(2): 0.0; S(3): 0.0; S(4): 0.3; S(6): 99.7; S(8): 0.0	48212	Unique	Used	3332.7	1331.75	3410.5	1619.18	7507.61	5781.33	6036.09	4875.29	23.77	0.0837446	165	0	14.6289	200	2	735.372	1469.74	-5.86102	13.969	1368	1368	MS2	5/76
High	aSSsPVTLR	Unambiguous	1	1	Q13239	N-Term(iTRAQ8plex); S4(Phosp)	HCD	1	0	1	1	S(2): 99.3; S(3): 0.4; S(4): 0.4; T(7): 0.0	41127	Unique	Used	13553	9494.21	12400.5	10162.1	16253.2	17676	16796	12727.4	24.33	0.0736133	264	0	7.28087	185	2	651.338	1301.67	-6.0933	36.169	4112	4112	MS2	8/74
High	aSSsPVTLR	Unambiguous	1	1	Q13239	N-Term(iTRAQ8plex); S4(Phosp)	HCD	1	0	1	1	S(2): 0.4; S(3): 0.4; S(4): 99.1; T(7): 0.0	41123	Unique	Used	9926.02	7602.74	9436.36	7982.23	12572.3	14480.7	14257.5	11621.6	23.62	0.0866875	261	0	15.3781	200	2	651.342	1301.68	-0.278948	36.1304	4107	4107	MS2	8/74
High	aStFcGTPDYIAPEILQGLk	Unambiguous	1	1	Q05655	N-Term(iTRAQ8plex); T3(Phosp); C5(Carbamidomethyl); K20(iTRAQ8plex)	HCD	1	0	1	1	S(2): 0.6; T(3): 99.4; T(7): 0.0; Y(10): 0.0	47245	Unique	Used	130.458	94.1625	528.706	295.966	698.051	299.023	378.915	190.271	37.47	0.00697441	779	0	12.8354	200	3	957.163	2869.48	3.14583	93.8346	11454	11454	MS2	10/182
High	aStFcGTPDYIAPEILQGLk	Unambiguous	1	1	Q05655	N-Term(iTRAQ8plex); T3(Phosp); C5(Carbamidomethyl); K20(iTRAQ8plex)	HCD	1	0	1	1	S(2): 0.5; T(3): 99.5; T(7): 0.0; Y(10): 0.0	47236	Unique	Used	206.84	191.613	871.436	308.094	873.252	211.198	556.238	246.436	35.92	0.00997848	780	0	15.5464	200	3	957.158	2869.46	-2.46959	93.7421	11443	11443	MS2	11/182
High	aStFcGTPDYIAPEILQGLk	Unambiguous	1	1	Q05655	N-Term(iTRAQ8plex); T3(Phosp); C5(Carbamidomethyl); K20(iTRAQ8plex)	HCD	1	0	1	1	S(2): 50.0; T(3): 50.0; T(7): 0.0; Y(10): 0.0	47261	Unique	Used	186.535		471.758	225.901	564.11	143.769	331.341	140.124	28.34	0.0562038	767	0	25.2531	200	3	957.159	2869.46	-1.89528	94.0036	11474	11474	MS2	8/182
High	asTIFLSk	Unambiguous	2	2	Q8ND76;Q8N7R7	N-Term(iTRAQ8plex); S2(Phosp); K8(iTRAQ8plex)	HCD	1	0	1	1	S(2): 50.0; T(3): 50.0; S(7): 0.0	35571	Not Unique	Not Used	7097.59	5012.95	5885.1	4359.72	14821.9	19924.3	11560.7	6385.06	25.94	0.0508109	281	0	6.25554	200	2	777.938	1554.87	-3.60532	67.2829	7551	7551	MS2	5/66
High	aSTIFLSkSQtDVR	Unambiguous	2	2	Q8ND76;Q8N7R7	N-Term(iTRAQ8plex); K8(iTRAQ8plex); T11(Phosp)	HCD	1	0	1	1	S(2): 0.0; T(3): 0.0; S(7): 0.0; S(9): 100.0; T(11): 0.0	43659	Not Unique	Not Used	14914.7	7860.88	11364.6	8534.03	11192.3	9225.31	11747	6034.37	36.41	0.00615969	539	1	7.1912	167	3	747.739	2241.2	-2.80778	59.3276	7150	7150	MS2	10/136
High	asTLLR	Unambiguous	0	0		N-Term(iTRAQ8plex); S2(Phosp)	HCD	1	0	1	1	S(2): 50.0; T(3): 50.0	33224	No Proteins	Not Used	827.734	827.496	3851.5	2535.04	5080.01	3680.68	3503.59	2571.29	18.13	0.306872	99	0	26.9666	200	2	522.79	1044.57	-3.05101	44.6364	4735	4735	MS2	4/42
High	aTAAESSDGsIk	Unambiguous	1	1	O60229	N-Term(iTRAQ8plex); S10(Phosp); K12(iTRAQ8plex)	HCD	1	0	1	1	T(2): 0.0; S(6): 33.3; S(7): 33.3; S(10): 33.3	50287	Unique	Used	2403.48	2231.82	1813.07	1551.52	4551.41	5829.25	3065.65	1882.58	20.99	0.158839	359	0	10.6564	200	2	912.96	1824.91	-3.94151	34.4886	3887	3887	MS2	5/104
High	aTAGDTHLGGEDFDNR	Unambiguous	4	4	P34931;P08107;P17066;P48741	N-Term(iTRAQ8plex)	HCD	1	0	1	1		41250	Not Unique	Not Used	7906	5991.75	7103.18	6800.38	10218.6	9298.62	9404.25	7203.25	53.58	8.74896e-05	288	0	6.33438	117	3	660.651	1979.94	1.27352	37.3145	4260	4260	MS2	17/146
High	aTAGDTHLGGEDFDNR	Unambiguous	4	4	P34931;P08107;P17066;P48741	N-Term(iTRAQ8plex)	HCD	1	0	1	1		41257	Not Unique	Not Used	4206.02	2827.32	3525.08	2895.33	4555.72	3712.83	3828.72	2155.48	42.09	0.00123298	289	0	2.68965	200	2	990.473	1979.94	1.52692	37.3749	4268	4268	MS2	9/146
High	aTAGDTHLGGEDFDNR	Unambiguous	4	4	P34931;P08107;P17066;P48741	N-Term(iTRAQ8plex)	HCD	1	0	1	1		41276	Not Unique	Not Used	4133.78	2466.38	3880.03	3150.78	7483.65	8462.25	7509.53	4939.51	39.21	0.00239308	284	0	17.4535	200	3	660.651	1979.94	0.996076	37.5616	4291	4291	MS2	9/146
High	aTASPRPSSGNIPSSPTASGGGsPTSPR	Unambiguous	1	1	Q9UBW5	N-Term(iTRAQ8plex); S23(Phosp)	HCD	1	0	1	1	T(2): 0.0; S(4): 0.0; S(8): 0.0; S(9): 0.0; S(14): 0.0; S(15): 0.0; T(17): 0.0; S(19): 0.0; S(23): 49.8; T(25): 49.8; S(26): 0.4	56380	Unique	Used	1329.88	1416.4	982.824	1492.36	590.977	1316.21	742.853	329.339	52.03	0.000224328	716	0	10.0555	200	3	989.148	2965.43	-0.450577	40.937	3951	3951	MS2	12/308
High	aTASPRPSSGNIPSsPTASGGGSPTSPR	Unambiguous	1	1	Q9UBW5	N-Term(iTRAQ8plex); S15(Phosp)	HCD	1	0	1	1	T(2): 0.0; S(4): 0.0; S(8): 0.0; S(9): 0.0; S(14): 0.0; S(15): 100.0; T(17): 0.0; S(19): 0.0; S(23): 0.0; T(25): 0.0; S(26): 0.0	56213	Unique	Used	1625.62	1341.29	1662.59	1412.44	872.491	1372.46	1158.66	303.718	49.91	0.00036958	724	0	8.58021	200	3	989.149	2965.43	-0.20359	38.4911	3683	3683	MS2	14/308
High	aTASPRPSSGNIPSsPTASGGGSPTSPR	Unambiguous	1	1	Q9UBW5	N-Term(iTRAQ8plex); S15(Phosp)	HCD	1	0	1	1	T(2): 0.0; S(4): 0.0; S(8): 0.0; S(9): 0.0; S(14): 0.0; S(15): 100.0; T(17): 0.0; S(19): 0.0; S(23): 0.0; T(25): 0.0; S(26): 0.0	56218	Unique	Used	1963.07	1915.75	1966.81	2033.94	1281.39	1500.11	1107.16	411.393	47.55	0.000625821	712	0	25.207	200	3	989.148	2965.43	-0.821058	38.5669	3691	3691	MS2	14/308
High	aTASPRPSSGNIPSSPTASGGGsPTSPR	Unambiguous	1	1	Q9UBW5	N-Term(iTRAQ8plex); S23(Phosp)	HCD	1	0	1	1	T(2): 0.0; S(4): 0.0; S(8): 0.0; S(9): 0.0; S(14): 0.0; S(15): 0.0; T(17): 0.0; S(19): 0.3; S(23): 33.2; T(25): 33.2; S(26): 33.2	56379	Unique	Used	1658.28	1635.94	929.087	1850.17	738.787	1695.82	899.14	514.115	45.13	0.0010895	710	0	7.29714	200	3	989.147	2965.43	-1.68551	40.9169	3949	3949	MS2	12/308
High	aTASPRPSSGNIPSSPTASGGGsPTSPR	Unambiguous	1	1	Q9UBW5	N-Term(iTRAQ8plex); S23(Phosp)	HCD	1	0	1	1	T(2): 0.0; S(4): 0.0; S(8): 0.0; S(9): 0.0; S(14): 0.0; S(15): 0.0; T(17): 0.0; S(19): 0.8; S(23): 98.3; T(25): 0.8; S(26): 0.0	56412	Unique	Used	615.092	790.374	474.154	727.351	384.666	833.22	432.286	186.183	43.61	0.00156131	717	0	26.5533	200	3	989.147	2965.43	-1.80901	41.6459	4025	4025	MS2	9/308
High	aTASPRPSSGNIPSSPTAsGGGSPTSPR	Unambiguous	1	1	Q9UBW5	N-Term(iTRAQ8plex); S19(Phosp)	HCD	1	0	1	1	T(2): 0.0; S(4): 0.0; S(8): 0.0; S(9): 0.0; S(14): 0.0; S(15): 0.0; T(17): 0.5; S(19): 49.5; S(23): 49.5; T(25): 0.5; S(26): 0.0	56392	Unique	Used	726.361	905.263	615.743	741.279	679.562	1389.7	449.172	204.212	43.55	0.00165147	748	0	12.5829	200	3	989.151	2965.44	1.95754	41.2043	3979	3979	MS2	10/308
High	aTASPRPSSGNIPSSPTASGGGsPTSPR	Unambiguous	1	1	Q9UBW5	N-Term(iTRAQ8plex); S23(Phosp)	HCD	1	0	1	1	T(2): 0.0; S(4): 0.0; S(8): 0.0; S(9): 0.0; S(14): 0.0; S(15): 0.0; T(17): 0.0; S(19): 0.0; S(23): 49.8; T(25): 49.8; S(26): 0.4	56358	Unique	Used	1676.41	1623.04	1027.74	1797.34	638.479	1425.18	882.832	397.594	43.12	0.00177704	729	0	9.01139	200	3	989.149	2965.43	0.105143	40.5554	3910	3910	MS2	19/308
High	aTASPRPSSGNIPSSPTASGGGsPTSPR	Unambiguous	1	1	Q9UBW5	N-Term(iTRAQ8plex); S23(Phosp)	HCD	1	0	1	1	T(2): 0.0; S(4): 0.0; S(8): 0.0; S(9): 0.0; S(14): 0.0; S(15): 0.0; T(17): 0.0; S(19): 0.9; S(23): 98.1; T(25): 0.9; S(26): 0.0	56387	Unique	Used	1030.09	998.462	738.677	1039.59	793.317	1668.82	538.427	282.884	40.99	0.00287812	723	0	10.1795	200	3	989.149	2965.43	-0.0183505	41.1544	3973	3973	MS2	9/308
High	aTASPRPSSGNIPSSPTASGGGsPTSPR	Unambiguous	1	1	Q9UBW5	N-Term(iTRAQ8plex); S23(Phosp)	HCD	1	0	1	1	T(2): 0.0; S(4): 0.0; S(8): 0.0; S(9): 0.0; S(14): 0.0; S(15): 0.0; T(17): 0.0; S(19): 0.8; S(23): 98.3; T(25): 0.8; S(26): 0.0	56401	Unique	Used	533.737	744.377	455.226	714.265	331.68	701.438	537.919	201.587	40.98	0.00297253	745	0	24.819	200	3	989.15	2965.44	1.09309	41.4383	4003	4003	MS2	8/308
High	aTASPRPSSGNIPSSPTASGGGsPTSPR	Unambiguous	1	1	Q9UBW5	N-Term(iTRAQ8plex); S23(Phosp)	HCD	1	0	1	1	T(2): 0.0; S(4): 0.0; S(8): 0.0; S(9): 0.0; S(14): 0.0; S(15): 0.0; T(17): 0.0; S(19): 0.8; S(23): 98.4; T(25): 0.8; S(26): 0.0	59359	Unique	Used	869.428	868.357	538.733	937.306	179.911	993.435	318.205		39.97	0.00375082	745	0	17.442	200	3	989.15	2965.44	1.09309	22.6536	2231	2231	MS2	16/308
High	aTASPRPSSGNIPSSPTASGGGsPTSPR	Unambiguous	1	1	Q9UBW5	N-Term(iTRAQ8plex); S23(Phosp)	HCD	1	0	1	1	T(2): 0.0; S(4): 0.0; S(8): 0.0; S(9): 0.0; S(14): 0.0; S(15): 0.0; T(17): 0.0; S(19): 0.0; S(23): 33.3; T(25): 33.3; S(26): 33.3	50843	Unique	Used	3407.4	3753.5	2454.02	3658.79	1721.2	3627.62	2611.64	1076.99	39.52	0.00404863	725	0	5.70292	108	3	989.15	2965.43	0.722609	39.8659	4555	4555	MS2	22/308
High	aTASPRPSSGNIPSSPTASGGGsPTSPR	Unambiguous	1	1	Q9UBW5	N-Term(iTRAQ8plex); S23(Phosp)	HCD	1	0	1	1	T(2): 0.0; S(4): 0.0; S(8): 0.0; S(9): 0.0; S(14): 0.0; S(15): 0.0; T(17): 0.0; S(19): 0.3; S(23): 33.2; T(25): 33.2; S(26): 33.2	56359	Unique	Used	1767.64	1856.3	1064.97	1905.8	491.706	1741.08	653.867	317.97	39.44	0.00411252	723	0	8.96244	200	3	989.149	2965.43	0.475622	40.5757	3912	3912	MS2	9/308
High	atASPRPSSGNIPSSPTASGGGSPTsPR	Unambiguous	1	1	Q9UBW5	N-Term(iTRAQ8plex); T2(Phosp); S26(Phosp)	HCD	1	0	1	1	T(2): 1.1; S(4): 98.9; S(8): 0.0; S(9): 0.0; S(14): 0.0; S(15): 0.0; T(17): 0.0; S(19): 1.1; S(23): 97.9; T(25): 1.1; S(26): 0.0	56439	Unique	Used	772.953	665.811	577.903	720.841	270.901	413.747	342.498	173.201	35.68	0.0077198	571	0	10.1339	200	3	1015.8	3045.4	0.716319	42.4923	4112	4112	MS2	7/308
High	aTASPRPSSGNIPSSPTASGGGsPTSPR	Unambiguous	1	1	Q9UBW5	N-Term(iTRAQ8plex); S23(Phosp)	HCD	1	0	1	1	T(2): 0.0; S(4): 0.0; S(8): 0.0; S(9): 0.0; S(14): 0.0; S(15): 0.0; T(17): 0.0; S(19): 49.8; S(23): 49.8; T(25): 0.5; S(26): 0.0	56418	Unique	Used	485.388	575.557	296.481	429.047	331.877	399.988	290.877	133.196	35.64	0.0101791	746	0	26.3087	200	3	989.151	2965.44	2.32802	41.92	4053	4053	MS2	6/308
High	aTASPRPSSGNIPSSPtAsGGGSPTSPR	Unambiguous	1	1	Q9UBW5	N-Term(iTRAQ8plex); T17(Phosp); S19(Phosp)	HCD	1	0	1	1	T(2): 0.0; S(4): 0.0; S(8): 0.0; S(9): 0.0; S(14): 0.0; S(15): 100.0; T(17): 0.0; S(19): 0.0; S(23): 49.7; T(25): 49.7; S(26): 0.6	56265	Unique	Used	1199.33	788.831	1104.4	942.042	680.294	1255.31	462.107	286.221	33.47	0.0124139	552	0	9.54198	200	3	1015.8	3045.39	-1.14757	39.2374	3765	3765	MS2	15/308
High	aTASPRPSSGNIPssPTASGGGSPTSPR	Unambiguous	1	1	Q9UBW5	N-Term(iTRAQ8plex); S14(Phosp); S15(Phosp)	HCD	1	0	1	1	T(2): 1.3; S(4): 96.0; S(8): 1.3; S(9): 1.3; S(14): 0.0; S(15): 1.4; T(17): 98.6; S(19): 0.0; S(23): 0.0; T(25): 0.0; S(26): 0.0	56300	Unique	Used	1130.42	1351.64	1368.04	891.78	294.153	565.877	430.198	145.014	32.1	0.0173263	562	0	7.43416	200	3	1015.8	3045.39	-2.04945	39.6579	3813	3813	MS2	11/308
High	atASPRPSSGNIPSSPTASGGGSPTsPR	Unambiguous	1	1	Q9UBW5	N-Term(iTRAQ8plex); T2(Phosp); S26(Phosp)	HCD	1	0	1	1	T(2): 0.0; S(4): 100.0; S(8): 0.0; S(9): 0.0; S(14): 0.0; S(15): 0.0; T(17): 0.0; S(19): 1.1; S(23): 97.8; T(25): 1.1; S(26): 0.0	56417	Unique	Used	400.815	575.756	255.215	409.789	1489.85	2855.29	758.888	196.572	31.89	0.0182171	563	0	5.82648	200	3	1015.8	3045.4	-0.365936	41.9128	4052	4052	MS2	8/308
High	aTASPRPSSGNIPSsPtASGGGSPTSPR	Unambiguous	1	1	Q9UBW5	N-Term(iTRAQ8plex); S15(Phosp); T17(Phosp)	HCD	1	0	1	1	T(2): 0.0; S(4): 0.0; S(8): 0.0; S(9): 0.0; S(14): 0.9; S(15): 99.1; T(17): 0.0; S(19): 0.0; S(23): 99.1; T(25): 0.9; S(26): 0.0	56252	Unique	Used	2609.77	1547.51	1977.81	1860.78	1158.14	2210.41	881.026	399.498	30.67	0.0241256	563	0	3.39729	200	3	1015.8	3045.4	-0.365936	39.0167	3741	3741	MS2	17/308
High	aTASPRPSSGNIPssPTASGGGSPTSPR	Unambiguous	1	1	Q9UBW5	N-Term(iTRAQ8plex); S14(Phosp); S15(Phosp)	HCD	1	0	1	1	T(2): 0.0; S(4): 0.0; S(8): 0.0; S(9): 0.0; S(14): 49.6; S(15): 49.6; T(17): 0.8; S(19): 1.5; S(23): 97.0; T(25): 1.5; S(26): 0.0	56313	Unique	Used	910.985	638.12	731.107	811.044	342.789	762.107	352.314	112.045	29.33	0.0327874	562	0	6.02911	200	3	1015.8	3045.4	-0.245686	39.8052	3830	3830	MS2	13/308
High	aTASPRPSSGNIPSsPTASGGGSPTSPR	Unambiguous	1	1	Q9UBW5	N-Term(iTRAQ8plex); S15(Phosp)	HCD	1	0	1	1	T(2): 0.0; S(4): 0.0; S(8): 0.0; S(9): 0.0; S(14): 24.9; S(15): 24.9; T(17): 24.9; S(19): 24.9; S(23): 0.2; T(25): 0.0; S(26): 0.0	56249	Unique	Used	657.331	685.592	634.305	673.71	497.059	736.007	360.11	250.695	27.33	0.067036	725	0	48.6705	200	3	989.149	2965.43	0.0433961	38.9593	3735	3735	MS2	7/308
High	aTASPRPSSGNIPSSPTASGGGsPTSPR	Unambiguous	1	1	Q9UBW5	N-Term(iTRAQ8plex); S23(Phosp)	HCD	1	0	1	1	T(2): 0.0; S(4): 0.0; S(8): 0.0; S(9): 0.0; S(14): 0.0; S(15): 0.0; T(17): 0.0; S(19): 1.0; S(23): 98.0; T(25): 1.0; S(26): 0.0	56413	Unique	Used	872.781	764.624	552.521	810.127	300.944	685.779	341.259	236.816	26.63	0.0781086	719	0	21.2691	200	3	989.148	2965.43	-0.388831	41.6755	4028	4028	MS2	9/308
High	aTASPRPSSGNIPSSPTASGGGsPTSPR	Unambiguous	1	1	Q9UBW5	N-Term(iTRAQ8plex); S23(Phosp)	HCD	1	0	1	1	T(2): 0.0; S(4): 0.0; S(8): 0.0; S(9): 0.0; S(14): 0.0; S(15): 0.0; T(17): 0.0; S(19): 0.0; S(23): 99.0; T(25): 1.0; S(26): 0.0	56194	Unique	Used	782.098	2961.11	2804.35	1883.5	1167.43	477.079	312.585	232.895	25.74	0.0938734	704	0	9.35165	200	3	989.148	2965.43	-0.574071	38.2147	3653	3653	MS2	6/308
High	aTASPRPSSGNIPSSPtAsGGGSPTSPR	Unambiguous	1	1	Q9UBW5	N-Term(iTRAQ8plex); T17(Phosp); S19(Phosp)	HCD	1	0	1	1	T(2): 0.0; S(4): 0.0; S(8): 0.0; S(9): 0.0; S(14): 49.7; S(15): 49.7; T(17): 0.6; S(19): 98.8; S(23): 1.1; T(25): 0.0; S(26): 0.0	56284	Unique	Used	890.197	724.844	838.905	760.53	463.442	918.959	367.671	93.792	25.14	0.0838978	548	0	11.8249	200	3	1015.8	3045.4	-1.02732	39.4538	3790	3790	MS2	8/308
High	aTASPRPSSGNIPssPTASGGGSPTSPR	Unambiguous	1	1	Q9UBW5	N-Term(iTRAQ8plex); S14(Phosp); S15(Phosp)	HCD	1	0	1	1	T(2): 0.0; S(4): 0.0; S(8): 0.0; S(9): 0.0; S(14): 1.3; S(15): 97.4; T(17): 1.3; S(19): 1.3; S(23): 97.4; T(25): 1.3; S(26): 0.0	56326	Unique	Used	821.157	522.184	668.108	834.008	389.55	828.332	288.088	209.256	23.81	0.117911	567	0	6.08972	200	3	1015.8	3045.4	-0.426062	40.039	3855	3855	MS2	11/308
High	atASPRPSSGNIPSSPTASGGGSPTsPR	Unambiguous	1	1	Q9UBW5	N-Term(iTRAQ8plex); T2(Phosp); S26(Phosp)	HCD	1	0	1	1	T(2): 0.0; S(4): 100.0; S(8): 0.0; S(9): 0.0; S(14): 0.0; S(15): 0.0; T(17): 0.0; S(19): 1.2; S(23): 97.6; T(25): 1.2; S(26): 0.0	56397	Unique	Used	1396.25	1286.91	929.321	1114.99	267.801	453.024	311.487		23.79	0.11741	562	0	8.07713	200	3	1015.8	3045.4	0.175192	41.3601	3995	3995	MS2	11/308
High	aTASPRPSSGNIPSsPTASGGGSPTSPR	Unambiguous	1	1	Q9UBW5	N-Term(iTRAQ8plex); S15(Phosp)	HCD	1	0	1	1	T(2): 0.0; S(4): 0.0; S(8): 0.0; S(9): 0.0; S(14): 0.0; S(15): 99.0; T(17): 0.9; S(19): 0.0; S(23): 0.0; T(25): 0.0; S(26): 0.0	56198	Unique	Used	1246.78	2742.37	2394.82	1928.2	1064.33	844.831	467.192	306.488	23.33	0.164438	708	0	9.62377	200	3	989.147	2965.43	-1.43853	38.2697	3659	3659	MS2	8/308
High	aTASPRPSSGNIPSsPtASGGGSPTSPR	Unambiguous	1	1	Q9UBW5	N-Term(iTRAQ8plex); S15(Phosp); T17(Phosp)	HCD	1	0	1	1	T(2): 1.1; S(4): 98.9; S(8): 0.0; S(9): 0.0; S(14): 0.0; S(15): 0.0; T(17): 0.0; S(19): 1.0; S(23): 97.9; T(25): 1.0; S(26): 0.0	56407	Unique	Used	652.539	876.039	521.582	788.755	432.087	961.113	260.869	134.267	22.85	0.145264	560	0	10.0796	200	3	1015.8	3045.4	0.355567	41.5637	4016	4016	MS2	6/308
High	aTFSGsAGR	Unambiguous	1	1	Q9Y4H2	N-Term(iTRAQ8plex); S6(Phosp)	HCD	1	0	1	1	T(2): 0.0; S(4): 0.0; S(6): 100.0	40152	Unique	Used	16774.5	11851	15382.1	11426.8	15245.5	14962	15173.9	8312.69	27.05	0.0393511	85	0	12.8758	189	2	619.296	1237.59	-2.01641	26.9827	2942	2942	MS2	6/72
High	aTFSGsAGR	Unambiguous	1	1	Q9Y4H2	N-Term(iTRAQ8plex); S6(Phosp)	HCD	1	0	1	1	T(2): 0.0; S(4): 0.0; S(6): 100.0	40158	Unique	Used	19819.8	13667.9	17947.3	13046	17265.5	18023.6	17257.2	8916.06	24.74	0.0669818	81	0	8.91019	151	2	619.302	1237.6	6.56485	27.0338	2949	2949	MS2	8/72
High	aTGAALtPTEER	Unambiguous	1	1	Q13459	N-Term(iTRAQ8plex); T7(Phosp)	HCD	1	0	1	1	T(2): 0.0; T(7): 100.0; T(9): 0.0	41099	Unique	Used	2267.39	2175.44	2527.56	2412.17	3304.82	4837.77	4204.41	3264.53	91.46	1.42547e-08	279	0	10.5779	140	3	534.272	1600.8	8.79818	35.8986	4078	4078	MS2	10/106
High	aTGAALtPTEER	Unambiguous	1	1	Q13459	N-Term(iTRAQ8plex); T7(Phosp)	HCD	1	0	1	1	T(2): 0.0; T(7): 100.0; T(9): 0.0	41092	Unique	Used	2326.33	1799.78	2039.28	1822.7	3013.01	4049.44	3383.41	2672.03	75.47	5.66183e-07	262	0	9.49049	197	3	534.268	1600.79	1.47765	35.8434	4070	4070	MS2	9/106
High	aTGAALtPTEER	Unambiguous	1	1	Q13459	N-Term(iTRAQ8plex); T7(Phosp)	HCD	1	0	1	1	T(2): 0.0; T(7): 100.0; T(9): 0.0	41096	Unique	Used	27791.1	23975.2	24029.4	25136.5	25367.9	36284.5	35129.3	20527.4	56.93	4.04535e-05	280	0	10.7189	59	2	800.904	1600.8	8.19654	35.8822	4075	4075	MS2	10/106
High	aTGAALtPTEER	Unambiguous	1	1	Q13459	N-Term(iTRAQ8plex); T7(Phosp)	HCD	1	0	1	1	T(2): 0.0; T(7): 100.0; T(9): 0.0	41091	Unique	Used	19655.4	17502.1	17715.9	19725.8	20235.2	27307.3	25260.5	16154.6	48.74	0.000266659	241	0	16.7076	91	2	800.898	1600.79	0.418462	35.8378	4069	4069	MS2	9/106
High	aTIsDEEIER	Unambiguous	1	1	Q9UQN3	N-Term(iTRAQ8plex); S4(Phosp)	HCD	1	0	1	1	T(2): 0.0; S(4): 100.0	41634	Unique	Used	8770.72	7164.75	8487.11	8248.15	5618.52	8622.42	6308.68	3526.51	44.08	0.000779752	192	0	10.3851	200	2	773.871	1546.73	2.22401	40.9442	4720	4720	MS2	6/86
High	aTLLEsIR	Unambiguous	2	2	Q6VEQ5;C4AMC7	N-Term(iTRAQ8plex); S6(Phosp)	HCD	1	0	1	1	T(2): 0.0; S(6): 100.0	35385	Not Unique	Not Used	846.588	548.751	675.479	534.191	6327.67	7317.39	9381.52	13637.2	33.43	0.00905642	216	0	14.8859	200	2	643.853	1286.7	-2.54146	65.5177	7328	7328	MS2	7/64
High	aTPFPsLk	Unambiguous	1	1	Q8WXG6	N-Term(iTRAQ8plex); S6(Phosp); K8(iTRAQ8plex)	HCD	1	0	1	1	T(2): 0.0; S(6): 100.0	35302	Unique	Used	394.185	253.714	434.979	265.367	5839.45	7847.6	7564.06	4248.65	26.7	0.0469283	439	0	7.96566	200	3	516.956	1548.85	-6.46468	64.7151	7228	7228	MS2	9/64
High	aTQsIER	Unambiguous	1	1	Q9UEU0	N-Term(iTRAQ8plex); S4(Phosp)	HCD	1	0	1	1	T(2): 0.0; S(4): 100.0	39542	Unique	Used	2787.71	2235.81	2604.97	1757.38	6918.91	8433.27	7885.26	5483.42	28.45	0.0285073	97	0	22.4352	200	2	594.798	1188.59	-2.80099	21.1623	2210	2210	MS2	6/64
High	aTSILSYLsDSDLR	Unambiguous	1	1	Q96MK2	N-Term(iTRAQ8plex); S9(Phosp)	HCD	1	0	1	1	T(2): 0.0; S(3): 0.0; S(6): 0.0; Y(7): 0.0; S(9): 100.0; S(11): 0.0	37566	Unique	Used	19766.8	14504.6	16304.5	17770.8	6142.79	9436.39	6670.73	1503.23	82.69	1.07388e-07	316	0	3.44508	183	2	962.98	1924.95	-2.1527	87.1515	9979	9979	MS2	9/124
High	aTSILSYLsDSDLR	Unambiguous	1	1	Q96MK2	N-Term(iTRAQ8plex); S9(Phosp)	HCD	1	0	1	1	T(2): 0.0; S(3): 0.0; S(6): 0.0; Y(7): 0.0; S(9): 100.0; S(11): 0.0	37559	Unique	Used	1376.01	880.681	1359.97	1397.93	508.719	663.159	545.413		69.1	2.45446e-06	334	0	2.07233	200	3	642.325	1924.96	1.39154	87.0741	9970	9970	MS2	14/124
High	aTSILSYLsDSDLR	Unambiguous	1	1	Q96MK2	N-Term(iTRAQ8plex); S9(Phosp)	HCD	1	0	1	1	T(2): 0.0; S(3): 0.0; S(6): 0.4; Y(7): 0.4; S(9): 98.8; S(11): 0.4	37547	Unique	Used	3472.22	2866.92	3323.75	3766.54	1187.53	2200.15	1142.37	353.729	39.68	0.00214762	328	0	9.65185	200	2	962.981	1924.95	-1.20148	86.945	9955	9955	MS2	8/124
High	aTsLPSLDTPGELR	Unambiguous	1	1	Q7L591	N-Term(iTRAQ8plex); S3(Phosp)	HCD	1	0	1	1	T(2): 50.0; S(3): 50.0; S(6): 0.0; T(9): 0.0	44395	Unique	Used	17602.4	12897.9	13045.7	13042.2	15908.1	18154	16830.2	11455.4	73.04	9.90733e-07	317	0	15.8581	86	2	920.97	1840.93	-1.59229	66.251	8034	8034	MS2	9/124
High	aTsLPSLDTPGELR	Unambiguous	1	1	Q7L591	N-Term(iTRAQ8plex); S3(Phosp)	HCD	1	0	1	1	T(2): 50.0; S(3): 50.0; S(6): 0.0; T(9): 0.0	35658	Unique	Used	26665.9	19258.5	20787.9	18942.6	27201.7	30902.2	25168.3	18763.6	72.91	1.02084e-06	338	0	4.63687	53	2	920.975	1840.94	3.7124	68.1074	7656	7656	MS2	9/124
High	aTsLPSLDTPGELR	Unambiguous	1	1	Q7L591	N-Term(iTRAQ8plex); S3(Phosp)	HCD	1	0	1	1	T(2): 50.0; S(3): 50.0; S(6): 0.0; T(9): 0.0	44368	Unique	Used	9801.05	6852.39	8477.78	7879.48	10333.8	11190.6	9675.25	6206.51	72.8	1.04702e-06	324	0	37.2158	200	2	920.974	1840.94	2.51885	65.9911	8001	8001	MS2	9/124
High	aTsLPSLDTPGELR	Unambiguous	1	1	Q7L591	N-Term(iTRAQ8plex); S3(Phosp)	HCD	1	0	1	1	T(2): 50.0; S(3): 50.0; S(6): 0.0; T(9): 0.0	35633	Unique	Used	253402	182105	213547	211541	243263	286350	265231	163793	68.85	2.5999e-06	313	0	5.19619	6	2	920.969	1840.93	-3.18371	67.8961	7626	7626	MS2	9/124
High	aTsLPSLDTPGELR	Unambiguous	1	1	Q7L591	N-Term(iTRAQ8plex); S3(Phosp)	HCD	1	0	1	1	T(2): 50.0; S(3): 50.0; S(6): 0.0; T(9): 0.0	35618	Unique	Used	20786.1	14272.2	18915.9	17494.9	22543.7	25569.1	22006	15117.3	68.83	2.6119e-06	328	0	4.73376	90	2	920.973	1840.94	1.78946	67.7547	7608	7608	MS2	9/124
High	aTsLPSLDTPGELR	Unambiguous	1	1	Q7L591	N-Term(iTRAQ8plex); S3(Phosp)	HCD	1	0	1	1	T(2): 50.0; S(3): 50.0; S(6): 0.0; T(9): 0.0	44390	Unique	Used	29870.9	18689.6	24740.1	22504.2	28449.4	32657.2	29752.5	19018.2	68.82	2.61792e-06	344	0	8.9003	49	2	920.976	1840.94	4.30918	66.2077	8028	8028	MS2	9/124
High	aTsLPSLDTPGELR	Unambiguous	1	1	Q7L591	N-Term(iTRAQ8plex); S3(Phosp)	HCD	1	0	1	1	T(2): 49.7; S(3): 0.3; S(6): 0.3; T(9): 49.7	44396	Unique	Used	2333.45	2200.5	2688.09	2275.89	2723.31	2924.77	3083.99	1977.46	67.1	3.89006e-06	318	0	5.74376	77	3	614.316	1840.93	-0.604961	66.2562	8035	8035	MS2	12/124
High	aTsLPSLDTPGELR	Unambiguous	1	1	Q7L591	N-Term(iTRAQ8plex); S3(Phosp)	HCD	1	0	1	1	T(2): 0.6; S(3): 0.0; S(6): 0.0; T(9): 99.4	35673	Unique	Used	1967.15	1290.85	1462.73	1375.09	3522.46	4745.97	3806.6	1541.78	66.95	4.02677e-06	326	0	5.67839	119	3	614.319	1840.94	2.77678	68.2487	7674	7674	MS2	12/124
High	aTsLPSLDTPGELR	Unambiguous	1	1	Q7L591	N-Term(iTRAQ8plex); S3(Phosp)	HCD	1	0	1	1	T(2): 49.7; S(3): 0.3; S(6): 0.3; T(9): 49.7	35643	Unique	Used	11955.9	8233.87	8826.94	7179.78	13571.3	10078.1	8656.81	9467	64.63	6.87e-06	325	0	4.25777	11	3	614.319	1840.94	2.97571	67.9739	7638	7638	MS2	12/124
High	aTSLPsLDTPGELR	Unambiguous	1	1	Q7L591	N-Term(iTRAQ8plex); S6(Phosp)	HCD	1	0	1	1	T(2): 49.7; S(3): 0.3; S(6): 0.3; T(9): 49.7	44391	Unique	Used	3528.79	1922.49	3210.77	2868.41	3607.69	4713.25	3295.57	2433.09	63.07	9.83913e-06	343	0	3.82609	41	3	614.32	1840.95	5.76065	66.2124	8029	8029	MS2	8/124
High	atSLPSLDTPGELR	Unambiguous	1	1	Q7L591	N-Term(iTRAQ8plex); T2(Phosp)	HCD	1	0	1	1	T(2): 50.0; S(3): 50.0; S(6): 0.0; T(9): 0.0	44370	Unique	Used	17305.2	13921.7	16648	14315.5	18148.2	20209.1	17019.4	12015.1	61.24	1.49953e-05	321	0	17.2686	96	2	920.969	1840.93	-2.78586	66.0184	8004	8004	MS2	8/124
High	aTsLPSLDTPGELR	Unambiguous	1	1	Q7L591	N-Term(iTRAQ8plex); S3(Phosp)	HCD	1	0	1	1	T(2): 0.6; S(3): 0.0; S(6): 0.0; T(9): 99.3	35619	Unique	Used	3249.41	2275.7	3627.26	2762.12	5956.23	6618.15	6086.04	2686.91	58.23	2.99886e-05	324	0	5.51811	83	3	614.318	1840.94	2.67732	67.7601	7609	7609	MS2	11/124
High	aTsLPSLDTPGELR	Unambiguous	1	1	Q7L591	N-Term(iTRAQ8plex); S3(Phosp)	HCD	1	0	1	1	T(2): 50.0; S(3): 50.0; S(6): 0.0; T(9): 0.0	35689	Unique	Used	6837.55	4938.05	6117.87	5417.16	7899.46	9273.54	7132.18	4758.94	55.98	5.0345e-05	313	0	3.58382	172	2	920.971	1840.94	-0.465039	68.394	7693	7693	MS2	8/124
High	atSLPSLDTPGELR	Unambiguous	1	1	Q7L591	N-Term(iTRAQ8plex); T2(Phosp)	HCD	1	0	1	1	T(2): 0.7; S(3): 0.0; S(6): 0.0; T(9): 99.3	44369	Unique	Used	1848.11	1453.4	1658.43	1654.49	2475.73	2736.35	2353.72	1884.67	55.85	5.18748e-05	326	0	18.1703	200	3	614.319	1840.94	2.87624	65.9988	8002	8002	MS2	11/124
High	atsNVFAMFDQSQIQEFk	Unambiguous	3	3	P19105;O14950;P24844	N-Term(iTRAQ8plex); T2(Phosp); S3(Phosp); K18(iTRAQ8plex)	HCD	1	0	1	1	T(2): 100.0; S(3): 100.0; S(12): 0.0	47283	Not Unique	Not Used	566.392	317.469	391.449	210.331	3677	2940.51	6623.68	3596.41	65.26	9.38233e-06	630	0	5.4391	180	3	953.786	2859.34	5.18849	94.2553	11503	11503	MS2	11/192
High	atsNVFAmFDQSQIQEFk	Unambiguous	3	3	P19105;O14950;P24844	N-Term(iTRAQ8plex); T2(Phosp); S3(Phosp); M8(Oxidation); K18(iTRAQ8plex)	HCD	1	0	1	1	T(2): 100.0; S(3): 100.0; S(12): 0.0	55128	Not Unique	Not Used	507.536	377.107	398.769	493.222	2139	1954.62	4229.71	2379.8	58.8	3.28905e-05	499	0	31.7718	200	3	959.111	2875.32	-1.43538	82.8348	9801	9801	MS2	16/192
High	atsNVFAMFDQSQIQEFk	Unambiguous	3	3	P19105;O14950;P24844	N-Term(iTRAQ8plex); T2(Phosp); S3(Phosp); K18(iTRAQ8plex)	HCD	1	0	1	1	T(2): 100.0; S(3): 100.0; S(12): 0.0	47341	Not Unique	Not Used	277.692	184.474	317.845	244.488	2294.37	2086.58	4256.27	2434.5	55.42	8.94248e-05	623	0	7.65253	200	3	953.783	2859.33	1.7945	94.8376	11573	11573	MS2	10/192
High	atsNVFAMFDQSQIQEFk	Unambiguous	3	3	P19105;O14950;P24844	N-Term(iTRAQ8plex); T2(Phosp); S3(Phosp); K18(iTRAQ8plex)	HCD	1	0	1	1	T(2): 100.0; S(3): 100.0; S(12): 0.0	47405	Not Unique	Not Used	321.439	155.268	197.746	178.107	1910.82	1470.39	3360.89	1813.92	54.72	0.000101186	600	0	42.9165	200	3	953.781	2859.33	0.385673	95.5413	11655	11655	MS2	10/192
High	aTsNVFAmFDQSQIQEFk	Unambiguous	3	3	P19105;O14950;P24844	N-Term(iTRAQ8plex); S3(Phosp); M8(Oxidation); K18(iTRAQ8plex)	HCD	1	0	1	1	T(2): 0.4; S(3): 99.6; S(12): 0.0	46240	Not Unique	Not Used	2477.65	306.98	1290.65	459.83	7414.25	6930.24	6968.11	4304.47	54.39	0.000116635	641	0	5.79515	76	3	932.459	2795.36	1.45739	83.931	10248	10248	MS2	14/192
High	aTsNVFAmFDQSQIQEFk	Unambiguous	3	3	P19105;O14950;P24844	N-Term(iTRAQ8plex); S3(Phosp); M8(Oxidation); K18(iTRAQ8plex)	HCD	1	0	1	1	T(2): 0.5; S(3): 99.5; S(12): 0.0	46095	Not Unique	Not Used	739.804	394.276	936.126	284.418	2826.04	1716.56	1900.72	1379.88	53.95	0.000137729	684	0	22.7368	200	3	932.461	2795.37	4.27402	82.53	10074	10074	MS2	13/192
High	atsNVFAMFDQSQIQEFk	Unambiguous	3	3	P19105;O14950;P24844	N-Term(iTRAQ8plex); T2(Phosp); S3(Phosp); K18(iTRAQ8plex)	HCD	1	0	1	1	T(2): 100.0; S(3): 100.0; S(12): 0.0	47318	Not Unique	Not Used	381.497	219.711	371.009	149.511	2809.8	2063.51	4760.22	2355.06	53.76	0.000124535	592	0	12.2804	200	3	953.781	2859.33	-0.318744	94.6038	11545	11545	MS2	14/192
High	atsNVFAMFDQSQIQEFk	Unambiguous	3	3	P19105;O14950;P24844	N-Term(iTRAQ8plex); T2(Phosp); S3(Phosp); K18(iTRAQ8plex)	HCD	1	0	1	1	T(2): 100.0; S(3): 100.0; S(12): 0.0	55516	Not Unique	Not Used					633.797	504.848	1251.4	601.521	53.45	0.000130586	578	0	20.9431	200	3	953.78	2859.32	-1.40739	94.1037	10997	10997	MS2	9/192
High	atsNVFAMFDQSQIQEFk	Unambiguous	3	3	P19105;O14950;P24844	N-Term(iTRAQ8plex); T2(Phosp); S3(Phosp); K18(iTRAQ8plex)	HCD	1	0	1	1	T(2): 100.0; S(3): 100.0; S(12): 0.0	55509	Not Unique	Not Used	283.942	154.322	220.268	66.0412	2059.98	1947.3	3799.06	2012.28	53.43	0.000141403	623	0	12.3516	200	3	953.786	2859.34	5.12445	93.4417	10929	10929	MS2	8/192
High	aTsNVFAMFDQSQIQEFk	Unambiguous	3	3	P19105;O14950;P24844	N-Term(iTRAQ8plex); S3(Phosp); K18(iTRAQ8plex)	HCD	1	0	1	1	T(2): 50.0; S(3): 50.0; S(12): 0.0	47135	Not Unique	Not Used	2315.44	219.658	2055.83	255.83	9843.09	6949	7174.75	5230.6	53.29	0.000163616	698	0	7.77052	102	3	927.128	2779.37	2.49104	92.7481	11322	11322	MS2	16/192
High	atsNVFAMFDQSQIQEFk	Unambiguous	3	3	P19105;O14950;P24844	N-Term(iTRAQ8plex); T2(Phosp); S3(Phosp); K18(iTRAQ8plex)	HCD	1	0	1	1	T(2): 100.0; S(3): 100.0; S(12): 0.0	47362	Not Unique	Not Used	385.807	209.249	249.571	305.298	2185.08	1945.52	3831.03	2017.43	53.2	0.000138324	578	0	7.1826	200	3	953.78	2859.32	-1.40739	95.0699	11600	11600	MS2	14/192
High	atsNVFAMFDQSQIQEFk	Unambiguous	3	3	P19105;O14950;P24844	N-Term(iTRAQ8plex); T2(Phosp); S3(Phosp); K18(iTRAQ8plex)	HCD	1	0	1	1	T(2): 100.0; S(3): 100.0; S(12): 0.0	47401	Not Unique	Not Used	361.094	95.8562	134.214	195.023	1833.93	1343.47	3461.01	1947.89	53.16	0.000150956	625	0	32.1721	200	3	953.787	2859.35	6.08501	95.4989	11650	11650	MS2	14/192
High	atsNVFAMFDQSQIQEFk	Unambiguous	3	3	P19105;O14950;P24844	N-Term(iTRAQ8plex); T2(Phosp); S3(Phosp); K18(iTRAQ8plex)	HCD	1	0	1	1	T(2): 100.0; S(3): 100.0; S(12): 0.0	47382	Not Unique	Not Used	384.718	189.225	224.91	280.907	1987.44	1767.62	3975.88	2258.71	52.67	0.000167363	619	0	9.48799	200	3	953.784	2859.34	3.26737	95.2816	11625	11625	MS2	10/192
High	atsNVFAMFDQSQIQEFk	Unambiguous	3	3	P19105;O14950;P24844	N-Term(iTRAQ8plex); T2(Phosp); S3(Phosp); K18(iTRAQ8plex)	HCD	1	0	1	1	T(2): 100.0; S(3): 100.0; S(12): 0.0	47447	Not Unique	Not Used	219.587		112.152	84.7857	1047.9	964.343	1980.24	909.228	52.59	0.000164692	598	0	17.0386	200	3	953.781	2859.33	-0.0625923	96.053	11713	11713	MS2	13/192
High	aTsNVFAmFDQSQIQEFk	Unambiguous	3	3	P19105;O14950;P24844	N-Term(iTRAQ8plex); S3(Phosp); M8(Oxidation); K18(iTRAQ8plex)	HCD	1	0	1	1	T(2): 0.5; S(3): 99.5; S(12): 0.0	45865	Not Unique	Not Used	1072.04	645.332	2030.76	521.639	6790.68	1320.95	1353.84	1993.9	50.81	0.000260573	628	0	22.0667	199	3	932.457	2795.36	-0.18019	80.2558	9798	9798	MS2	15/192
High	atsNVFAMFDQSQIQEFk	Unambiguous	3	3	P19105;O14950;P24844	N-Term(iTRAQ8plex); T2(Phosp); S3(Phosp); K18(iTRAQ8plex)	HCD	1	0	1	1	T(2): 100.0; S(3): 100.0; S(12): 0.0	47433	Not Unique	Not Used	241.864	158.775	117.939	178.121	1266.43	1088.03	2375.29	1174.49	50.25	0.000287467	609	0	12.1883	200	3	953.782	2859.33	1.15413	95.9107	11696	11696	MS2	13/192
High	atsNVFAmFDQSQIQEFk	Unambiguous	3	3	P19105;O14950;P24844	N-Term(iTRAQ8plex); T2(Phosp); S3(Phosp); M8(Oxidation); K18(iTRAQ8plex)	HCD	1	0	1	1	T(2): 100.0; S(3): 100.0; S(12): 0.0	46066	Not Unique	Not Used	320.01	245.335	297.561	299.888	928.11	796.266	1538.91	826.765	49.24	0.000290663	488	0	28.2652	200	3	959.11	2875.32	-2.83638	82.2418	10039	10039	MS2	13/192
High	atsNVFAMFDQSQIQEFk	Unambiguous	3	3	P19105;O14950;P24844	N-Term(iTRAQ8plex); T2(Phosp); S3(Phosp); K18(iTRAQ8plex)	HCD	1	0	1	1	T(2): 100.0; S(3): 100.0; S(12): 0.0	55519	Not Unique	Not Used	127.125	87.9745			566.363	381.931	892.109	549.019	48.93	0.000371021	580	0	32.4468	200	3	953.78	2859.32	-1.53547	94.3093	11018	11018	MS2	12/192
High	aTsNVFAmFDQSQIQEFk	Unambiguous	3	3	P19105;O14950;P24844	N-Term(iTRAQ8plex); S3(Phosp); M8(Oxidation); K18(iTRAQ8plex)	HCD	1	0	1	1	T(2): 0.5; S(3): 99.5; S(12): 0.0	46380	Not Unique	Not Used	4481.47	1627.44	2839.5	1777.74	8653.8	6896.59	7065.6	4273.34	48.01	0.000530509	671	0	12.1844	117	3	932.461	2795.37	3.8155	85.3142	10416	10416	MS2	16/192
High	aTsNVFAMFDQSQIQEFk	Unambiguous	3	3	P19105;O14950;P24844	N-Term(iTRAQ8plex); S3(Phosp); K18(iTRAQ8plex)	HCD	1	0	1	1	T(2): 50.0; S(3): 50.0; S(12): 0.0	47020	Not Unique	Not Used	8650.71	1039.91	5380.01	728.055	28196.6	23674.2	26041.9	15459.6	47.5	0.000628622	707	0	3.49118	42	3	927.127	2779.37	1.30519	91.6144	11184	11184	MS2	14/192
High	atsNVFAMFDQSQIQEFk	Unambiguous	3	3	P19105;O14950;P24844	N-Term(iTRAQ8plex); T2(Phosp); S3(Phosp); K18(iTRAQ8plex)	HCD	1	0	1	1	T(2): 100.0; S(3): 100.0; S(12): 0.0	55503	Not Unique	Not Used	241.892	102.085	179.08	171.506	1717.62	1354.89	2838.41	1477.37	47.46	0.000568931	634	0	14.3151	200	3	953.785	2859.34	4.22793	93.0983	10893	10893	MS2	13/192
High	atsNVFAMFDQSQIQEFk	Unambiguous	3	3	P19105;O14950;P24844	N-Term(iTRAQ8plex); T2(Phosp); S3(Phosp); K18(iTRAQ8plex)	HCD	1	0	1	1	T(2): 100.0; S(3): 100.0; S(12): 0.0	47293	Not Unique	Not Used	497.444	209.848	377.684	253.195	3070.06	2680.6	5596	3241.42	46.35	0.000680155	587	0	8.71329	187	3	953.78	2859.33	-0.638934	94.3544	11515	11515	MS2	13/192
High	atsNVFAMFDQSQIQEFk	Unambiguous	3	3	P19105;O14950;P24844	N-Term(iTRAQ8plex); T2(Phosp); S3(Phosp); K18(iTRAQ8plex)	HCD	1	0	1	1	T(2): 100.0; S(3): 100.0; S(12): 0.0	47359	Not Unique	Not Used	384.382	287.526	237.563	154.911	2362.58	1869.6	4387.94	2398.36	46.25	0.000756468	638	0	8.62382	200	3	953.786	2859.34	5.57271	95.0349	11596	11596	MS2	13/192
High	atsNVFAmFDQSQIQEFk	Unambiguous	3	3	P19105;O14950;P24844	N-Term(iTRAQ8plex); T2(Phosp); S3(Phosp); M8(Oxidation); K18(iTRAQ8plex)	HCD	1	0	1	1	T(2): 100.0; S(3): 100.0; S(12): 0.0	46129	Not Unique	Not Used	383.016	325.435	375.124	283.939	986.55	695.465	1738.51	922.233	45.71	0.000742498	553	0	45.8292	200	3	959.116	2875.33	3.40442	82.8466	10114	10114	MS2	13/192
High	atsNVFAMFDQSQIQEFk	Unambiguous	3	3	P19105;O14950;P24844	N-Term(iTRAQ8plex); T2(Phosp); S3(Phosp); K18(iTRAQ8plex)	HCD	1	0	1	1	T(2): 100.0; S(3): 100.0; S(12): 0.0	47472	Not Unique	Not Used	261.624		233.289		721.053	547.614	1476.87	647.634	45.57	0.000812583	586	0	37.121	200	3	953.78	2859.33	-0.76701	96.375	11749	11749	MS2	8/192
High	atsNVFAMFDQSQIQEFk	Unambiguous	3	3	P19105;O14950;P24844	N-Term(iTRAQ8plex); T2(Phosp); S3(Phosp); K18(iTRAQ8plex)	HCD	1	0	1	1	T(2): 100.0; S(3): 100.0; S(12): 0.0	55520	Not Unique	Not Used	110.801				475.362	344.265	1107.98	468.945	44.35	0.00107063	583	0	31.8945	200	3	953.779	2859.32	-2.30392	94.378	11025	11025	MS2	12/192
High	atsNVFAMFDQSQIQEFk	Unambiguous	3	3	P19105;O14950;P24844	N-Term(iTRAQ8plex); T2(Phosp); S3(Phosp); K18(iTRAQ8plex)	HCD	1	0	1	1	T(2): 100.0; S(3): 100.0; S(12): 0.0	47560	Not Unique	Not Used	134.11		97.2523	150.076	373.141	350.559	796.507	325.296	44.26	0.00112117	598	0	32.9538	200	3	953.781	2859.33	-0.0625923	97.5041	11876	11876	MS2	10/192
High	aTsNVFAmFDQSQIQEFk	Unambiguous	3	3	P19105;O14950;P24844	N-Term(iTRAQ8plex); S3(Phosp); M8(Oxidation); K18(iTRAQ8plex)	HCD	1	0	1	1	T(2): 0.5; S(3): 99.5; S(12): 0.0	46465	Not Unique	Not Used	1393.75	381.042	794.889	116.465	3696.1	3139.3	3699.97	2035.79	44.14	0.00123546	641	0	18.8257	137	3	932.459	2795.36	1.45739	86.1462	10518	10518	MS2	14/192
High	atsNVFAMFDQSQIQEFk	Unambiguous	3	3	P19105;O14950;P24844	N-Term(iTRAQ8plex); T2(Phosp); S3(Phosp); K18(iTRAQ8plex)	HCD	1	0	1	1	T(2): 100.0; S(3): 100.0; S(12): 0.0	55514	Not Unique	Not Used	217.023	96.1208	87.8939	58.904	1220.15	1012.73	2047.95	1231.07	43.96	0.0012797	637	0	12.6204	200	3	953.786	2859.34	5.50868	93.7248	10958	10958	MS2	7/192
High	atsNVFAMFDQSQIQEFk	Unambiguous	3	3	P19105;O14950;P24844	N-Term(iTRAQ8plex); T2(Phosp); S3(Phosp); K18(iTRAQ8plex)	HCD	1	0	1	1	T(2): 100.0; S(3): 100.0; S(12): 0.0	55524	Not Unique	Not Used	127.975				402.359	258.13	801.868	388.713	43.9	0.00118751	583	0	51.6997	200	3	953.78	2859.33	-1.0872	94.6046	11048	11048	MS2	11/192
High	atsNVFAmFDQSQIQEFk	Unambiguous	3	3	P19105;O14950;P24844	N-Term(iTRAQ8plex); T2(Phosp); S3(Phosp); M8(Oxidation); K18(iTRAQ8plex)	HCD	1	0	1	1	T(2): 100.0; S(3): 100.0; S(12): 0.0	46101	Not Unique	Not Used	355.922	541.694	548.731	462.864	1051.54	773.994	2075.87	1245.7	43.86	0.00112449	547	0	33.5233	200	3	959.115	2875.33	2.57656	82.5867	10081	10081	MS2	13/192
High	aTsNVFAmFDQSQIQEFk	Unambiguous	3	3	P19105;O14950;P24844	N-Term(iTRAQ8plex); S3(Phosp); M8(Oxidation); K18(iTRAQ8plex)	HCD	1	0	1	1	T(2): 0.4; S(3): 99.6; S(12): 0.0	46525	Not Unique	Not Used	1421.03	591.795	834.398	458.284	3456.69	2940.65	3529.87	2179.45	43.66	0.00132172	614	0	15.6846	179	3	932.456	2795.35	-1.81778	86.7311	10590	10590	MS2	14/192
High	aTsNVFAMFDQSQIQEFk	Unambiguous	3	3	P19105;O14950;P24844	N-Term(iTRAQ8plex); S3(Phosp); K18(iTRAQ8plex)	HCD	1	0	1	1	T(2): 50.0; S(3): 50.0; S(12): 0.0	55493	Not Unique	Not Used	313.456		188.405		887.687	765.007	869.133	700.072	41.87	0.00227545	700	0	11.726	200	3	927.129	2779.37	3.2816	91.9254	10771	10771	MS2	12/192
High	aTsNVFAmFDQSQIQEFk	Unambiguous	3	3	P19105;O14950;P24844	N-Term(iTRAQ8plex); S3(Phosp); M8(Oxidation); K18(iTRAQ8plex)	HCD	1	0	1	1	T(2): 0.4; S(3): 99.6; S(12): 0.0	46430	Not Unique	Not Used	1604.47	394.887	1075.81	494.52	4578.18	3588.37	4374.36	2823.9	41.14	0.00241892	629	0	28.8628	135	3	932.457	2795.36	-0.114686	85.8055	10476	10476	MS2	14/192
High	aTsNVFAmFDQSQIQEFk	Unambiguous	3	3	P19105;O14950;P24844	N-Term(iTRAQ8plex); S3(Phosp); M8(Oxidation); K18(iTRAQ8plex)	HCD	1	0	1	1	T(2): 0.4; S(3): 99.6; S(12): 0.0	46405	Not Unique	Not Used	2000.61	824.814	1455.14	590.146	5231.72	4450.94	5055.32	3443.33	41.06	0.00262057	669	0	7.78394	150	3	932.46	2795.37	2.96397	85.5612	10446	10446	MS2	15/192
High	aTsNVFAmFDQSQIQEFk	Unambiguous	3	3	P19105;O14950;P24844	N-Term(iTRAQ8plex); S3(Phosp); M8(Oxidation); K18(iTRAQ8plex)	HCD	1	0	1	1	T(2): 0.4; S(3): 99.6; S(12): 0.0	46320	Not Unique	Not Used	1847.1	641.047	1303.54	257.277	5697.71	4165.93	5091.71	3225.75	41.02	0.00266459	674	0	6.82623	103	3	932.46	2795.37	3.22598	84.7226	10344	10344	MS2	12/192
High	atsNVFAmFDQSQIQEFk	Unambiguous	3	3	P19105;O14950;P24844	N-Term(iTRAQ8plex); T2(Phosp); S3(Phosp); M8(Oxidation); K18(iTRAQ8plex)	HCD	1	0	1	1	T(2): 100.0; S(3): 100.0; S(12): 0.0	46424	Not Unique	Not Used	298.819	234.788	355.095	109.567	758.124	582.512	1129.39	405.618	40.81	0.00220325	531	0	18.7596	200	3	959.115	2875.33	1.87607	85.7375	10468	10468	MS2	12/192
High	atsNVFAMFDQSQIQEFk	Unambiguous	3	3	P19105;O14950;P24844	N-Term(iTRAQ8plex); T2(Phosp); S3(Phosp); K18(iTRAQ8plex)	HCD	1	0	1	1	T(2): 100.0; S(3): 100.0; S(12): 0.0	55525	Not Unique	Not Used	149.994				279.647	295.94	767.628	276.817	39.98	0.0029385	585	0	34.8582	200	3	953.78	2859.33	-0.959124	94.8179	11070	11070	MS2	10/192
High	aTsNVFAmFDQSQIQEFk	Unambiguous	3	3	P19105;O14950;P24844	N-Term(iTRAQ8plex); S3(Phosp); M8(Oxidation); K18(iTRAQ8plex)	HCD	1	0	1	1	T(2): 0.5; S(3): 99.5; S(12): 0.0	46535	Not Unique	Not Used	1250.2	216.116	857.562	214.666	2860.79	2709.7	3036.77	2079.82	39.88	0.00301209	586	0	9.77278	158	3	932.452	2795.34	-5.68251	86.8302	10602	10602	MS2	13/192
High	aTsNVFAmFDQSQIQEFk	Unambiguous	3	3	P19105;O14950;P24844	N-Term(iTRAQ8plex); S3(Phosp); M8(Oxidation); K18(iTRAQ8plex)	HCD	1	0	1	1	T(2): 0.4; S(3): 99.6; S(12): 0.0	46565	Not Unique	Not Used	1206.15	385.528	762.915	368.082	3258.08	2468.92	3027.25	1628.24	39.59	0.00337395	614	0	12.7401	200	3	932.456	2795.35	-1.09724	87.129	10638	10638	MS2	14/192
High	atsNVFAmFDQSQIQEFk	Unambiguous	3	3	P19105;O14950;P24844	N-Term(iTRAQ8plex); T2(Phosp); S3(Phosp); M8(Oxidation); K18(iTRAQ8plex)	HCD	1	0	1	1	T(2): 100.0; S(3): 100.0; S(12): 0.0	46182	Not Unique	Not Used	230.561	233.858	214.597	308.445	714.15	434.091	1066.15	517.822	38.7	0.00332519	493	0	21.2324	200	3	959.111	2875.32	-2.0722	83.3573	10178	10178	MS2	11/192
High	aTsNVFAmFDQSQIQEFk	Unambiguous	3	3	P19105;O14950;P24844	N-Term(iTRAQ8plex); S3(Phosp); M8(Oxidation); K18(iTRAQ8plex)	HCD	1	0	1	1	T(2): 0.5; S(3): 99.5; S(12): 0.0	46210	Not Unique	Not Used	3337.63	371.377	2745.1	142.171	14308.9	11470	13833.2	7987.66	38.43	0.00445719	621	0	3.51885	40	3	932.457	2795.36	-0.638714	83.636	10212	10212	MS2	13/192
High	atsNVFAmFDQSQIQEFk	Unambiguous	3	3	P19105;O14950;P24844	N-Term(iTRAQ8plex); T2(Phosp); S3(Phosp); M8(Oxidation); K18(iTRAQ8plex)	HCD	1	0	1	1	T(2): 100.0; S(3): 100.0; S(12): 0.0	55108	Not Unique	Not Used	202.159	257.317	306.533	389.395	724.97	457.022	914.41	554.659	38.33	0.0039	531	0	47.6818	200	3	959.114	2875.33	1.23925	82.5988	9774	9774	MS2	10/192
High	aTsNVFAMFDQSQIQEFk	Unambiguous	3	3	P19105;O14950;P24844	N-Term(iTRAQ8plex); S3(Phosp); K18(iTRAQ8plex)	HCD	1	0	1	1	T(2): 50.0; S(3): 50.0; S(12): 0.0	58990	Not Unique	Not Used	202.055				556.08	535.492	448.031	274.199	38.02	0.00530077	672	0	18.2697	200	3	927.123	2779.35	-3.1088	92.0375	9496	9496	MS2	9/192
High	atsNVFAMFDQSQIQEFk	Unambiguous	3	3	P19105;O14950;P24844	N-Term(iTRAQ8plex); T2(Phosp); S3(Phosp); K18(iTRAQ8plex)	HCD	1	0	1	1	T(2): 100.0; S(3): 100.0; S(12): 0.0	47565	Not Unique	Not Used		91.2703		75.6248	316.489	351.764	789.009	265.609	37.52	0.00550504	622	0	56.1523	200	3	953.785	2859.34	3.71563	97.5539	11882	11882	MS2	9/192
High	aTsNVFAmFDQSQIQEFk	Unambiguous	3	3	P19105;O14950;P24844	N-Term(iTRAQ8plex); S3(Phosp); M8(Oxidation); K18(iTRAQ8plex)	HCD	1	0	1	1	T(2): 0.4; S(3): 99.6; S(12): 0.0	46105	Not Unique	Not Used	1041.88	244.25	800.553	402.45	2921.97	2294.99	2848.04	1575.28	37.44	0.00583276	647	0	11.8819	184	3	932.459	2795.36	1.91592	82.6292	10086	10086	MS2	11/192
High	atsNVFAMFDQSQIQEFk	Unambiguous	3	3	P19105;O14950;P24844	N-Term(iTRAQ8plex); T2(Phosp); S3(Phosp); K18(iTRAQ8plex)	HCD	1	0	1	1	T(2): 100.0; S(3): 100.0; S(12): 0.0	47105	Not Unique	Not Used	1359.67	774.25	606.792	953.134	3248.34	2959.43	4846.03	2837.93	36.91	0.00645742	634	0	37.714	200	3	953.785	2859.34	4.22793	92.4491	11286	11286	MS2	14/192
High	atsNVFAmFDQSQIQEFk	Unambiguous	3	3	P19105;O14950;P24844	N-Term(iTRAQ8plex); T2(Phosp); S3(Phosp); M8(Oxidation); K18(iTRAQ8plex)	HCD	1	0	1	1	T(2): 100.0; S(3): 100.0; S(12): 0.0	46131	Not Unique	Not Used	242.893	148.022	369.049	221.226	855.537	750.203	1506.79	777.022	35.91	0.00665484	519	0	33.3237	200	3	959.113	2875.32	0.092983	82.871	10117	10117	MS2	10/192
High	atsNVFAmFDQSQIQEFk	Unambiguous	3	3	P19105;O14950;P24844	N-Term(iTRAQ8plex); T2(Phosp); S3(Phosp); M8(Oxidation); K18(iTRAQ8plex)	HCD	1	0	1	1	T(2): 100.0; S(3): 100.0; S(12): 0.0	55093	Not Unique	Not Used	173.108	142.828	160.586	130.466	593.94	425.531	833.693	455.002	34.84	0.00920307	561	0	54.5727	200	3	959.116	2875.33	3.85019	82.4129	9753	9753	MS2	9/192
High	atsNVFAmFDQSQIQEFk	Unambiguous	3	3	P19105;O14950;P24844	N-Term(iTRAQ8plex); T2(Phosp); S3(Phosp); M8(Oxidation); K18(iTRAQ8plex)	HCD	1	0	1	1	T(2): 100.0; S(3): 100.0; S(12): 0.0	46159	Not Unique	Not Used	323.118	201.465	314.656	306.532	721.51	581.154	973.572	528.645	34.51	0.00869063	491	0	25.3227	200	3	959.11	2875.32	-2.70902	83.1282	10150	10150	MS2	10/192
High	atsNVFAMFDQSQIQEFk	Unambiguous	3	3	P19105;O14950;P24844	N-Term(iTRAQ8plex); T2(Phosp); S3(Phosp); K18(iTRAQ8plex)	HCD	1	0	1	1	T(2): 100.0; S(3): 100.0; S(12): 0.0	55529	Not Unique	Not Used					346.925	278.821	675.333	300.223	34.41	0.0106499	588	0	37.013	200	3	953.78	2859.33	-1.21528	95.2158	11111	11111	MS2	5/192
High	aTsNVFAMFDQSQIQEFk	Unambiguous	3	3	P19105;O14950;P24844	N-Term(iTRAQ8plex); S3(Phosp); K18(iTRAQ8plex)	HCD	1	0	1	1	T(2): 50.0; S(3): 50.0; S(12): 0.0	47170	Not Unique	Not Used	1766.33	293.371	1419.48	622.15	5240.93	4867.64	5733.56	3329.75	32.6	0.0182722	665	0	6.19759	115	3	927.124	2779.36	-1.46178	93.0898	11364	11364	MS2	14/192
High	aTsNVFAmFDQSQIQEFk	Unambiguous	3	3	P19105;O14950;P24844	N-Term(iTRAQ8plex); S3(Phosp); M8(Oxidation); K18(iTRAQ8plex)	HCD	1	0	1	1	T(2): 50.0; S(3): 50.0; S(12): 0.0	59825	Not Unique	Not Used	186.736		85.3759		270.487	375.569	372.323	152.786	31.29	0.0233308	628	0	2.9894	200	3	932.457	2795.36	-0.18019	41.7431	4219	4219	MS2	8/192
High	atsNVFAMFDQSQIQEFk	Unambiguous	3	3	P19105;O14950;P24844	N-Term(iTRAQ8plex); T2(Phosp); S3(Phosp); K18(iTRAQ8plex)	HCD	1	0	1	1	T(2): 100.0; S(3): 100.0; S(12): 0.0	55531	Not Unique	Not Used					343.194	281.293	566.161	346.564	31.21	0.0220617	583	0	44.2383	200	3	953.78	2859.33	-1.0872	95.3043	11120	11120	MS2	8/192
High	atsNVFAMFDQSQIQEFk	Unambiguous	3	3	P19105;O14950;P24844	N-Term(iTRAQ8plex); T2(Phosp); S3(Phosp); K18(iTRAQ8plex)	HCD	1	0	1	1	T(2): 100.0; S(3): 100.0; S(12): 0.0	55528	Not Unique	Not Used					388.469	321.906	653.593	356.786	31.1	0.0220842	569	0	49.6951	200	3	953.778	2859.32	-3.00835	95.1763	11107	11107	MS2	5/192
High	atsNVFAmFDQSQIQEFk	Unambiguous	3	3	P19105;O14950;P24844	N-Term(iTRAQ8plex); T2(Phosp); S3(Phosp); M8(Oxidation); K18(iTRAQ8plex)	HCD	1	0	1	1	T(2): 100.0; S(3): 100.0; S(12): 0.0	47146	Not Unique	Not Used	211.487		191.582		524.673	285.709	727.401	328.671	31.07	0.0175866	450	0	53.5084	200	3	959.107	2875.31	-5.6384	92.8535	11335	11335	MS2	5/192
High	aTsNVFAMFDQSQIQEFk	Unambiguous	3	3	P19105;O14950;P24844	N-Term(iTRAQ8plex); S3(Phosp); K18(iTRAQ8plex)	HCD	1	0	1	1	T(2): 50.0; S(3): 50.0; S(12): 0.0	55485	Not Unique	Not Used	190.83		179.243		617.539	455.774	560.78	269.59	30.27	0.0332192	707	0	32.692	200	3	927.127	2779.37	1.30519	91.5651	10734	10734	MS2	9/192
High	atsNVFAMFDQSQIQEFk	Unambiguous	3	3	P19105;O14950;P24844	N-Term(iTRAQ8plex); T2(Phosp); S3(Phosp); K18(iTRAQ8plex)	HCD	1	0	1	1	T(2): 100.0; S(3): 100.0; S(12): 0.0	47612	Not Unique	Not Used		111.142	168.48		404.312	271.169	432.204	356.674	30.21	0.0298702	627	0	59.8313	200	3	953.784	2859.34	2.56296	98.116	11946	11946	MS2	8/192
High	aTsNVFAmFDQSQIQEFk	Unambiguous	3	3	P19105;O14950;P24844	N-Term(iTRAQ8plex); S3(Phosp); M8(Oxidation); K18(iTRAQ8plex)	HCD	1	0	1	1	T(2): 0.5; S(3): 99.5; S(12): 0.0	46185	Not Unique	Not Used	5705.5	418.438	3390.42	524.305	16029.9	15076.3	15197.7	9716.95	29.27	0.0369109	624	0	5.13825	47	3	932.457	2795.36	-0.507707	83.3923	10182	10182	MS2	13/192
High	aTsNVFAMFDQSQIQEFk	Unambiguous	3	3	P19105;O14950;P24844	N-Term(iTRAQ8plex); S3(Phosp); K18(iTRAQ8plex)	HCD	1	0	1	1	T(2): 50.0; S(3): 50.0; S(12): 0.0	58988	Not Unique	Not Used					417.29	323.396	413.61	217.533	29.2	0.0412978	687	0	15.2962	200	3	927.126	2779.36	0.18523	91.7914	9471	9471	MS2	8/192
High	aTsNVFAmFDQSQIQEFk	Unambiguous	3	3	P19105;O14950;P24844	N-Term(iTRAQ8plex); S3(Phosp); M8(Oxidation); K18(iTRAQ8plex)	HCD	1	0	1	1	T(2): 50.0; S(3): 50.0; S(12): 0.0	58897	Not Unique	Not Used	118.369				371.401	466.934	343.816	355.824	28.74	0.0409667	613	0	21.3455	200	3	932.456	2795.35	-1.62127	81.6737	8437	8437	MS2	8/192
High	atsNVFAMFDQSQIQEFk	Unambiguous	3	3	P19105;O14950;P24844	N-Term(iTRAQ8plex); T2(Phosp); S3(Phosp); K18(iTRAQ8plex)	HCD	1	0	1	1	T(2): 100.0; S(3): 100.0; S(12): 0.0	55497	Not Unique	Not Used	166.637		117.073		431.876	428.571	776.62	443.802	28.66	0.0434301	638	0	45.6007	200	3	953.785	2859.34	4.48408	92.609	10842	10842	MS2	9/192
High	aTsNVFAmFDQSQIQEFk	Unambiguous	3	3	P19105;O14950;P24844	N-Term(iTRAQ8plex); S3(Phosp); M8(Oxidation); K18(iTRAQ8plex)	HCD	1	0	1	1	T(2): 50.0; S(3): 50.0; S(12): 0.0	58900	Not Unique	Not Used	160.507		109.28		566.263	439.003	575.8	330.94	28.62	0.0487098	709	0	15.3047	200	3	932.463	2795.38	6.63212	81.899	8460	8460	MS2	8/192
High	aTsNVFAMFDQSQIQEFk	Unambiguous	3	3	P19105;O14950;P24844	N-Term(iTRAQ8plex); S3(Phosp); K18(iTRAQ8plex)	HCD	1	0	1	1	T(2): 50.0; S(3): 50.0; S(12): 0.0	47160	Not Unique	Not Used	2310.2	646.346	1855.77	187.167	7862.14	6796.53	7328.61	4228.23	27.84	0.0577997	703	0	8.70818	90	3	927.129	2779.37	3.21572	92.9925	11352	11352	MS2	15/192
High	atsNVFAmFDQSQIQEFk	Unambiguous	3	3	P19105;O14950;P24844	N-Term(iTRAQ8plex); T2(Phosp); S3(Phosp); M8(Oxidation); K18(iTRAQ8plex)	HCD	1	0	1	1	T(2): 100.0; S(3): 100.0; S(12): 0.0	46384	Not Unique	Not Used	398.498	234.479	256.254	218.341	782.339	460.106	974.691	470.081	26.75	0.0581209	550	0	44.3711	200	3	959.116	2875.33	3.14969	85.3426	10420	10420	MS2	10/192
High	atsNVFAMFDQSQIQEFk	Unambiguous	3	3	P19105;O14950;P24844	N-Term(iTRAQ8plex); T2(Phosp); S3(Phosp); K18(iTRAQ8plex)	HCD	1	0	1	1	T(2): 100.0; S(3): 100.0; S(12): 0.0	47533	Not Unique	Not Used	326.673	252.629	255.994	379.689	645.194	792.909	843.216	507.964	25.94	0.0798431	627	0	64.0107	200	3	953.784	2859.34	2.75507	97.2146	11842	11842	MS2	10/192
High	atsNVFAMFDQSQIQEFk	Unambiguous	3	3	P19105;O14950;P24844	N-Term(iTRAQ8plex); T2(Phosp); S3(Phosp); K18(iTRAQ8plex)	HCD	1	0	1	1	T(2): 100.0; S(3): 100.0; S(12): 0.0	55534	Not Unique	Not Used					410.581	297.606	608.082	363.178	25.46	0.0819205	576	0	36.5003	200	3	953.778	2859.32	-2.88027	95.5283	11143	11143	MS2	5/192
High	atsNVFAmFDQSQIQEFk	Unambiguous	3	3	P19105;O14950;P24844	N-Term(iTRAQ8plex); T2(Phosp); S3(Phosp); M8(Oxidation); K18(iTRAQ8plex)	HCD	1	0	1	1	T(2): 100.0; S(3): 100.0; S(12): 0.0	47138	Not Unique	Not Used	194.997	168.393		215.349	642.04	509.157	749.77	392.032	23.79	0.109054	522	0	45.1056	200	3	959.113	2875.32	0.34771	92.7687	11325	11325	MS2	7/192
High	atsNVFAmFDQSQIQEFk	Unambiguous	3	3	P19105;O14950;P24844	N-Term(iTRAQ8plex); T2(Phosp); S3(Phosp); M8(Oxidation); K18(iTRAQ8plex)	HCD	1	0	1	1	T(2): 100.0; S(3): 100.0; S(12): 0.0	46589	Not Unique	Not Used	459.954	135.509	354.599	100.962	705.798	460.25	743.234	512.14	23.26	0.136898	580	0	50.1547	200	3	959.119	2875.34	6.46111	87.3577	10666	10666	MS2	8/192
High	aTsNVFAmFDQSQIQEFk	Unambiguous	3	3	P19105;O14950;P24844	N-Term(iTRAQ8plex); S3(Phosp); M8(Oxidation); K18(iTRAQ8plex)	HCD	1	0	1	1	T(2): 50.0; S(3): 50.0; S(12): 0.0	55034	Not Unique	Not Used	308.067	150.449	167.423	92.4302	489.387	812.909	711.048	422.543	23.16	0.150231	622	0	29.5794	200	3	932.457	2795.36	-0.442204	81.7764	9678	9678	MS2	8/192
High	atsNVFAMFDQSQIQEFk	Unambiguous	3	3	P19105;O14950;P24844	N-Term(iTRAQ8plex); T2(Phosp); S3(Phosp); K18(iTRAQ8plex)	HCD	1	0	1	1	T(2): 100.0; S(3): 100.0; S(12): 0.0	55526	Not Unique	Not Used	111.669				412.734	281.833	480.908	305.685	23.05	0.142937	577	0	37.6686	200	3	953.779	2859.32	-2.68815	94.8667	11075	11075	MS2	6/192
High	atsNVFAmFDQSQIQEFk	Unambiguous	3	3	P19105;O14950;P24844	N-Term(iTRAQ8plex); T2(Phosp); S3(Phosp); M8(Oxidation); K18(iTRAQ8plex)	HCD	1	0	1	1	T(2): 100.0; S(3): 100.0; S(12): 0.0	46406	Not Unique	Not Used	248.276	196.065	279.425	262.026	719.999	639.486	951.753	528.636	22.79	0.13808	525	0	27.3777	200	3	959.113	2875.33	0.602436	85.5676	10447	10447	MS2	5/192
High	atsNVFAmFDQSQIQEFk	Unambiguous	3	3	P19105;O14950;P24844	N-Term(iTRAQ8plex); T2(Phosp); S3(Phosp); M8(Oxidation); K18(iTRAQ8plex)	HCD	1	0	1	1	T(2): 100.0; S(3): 100.0; S(12): 0.0	46664	Not Unique	Not Used	181.654		256.696	91.6441	441.521	464.897	655.778	376.659	22.59	0.145689	529	0	86.6409	200	3	959.114	2875.33	0.920844	88.0987	10756	10756	MS2	6/192
High	atsNVFAmFDQSQIQEFk	Unambiguous	3	3	P19105;O14950;P24844	N-Term(iTRAQ8plex); T2(Phosp); S3(Phosp); M8(Oxidation); K18(iTRAQ8plex)	HCD	1	0	1	1	T(2): 100.0; S(3): 100.0; S(12): 0.0	46674	Not Unique	Not Used	299.652	128.128	261.588		517.317	305.749	780.266	351.069	21.81	0.162486	493	0	36.402	200	3	959.111	2875.32	-1.88115	88.1979	10768	10768	MS2	6/192
High	aTsPLVSLYPALEcR	Unambiguous	1	1	Q96G74	N-Term(iTRAQ8plex); S3(Phosp); C14(Carbamidomethyl)	HCD	1	0	1	1	T(2): 0.4; S(3): 99.6; S(7): 0.0; Y(9): 0.0	37111	Unique	Used	257.683	251.304	378.593	375.471	272.209	373.212	406.781	204.508	44.81	0.000766457	464	0	10.1832	200	3	687.684	2061.04	-0.461435	82.2016	9403	9403	MS2	12/134
High	aVAEEDNGSIGEETDSSPGR	Unambiguous	1	1	Q13586	N-Term(iTRAQ8plex)	HCD	1	0	1	1		50653	Unique	Used	2422.08	2023.29	2481.21	2723.88	2505.32	3015.94	2706.26	2095.67	66.55	4.41526e-06	330	0	73.0774	200	3	775.365	2324.08	-0.0411282	38.0481	4327	4327	MS2	14/204
High	aVAEEDNGSIGEETDSSPGR	Unambiguous	1	1	Q13586	N-Term(iTRAQ8plex)	HCD	1	0	1	1		41297	Unique	Used	2028.95	1231.38	1508.75	1218.54	1661.06	1803.6	2035.73	1176.72	62.94	1.01381e-05	331	0	3.81691	200	3	775.365	2324.08	0.195231	37.7554	4316	4316	MS2	19/204
High	aVAEEDNGSIGEETDSSPGR	Unambiguous	1	1	Q13586	N-Term(iTRAQ8plex)	HCD	1	0	1	1		50666	Unique	Used	2569.01	2290.73	2922.63	3035.29	2987.77	3149.45	2868.84	1942.43	54.6	6.91762e-05	307	0	7.21812	200	3	775.363	2324.07	-1.85322	38.1674	4342	4342	MS2	14/204
High	aVAGVMITAsHNR	Unambiguous	1	1	Q6PCE3	N-Term(iTRAQ8plex); S10(Phosp)	HCD	1	0	1	1	T(8): 0.0; S(10): 100.0	42614	Unique	Used	2066.45	1982.14	2741.24	2539.92	3848.8	4157.64	2985.94	2096.81	85.4	5.75382e-08	278	0	5.44609	200	3	570.962	1710.87	2.45332	49.8964	5896	5896	MS2	11/102
High	aVAGVMITAsHNR	Unambiguous	1	1	Q6PCE3	N-Term(iTRAQ8plex); S10(Phosp)	HCD	1	0	1	1	T(8): 0.0; S(10): 100.0	42630	Unique	Used	2952.26	2070.47	3642.44	3190.19	5340.06	4957.06	3507.69	2778.55	73.84	8.24056e-07	286	0	5.94764	79	3	570.958	1710.86	-4.71737	50.0362	5916	5916	MS2	10/102
High	aVAGVMITAsHNR	Unambiguous	1	1	Q6PCE3	N-Term(iTRAQ8plex); S10(Phosp)	HCD	1	0	1	1	T(8): 0.0; S(10): 100.0	42639	Unique	Used	1784.71	1519.45	2170.37	2149.75	2930.08	3537.94	2565.38	2116.86	73.79	8.33598e-07	291	0	7.27349	121	3	570.961	1710.87	0.847955	50.1032	5926	5926	MS2	10/102
High	aVAGVmITAsHNR	Unambiguous	1	1	Q6PCE3	N-Term(iTRAQ8plex); M6(Oxidation); S10(Phosp)	HCD	1	0	1	1	T(8): 0.0; S(10): 100.0	41809	Unique	Used	5461.66	5286.6	6490.8	6554.97	7781.04	8815.95	5906.76	4986.72	72.66	1.08133e-06	236	0	4.36554	200	2	863.934	1726.86	-0.0600202	42.5082	4930	4930	MS2	10/102
High	aVAGVmITAsHNR	Unambiguous	1	1	Q6PCE3	N-Term(iTRAQ8plex); M6(Oxidation); S10(Phosp)	HCD	1	0	1	1	T(8): 0.0; S(10): 100.0	41818	Unique	Used	1723.88	1676.41	1812.77	1818.94	3317.23	3990.55	3035.13	2621.88	64.42	7.21035e-06	243	0	8.3015	200	3	576.295	1726.87	4.80972	42.5952	4941	4941	MS2	11/102
High	aVAGVmITAsHNR	Unambiguous	1	1	Q6PCE3	N-Term(iTRAQ8plex); M6(Oxidation); S10(Phosp)	HCD	1	0	1	1	T(8): 0.0; S(10): 100.0	41944	Unique	Used	2842.32	2788.57	3657.29	3764.76	4721.49	4800.42	3394.16	2686.57	63.06	9.86181e-06	256	0	10.6654	200	2	863.933	1726.86	-1.82725	43.7371	5092	5092	MS2	11/102
High	aVAGVMITAsHNR	Unambiguous	1	1	Q6PCE3	N-Term(iTRAQ8plex); S10(Phosp)	HCD	1	0	1	1	T(8): 0.0; S(10): 100.0	42627	Unique	Used	29941.8	31992.7	41587.8	42279	50067.6	52440.3	34842.8	30585.4	56.47	4.49735e-05	287	0	4.86501	36	2	855.933	1710.86	-4.88788	50.0101	5912	5912	MS2	10/102
High	aVAGVMITAsHNR	Unambiguous	1	1	Q6PCE3	N-Term(iTRAQ8plex); S10(Phosp)	HCD	1	0	1	1	T(8): 0.0; S(10): 100.0	42647	Unique	Used	5964.5	6254.34	8104.08	8562.19	10178	10601.5	7793.71	6164.75	52.03	0.000125013	289	0	12.4225	183	2	855.936	1710.87	-0.46416	50.1691	5936	5936	MS2	10/102
High	aVAGVMITAsHNR	Unambiguous	1	1	Q6PCE3	N-Term(iTRAQ8plex); S10(Phosp)	HCD	1	0	1	1	T(8): 0.0; S(10): 100.0	42610	Unique	Used	13908.4	13545	17458.1	17556.8	21140.7	23667	15644.5	12569.6	50.64	0.00017217	288	0	9.46505	112	2	855.938	1710.87	1.46229	49.8692	5892	5892	MS2	10/102
High	aVAPSPsGAIGGLLEQFAR	Unambiguous	1	1	Q8NCE2	N-Term(iTRAQ8plex); S7(Phosp)	HCD	1	0	1	1	S(5): 99.5; S(7): 0.5	38521	Unique	Used	142.613			98.5789	125.621	150.629	108.004		58.68	3.62513e-05	535	0	1.40876	200	3	742.393	2225.16	-0.00362649	103.065	11642	11642	MS2	7/170
High	aVAsAAAALVLk	Unambiguous	1	1	Q9Y490	N-Term(iTRAQ8plex); S4(Phosp); K12(iTRAQ8plex)	HCD	1	0	1	1	S(4): 100.0	36988	Unique	Used	2130.55	994.024	1391.94	1215.66	2526.35	1804.81	1619.42	1092.98	59.5	2.2385e-05	326	0	15.0259	200	3	591.688	1773.05	0.620982	80.9279	9252	9252	MS2	8/88
High	aVELLGDIVQNcSLEDSQIEk	Unambiguous	1	1	P31930	N-Term(iTRAQ8plex); C12(Carbamidomethyl); K21(iTRAQ8plex)	HCD	1	0	1	1		38238	Unique	Used	544.055	347.088	384.026	290.287	440.418	615.248	306.336	272.475	66.55	8.63107e-06	780	0	3.324	200	3	990.193	2968.56	-4.26833	95.8782	10947	10947	MS2	14/216
High	aVELLGDIVQNcSLEDSQIEk	Unambiguous	1	1	P31930	N-Term(iTRAQ8plex); C12(Carbamidomethyl); K21(iTRAQ8plex)	HCD	1	0	1	1		47463	Unique	Used	307.921	152.166	328.753	319.89	305.302	472.202	305.42	193.8	58.17	5.83712e-05	766	0	36.1925	200	3	990.195	2968.57	-1.55434	96.2572	11736	11736	MS2	8/216
High	aVEtPPLSSVNLLEGLSR	Unambiguous	1	1	Q14C86	N-Term(iTRAQ8plex); T4(Phosp)	HCD	1	0	1	1	T(4): 100.0; S(8): 0.0; S(9): 0.0; S(17): 0.0	37962	Unique	Used	190.921		184.903	157.159	235.069	133.823	211.877		65.9	7.20996e-06	561	0	6.52889	200	3	756.07	2266.2	-1.99307	92.0957	10537	10537	MS2	12/178
High	aVEYFQDNSPDSPELNk	Unambiguous	1	1	Q9UPT5	N-Term(iTRAQ8plex); K17(iTRAQ8plex)	HCD	1	0	1	1		44006	Unique	Used	8237.68	6002.38	6943.74	6081.48	9409.61	9627.52	7815.63	4817.99	66.98	6.14371e-06	613	0	9.4115	129	3	854.437	2561.3	-0.243574	62.6018	7567	7567	MS2	16/172
High	aVFVDLEPTVIDEVRTGtYR	Unambiguous	3	3	Q71U36;P68363;Q9BQE3	N-Term(iTRAQ8plex); T18(Phosp)	HCD	1	0	1	1	T(9): 0.0; T(16): 99.5; T(18): 0.5; Y(19): 0.0	37483	Not Unique	Not Used	1464.32	719.328	1346.45	635.232	1265.69	902.28	1009.67	585.25	36.72	0.00792732	745	1	8.16647	200	3	888.791	2664.36	0.147783	86.2329	9872	9872	MS2	6/188
High	aVGDEmGtVR	Unambiguous	1	1	Q13043	N-Term(iTRAQ8plex); M6(Oxidation); T8(Phosp)	HCD	1	0	1	1	T(8): 100.0	32044	Unique	Used	249.792	198.12	379.243	315.702	2368.85	4556.76	872.818	2274.83	61.43	1.43535e-05	97	0	7.3507	200	2	717.831	1434.65	-3.90943	32.5664	3290	3290	MS2	8/80
High	aVGDEMGtVR	Unambiguous	1	1	Q13043	N-Term(iTRAQ8plex); T8(Phosp)	HCD	1	0	1	1	T(8): 100.0	32722	Unique	Used	343.764	289.122	971.411	879.516	5344.36	9555.63	2321.68	6153.82	52.84	0.000103742	124	0	10.1481	200	2	709.834	1418.66	-3.40766	39.6281	4130	4130	MS2	8/80
High	aVGDEmGtVR	Unambiguous	1	1	Q13043	N-Term(iTRAQ8plex); M6(Oxidation); T8(Phosp)	HCD	1	0	1	1	T(8): 100.0	31870	Unique	Used		114.945	496.23	184.275	2319.85	3941.01	605.386	2065.2	50.77	0.000167092	93	0	1.85467	200	2	717.831	1434.66	-3.56908	30.7375	3076	3076	MS2	7/80
High	aVGDEmGtVR	Unambiguous	1	1	Q13043	N-Term(iTRAQ8plex); M6(Oxidation); T8(Phosp)	HCD	1	0	1	1	T(8): 100.0	32070	Unique	Used	205.326	261.283	423.833	484.735	2314.16	3823.47	850.168	2191.3	49.66	0.000215753	98	0	10.1496	200	2	717.831	1434.65	-3.82435	32.8406	3322	3322	MS2	7/80
High	aVGDEmGtVR	Unambiguous	1	1	Q13043	N-Term(iTRAQ8plex); M6(Oxidation); T8(Phosp)	HCD	1	0	1	1	T(8): 100.0	31979	Unique	Used	149.828	75.6205	556.023	451.642	3298.73	5544.28	1165.98	2855.15	46.52	0.000444587	90	0	3.27129	200	2	717.832	1434.66	-2.8033	31.8797	3210	3210	MS2	8/80
High	aVGDEmGtVR	Unambiguous	1	1	Q13043	N-Term(iTRAQ8plex); M6(Oxidation); T8(Phosp)	HCD	1	0	1	1	T(8): 100.0	31958	Unique	Used	140.813	139.271	521.962	392.607	3421.58	5837.46	1007.58	2813.06	46.17	0.0004819	90	0	5.06675	200	2	717.832	1434.66	-2.54804	31.6577	3184	3184	MS2	8/80
High	aVGDEmGtVR	Unambiguous	1	1	Q13043	N-Term(iTRAQ8plex); M6(Oxidation); T8(Phosp)	HCD	1	0	1	1	T(8): 100.0	32003	Unique	Used	227.288	147.362	338.764	484.883	2731.15	4875.33	932.738	2653.95	45.1	0.000616533	90	0	5.17534	200	2	717.832	1434.66	-2.46295	32.124	3239	3239	MS2	7/80
High	aVGDEmGtVR	Unambiguous	1	1	Q13043	N-Term(iTRAQ8plex); M6(Oxidation); T8(Phosp)	HCD	1	0	1	1	T(8): 100.0	31912	Unique	Used		87.7664	551.073	235.291	3632.95	6284.54	1279.96	3566.17	44.75	0.000668277	90	0	3.73893	200	2	717.832	1434.66	-2.71821	31.1812	3128	3128	MS2	8/80
High	aVGDEmGtVR	Unambiguous	1	1	Q13043	N-Term(iTRAQ8plex); M6(Oxidation); T8(Phosp)	HCD	1	0	1	1	T(8): 100.0	31892	Unique	Used	167.458	82.574	589.684	431.001	3598.74	6747.28	1107.97	3627.65	43.26	0.000941795	95	0	3.70168	200	2	717.831	1434.65	-3.99452	30.9677	3103	3103	MS2	8/80
High	aVGDEmGtVR	Unambiguous	1	1	Q13043	N-Term(iTRAQ8plex); M6(Oxidation); T8(Phosp)	HCD	1	0	1	1	T(8): 100.0	31938	Unique	Used	201.73	149.259	547.241	477.912	3295.82	6074.03	1282.69	3243.9	43.06	0.000986181	90	0	3.45103	200	2	717.832	1434.66	-2.88839	31.4419	3159	3159	MS2	7/80
High	aVGDEmGtVR	Unambiguous	1	1	Q13043	N-Term(iTRAQ8plex); M6(Oxidation); T8(Phosp)	HCD	1	0	1	1	T(8): 100.0	31631	Unique	Used	128.499	115.367	394.591	247.012	2212.51	4246.9	676.639	2139.66	39.65	0.0021625	90	0	1.76077	200	2	717.832	1434.66	-2.8033	27.9178	2759	2759	MS2	6/80
High	aVGDEmGtVR	Unambiguous	1	1	Q13043	N-Term(iTRAQ8plex); M6(Oxidation); T8(Phosp)	HCD	1	0	1	1	T(8): 100.0	32093	Unique	Used	207.999	254.045	343.769	302.585	2191.85	3768.86	866.734	1909.37	34.66	0.0068227	94	0	5.18494	200	2	717.831	1434.66	-3.22874	33.0782	3350	3350	MS2	6/80
High	aVGDEmGtVR	Unambiguous	1	1	Q13043	N-Term(iTRAQ8plex); M6(Oxidation); T8(Phosp)	HCD	1	0	1	1	T(8): 100.0	32025	Unique	Used	208.433		396.287	314.054	2445.06	4945.13	842.904	2466.81	34.58	0.00694955	90	0	1.79541	200	2	717.832	1434.66	-2.8033	32.343	3265	3265	MS2	6/80
High	aVGDEmGtVR	Unambiguous	1	1	Q13043	N-Term(iTRAQ8plex); M6(Oxidation); T8(Phosp)	HCD	1	0	1	1	T(8): 100.0	31637	Unique	Used	127.694		329.353	347.298	2529.99	4221.93	829.505	2176.66	33.8	0.00831681	90	0	2.08317	200	2	717.832	1434.66	-2.97347	27.9905	2767	2767	MS2	6/80
High	aVGDEmGtVR	Unambiguous	1	1	Q13043	N-Term(iTRAQ8plex); M6(Oxidation); T8(Phosp)	HCD	1	0	1	1	T(8): 100.0	32116	Unique	Used	329.704	220.295	513.368	358.757	2021.06	3827.13	807.117	1818.48	29.09	0.0246012	90	0	8.75557	200	2	717.832	1434.66	-2.8033	33.3104	3378	3378	MS2	8/80
High	aVLEEDEEVTEEAEmEPEDk	Unambiguous	1	1	Q9H4B7	N-Term(iTRAQ8plex); M15(Oxidation); K20(iTRAQ8plex)	HCD	1	0	1	1		43830	Unique	Used	1780.08	1611.66	1563.04	1515.79	1849.03	2371.76	1791.14	1207.45	87.67	5.6174e-08	657	0	2.93272	167	3	982.467	2945.39	-1.97795	60.9343	7356	7356	MS2	11/182
High	aVLEEDEEVTEEAEmEPEDk	Unambiguous	1	1	Q9H4B7	N-Term(iTRAQ8plex); M15(Oxidation); K20(iTRAQ8plex)	HCD	1	0	1	1		43841	Unique	Used	1522.66	1259.57	1637.99	1332.15	1824.36	1821.83	1527.78	887.55	87.56	6.11227e-08	697	0	5.86472	200	3	982.475	2945.41	6.22803	61.0302	7369	7369	MS2	11/182
High	aVLEEDEEVTEEAEmEPEDk	Unambiguous	1	1	Q9H4B7	N-Term(iTRAQ8plex); M15(Oxidation); K20(iTRAQ8plex)	HCD	1	0	1	1		43733	Unique	Used	3964.56	3137.25	3943.55	2743.9	4323.33	4306.67	3351.91	1643.77	72.54	1.75792e-06	631	0	2.52542	108	3	982.466	2945.38	-3.15912	60.0034	7239	7239	MS2	10/182
High	aVLEEDEEVTEEAEmEPEDk	Unambiguous	1	1	Q9H4B7	N-Term(iTRAQ8plex); M15(Oxidation); K20(iTRAQ8plex)	HCD	1	0	1	1		43796	Unique	Used	2118.34	1563.43	1747.11	1556.8	2116.49	2275.37	1705.78	1205.75	72.46	1.85871e-06	655	0	3.30951	171	3	982.468	2945.39	-0.548109	60.6025	7315	7315	MS2	10/182
High	aVLEEDEEVTEEAEMEPEDk	Unambiguous	1	1	Q9H4B7	N-Term(iTRAQ8plex); K20(iTRAQ8plex)	HCD	1	0	1	1		44132	Unique	Used	2691.79	2386.97	2643.1	2227.51	2733.8	3691.47	2791.31	1693.55	69.26	4.11462e-06	694	0	21.2248	164	3	977.142	2929.41	4.79706	63.7733	7718	7718	MS2	18/182
High	aVLEEDEEVTEEAEmEPEDk	Unambiguous	1	1	Q9H4B7	N-Term(iTRAQ8plex); M15(Oxidation); K20(iTRAQ8plex)	HCD	1	0	1	1		35076	Unique	Used	364.588	283.043	599.462	327.157	409.248	450.804	242.554	115.126	64.63	1.10192e-05	640	0	5.56388	200	3	982.468	2945.39	-1.10761	62.4896	6957	6957	MS2	13/182
High	aVLEEDEEVTEEAEmEPEDk	Unambiguous	1	1	Q9H4B7	N-Term(iTRAQ8plex); M15(Oxidation); K20(iTRAQ8plex)	HCD	1	0	1	1		35112	Unique	Used	238.505	237.722	194.972	234.451	283.684	315.213	204.307	118.937	62.22	1.97331e-05	658	0	2.70935	200	3	982.469	2945.39	-0.0507742	62.84	7000	7000	MS2	9/182
High	aVLEEDEEVTEEAEmEPEDk	Unambiguous	1	1	Q9H4B7	N-Term(iTRAQ8plex); M15(Oxidation); K20(iTRAQ8plex)	HCD	1	0	1	1		35427	Unique	Used	246.048	180.679	219.969	180.411	308.484	339.668	173.498		61.32	2.43877e-05	661	0	4.48838	200	3	982.469	2945.39	0.0113925	65.9261	7378	7378	MS2	8/182
High	aVLEEDEEVtEEAEMEPEDk	Unambiguous	1	1	Q9H4B7	N-Term(iTRAQ8plex); T10(Phosp); K20(iTRAQ8plex)	HCD	1	0	1	1	T(10): 100.0	43757	Unique	Used	1018.5	850.782	946.669	813.284	1135.07	1097.62	610.833	498.481	61.26	2.04624e-05	547	0	2.89506	200	3	1003.79	3009.36	-2.4973	60.2324	7268	7268	MS2	16/182
High	aVLEEDEEVTEEAEmEPEDk	Unambiguous	1	1	Q9H4B7	N-Term(iTRAQ8plex); M15(Oxidation); K20(iTRAQ8plex)	HCD	1	0	1	1		35207	Unique	Used	421.374	216.791	353.042	263.153	405.109	308.744	373.428	121.702	59.31	3.76861e-05	643	0	2.30106	200	3	982.466	2945.38	-2.53745	63.7782	7114	7114	MS2	13/182
High	aVLEEDEEVTEEAEmEPEDk	Unambiguous	1	1	Q9H4B7	N-Term(iTRAQ8plex); M15(Oxidation); K20(iTRAQ8plex)	HCD	1	0	1	1		35136	Unique	Used	415.087	305.405	352.874	336.206	432.974	606.472	311.489	154.432	56.55	7.27002e-05	657	0	2.34512	200	3	982.468	2945.39	-0.423775	63.0745	7029	7029	MS2	8/182
High	aVLEEDEEVTEEAEmEPEDk	Unambiguous	1	1	Q9H4B7	N-Term(iTRAQ8plex); M15(Oxidation); K20(iTRAQ8plex)	HCD	1	0	1	1		43885	Unique	Used	950.65	710.143	791.173	842.871	1088.46	1284.99	1442.84	1178.69	51.8	0.000218359	661	0	5.92447	200	3	982.469	2945.39	0.322226	61.4492	7422	7422	MS2	8/182
High	aVLEEDEEVTEEAEmEPEDkGH	Unambiguous	1	1	Q9H4B7	N-Term(iTRAQ8plex); M15(Oxidation); K20(iTRAQ8plex)	HCD	1	0	1	1		43526	Unique	Used	3641.67	2148.84	2097.01	2009.62	2825.6	2681.29	2304.05	1928.6	86.05	9.21242e-08	742	1	2.99704	156	3	1047.17	3139.49	4.28879	58.138	6991	6991	MS2	11/198
High	aVLEEDEEVTEEAEmEPEDkGH	Unambiguous	1	1	Q9H4B7	N-Term(iTRAQ8plex); M15(Oxidation); K20(iTRAQ8plex)	HCD	1	0	1	1		43603	Unique	Used	1856.58	1341.1	1302.67	1178.36	1750.27	1565.11	1318.58	1036.61	76.54	7.89678e-07	712	1	5.9558	200	3	1047.16	3139.46	-3.87652	58.8437	7083	7083	MS2	13/198
High	aVLEEDEEVTEEAEmEPEDkGH	Unambiguous	1	1	Q9H4B7	N-Term(iTRAQ8plex); M15(Oxidation); K20(iTRAQ8plex)	HCD	1	0	1	1		43747	Unique	Used	1837	1266.76	931.23	1162.51	1323.44	1579.75	1447.48	1064.06	72.96	1.81338e-06	717	1	0	200	3	1047.16	3139.47	-0.493732	60.1362	7256	7256	MS2	20/198
High	aVLEEDEEVTEEAEmEPEDkGH	Unambiguous	1	1	Q9H4B7	N-Term(iTRAQ8plex); M15(Oxidation); K20(iTRAQ8plex)	HCD	1	0	1	1		43263	Unique	Used	1765.32	1907.79	2228.06	1318.1	1977.68	1278.42	1211.87	1017.76	70.99	2.81442e-06	707	1	6.32854	200	3	1047.16	3139.48	1.48927	55.7883	6675	6675	MS2	16/198
High	aVLEEDEEVTEEAEmEPEDkGH	Unambiguous	1	1	Q9H4B7	N-Term(iTRAQ8plex); M15(Oxidation); K20(iTRAQ8plex)	HCD	1	0	1	1		43752	Unique	Used	1362.19	1301.7	832.213	716.851	925.594	1098.99	924.449	816.523	68.98	4.55937e-06	721	1	0	200	3	1047.16	3139.46	-3.29328	60.186	7262	7262	MS2	12/198
High	aVLEEDEEVTEEAEmEPEDkGH	Unambiguous	1	1	Q9H4B7	N-Term(iTRAQ8plex); M15(Oxidation); K20(iTRAQ8plex)	HCD	1	0	1	1		43654	Unique	Used	1643.95	1237.53	1177.33	1216.58	1422.34	1417.95	1274	888.282	68.81	4.6822e-06	712	1	11.6794	200	3	1047.16	3139.46	-3.87652	59.2861	7144	7144	MS2	9/198
High	aVLEEDEEVtEEAEMEPEDkGH	Unambiguous	1	1	Q9H4B7	N-Term(iTRAQ8plex); T10(Phosp); K20(iTRAQ8plex)	HCD	1	0	1	1	T(10): 100.0	43301	Unique	Used	5512.36	3198.72	2457.97	3116.93	2804.39	3936.48	2909.06	1948.29	66.69	6.01081e-06	561	1	7.60891	94	3	1068.49	3203.45	2.76123	56.1397	6721	6721	MS2	15/198
High	aVLEEDEEVTEEAEmEPEDkGH	Unambiguous	1	1	Q9H4B7	N-Term(iTRAQ8plex); M15(Oxidation); K20(iTRAQ8plex)	HCD	1	0	1	1		43714	Unique	Used	1883.92	1039.15	1054.14	1102.26	1442.82	1480.76	1232.52	951.65	58.35	5.28577e-05	723	1	1.95702	200	3	1047.16	3139.46	-3.05998	59.8328	7216	7216	MS2	8/198
High	aVLSPGSVFsPGR	Unambiguous	1	1	P27987	N-Term(iTRAQ8plex); S10(Phosp)	HCD	1	0	1	1	S(4): 0.0; S(7): 0.0; S(10): 100.0	35795	Unique	Used	4150.15	2019.02	3886.74	2561.77	5201.56	5013.27	5028.06	2008.51	59.91	2.03684e-05	372	0	12.3186	200	2	829.432	1657.86	-2.46146	69.3775	7820	7820	MS2	9/108
High	aVLsPGSVFSPGR	Unambiguous	1	1	P27987	N-Term(iTRAQ8plex); S4(Phosp)	HCD	1	0	1	1	S(4): 100.0; S(7): 0.0; S(10): 0.0	36243	Unique	Used	5759.61	2974.32	6281.17	3340.36	7204.88	4676.46	5028.49	2151.3	59.55	2.21287e-05	351	0	3.17435	200	2	829.434	1657.86	-0.988835	73.7119	8358	8358	MS2	9/108
High	aVLsPGSVFSPGR	Unambiguous	1	1	P27987	N-Term(iTRAQ8plex); S4(Phosp)	HCD	1	0	1	1	S(4): 100.0; S(7): 0.0; S(10): 0.0	36269	Unique	Used	8362.24	4143.74	7580.62	4597.93	9511.4	6455.27	7244.37	2857.66	57.53	3.52336e-05	346	0	5.61582	200	2	829.433	1657.86	-1.43062	73.958	8389	8389	MS2	9/108
High	aVLsPGSVFSPGR	Unambiguous	1	1	P27987	N-Term(iTRAQ8plex); S4(Phosp)	HCD	1	0	1	1	S(4): 100.0; S(7): 0.0; S(10): 0.0	36250	Unique	Used	623.893	339.713	677.469	286.057	961.232	734.968	881.34	424.969	56.36	4.61271e-05	376	0	3.98781	200	3	553.291	1657.86	-1.91734	73.777	8366	8366	MS2	8/108
High	aVLVDLEPGTMDsIR	Unambiguous	1	1	Q9H4B7	N-Term(iTRAQ8plex); S13(Phosp)	HCD	1	0	1	1	T(10): 0.0; S(13): 100.0	37026	Unique	Used	1234.31	746.617	1337.5	696.683	2070.9	1696.78	2466.78	1931.67	78.71	3.17623e-07	472	0	3.19404	146	3	667.341	2000.01	0.525455	81.3248	9299	9299	MS2	17/128
High	aVLVDLEPGTMDsIR	Unambiguous	1	1	Q9H4B7	N-Term(iTRAQ8plex); S13(Phosp)	HCD	1	0	1	1	T(10): 0.0; S(13): 100.0	37031	Unique	Used	883.857	322.634	663.609	437.513	1321.12	1228.15	1535.28	1065.43	73.94	9.38476e-07	465	0	2.35243	200	3	667.341	2000.01	0.342351	81.3844	9306	9306	MS2	15/128
High	aVLVDLEPGTMDsIR	Unambiguous	1	1	Q9H4B7	N-Term(iTRAQ8plex); S13(Phosp)	HCD	1	0	1	1	T(10): 0.0; S(13): 100.0	37007	Unique	Used	763.439	654.928	742.584	581.038	1316.58	947.982	1403.37	965.005	73.92	9.54973e-07	471	0	2.79889	200	3	667.344	2000.02	4.37064	81.1186	9275	9275	MS2	15/128
High	aVLVDLEPGTmDsIR	Unambiguous	1	1	Q9H4B7	N-Term(iTRAQ8plex); M11(Oxidation); S13(Phosp)	HCD	1	0	1	1	T(10): 0.0; S(13): 100.0	36371	Unique	Used	990.235	639.939	1004.64	474.49	1633.95	1211.35	1993.25	1319.87	54.74	7.82269e-05	466	0	1.48195	200	3	672.673	2016	0.288549	74.9493	8511	8511	MS2	13/128
High	aVLVDLEPGTMDsIR	Unambiguous	1	1	Q9H4B7	N-Term(iTRAQ8plex); S13(Phosp)	HCD	1	0	1	1	T(10): 0.0; S(13): 100.0	37027	Unique	Used	4708.78	2051.49	4076.25	1814.45	7882.77	5915.24	8243.2	6489.62	54.46	8.1646e-05	456	0	3.35975	200	2	1000.51	2000.01	-0.627485	81.331	9300	9300	MS2	11/128
High	aVLVDLEPGTMDsIR	Unambiguous	1	1	Q9H4B7	N-Term(iTRAQ8plex); S13(Phosp)	HCD	1	0	1	1	T(10): 0.4; S(13): 99.6	37047	Unique	Used	240.889	178.628	351.56	237.047	405.888	507.795	411.504	260.925	54.29	8.63949e-05	464	0	5.62375	200	3	667.341	2000.01	-0.0238589	81.543	9325	9325	MS2	12/128
High	aVLVDLEPGTMDsIR	Unambiguous	1	1	Q9H4B7	N-Term(iTRAQ8plex); S13(Phosp)	HCD	1	0	1	1	T(10): 0.0; S(13): 100.0	37008	Unique	Used	2396.79	1153.42	2385.81	1093.42	4596.46	3323.4	4454.67	3080.17	49.95	0.000241262	477	0	10.3219	200	2	1000.51	2000.02	4.68253	81.1262	9276	9276	MS2	10/128
High	aVLVDLEPGTMDsIR	Unambiguous	1	1	Q9H4B7	N-Term(iTRAQ8plex); S13(Phosp)	HCD	1	0	1	1	T(10): 0.0; S(13): 100.0	37009	Unique	Used	3736.91	1492.31	3448.02	1188.7	5942.43	4513.93	6244.62	4757.6	44.48	0.000843007	473	0	5.23972	200	2	1000.51	2000.01	0.593213	81.1462	9278	9278	MS2	15/128
High	aVLVDLEPGTmDsIR	Unambiguous	1	1	Q9H4B7	N-Term(iTRAQ8plex); M11(Oxidation); S13(Phosp)	HCD	1	0	1	1	T(10): 0.0; S(13): 100.0	36517	Unique	Used	506.54	372.715	446.748	376.164	698.254	399.177	779.773	372.635	37.45	0.00419137	466	0	11.0318	200	3	672.673	2016	0.288549	76.3443	8686	8686	MS2	13/128
High	aVLVDLEPGTmDsIR	Unambiguous	1	1	Q9H4B7	N-Term(iTRAQ8plex); M11(Oxidation); S13(Phosp)	HCD	1	0	1	1	T(10): 0.0; S(13): 100.0	36372	Unique	Used	1490.21	802.711	1508.86	816.418	2871.96	2040.64	3036.66	2148.54	37.39	0.004122	452	0	4.07942	200	2	1008.5	2016	-1.24882	74.9568	8512	8512	MS2	13/128
High	aVLVDLEPGTmDsIR	Unambiguous	1	1	Q9H4B7	N-Term(iTRAQ8plex); M11(Oxidation); S13(Phosp)	HCD	1	0	1	1	T(10): 0.6; S(13): 99.4	36399	Unique	Used	485.892	324.349	468.246	345.263	624.764	569.244	875.705	881.095	33.61	0.0101039	464	0	11.0987	200	3	672.672	2016	-0.074755	75.2191	8545	8545	MS2	5/128
High	aVLVDLEPGTmDsIR	Unambiguous	1	1	Q9H4B7	N-Term(iTRAQ8plex); M11(Oxidation); S13(Phosp)	HCD	1	0	1	1	T(10): 0.0; S(13): 100.0	36385	Unique	Used	1856.27	823.912	1532.67	855.571	2972.98	2180.63	3625.85	2745.74	33.45	0.0103927	460	0	2.71546	200	2	1008.5	2016	-2.7626	75.089	8528	8528	MS2	11/128
High	aVLVDLEPGTMDsIR	Unambiguous	1	1	Q9H4B7	N-Term(iTRAQ8plex); S13(Phosp)	HCD	1	0	1	1	T(10): 0.0; S(13): 100.0	37032	Unique	Used	2164.1	1018.87	1960.4	707.237	3436.65	2421.92	3934.39	2993.38	28.86	0.0296439	456	0	3.49564	200	2	1000.51	2000.01	-0.56645	81.3916	9307	9307	MS2	9/128
High	aVLVDLEPGTMDsIR	Unambiguous	1	1	Q9H4B7	N-Term(iTRAQ8plex); S13(Phosp)	HCD	1	0	1	1	T(10): 0.5; S(13): 99.5	37048	Unique	Used	504.776	278.31	561.395	405.904	830.542	831.481	1013.13	760.877	27.85	0.0383898	468	0	8.37125	200	2	1000.51	2000.01	-0.871625	81.5505	9326	9326	MS2	6/128
High	aVLVDLEPGTMDSIRssk	Unambiguous	1	1	Q9H4B7	N-Term(iTRAQ8plex); S16(Phosp); S17(Phosp); K18(iTRAQ8plex)	HCD	1	0	1	1	T(10): 0.0; S(13): 100.0; S(16): 99.3; S(17): 0.7	45337	Unique	Used	6424.58	3246.75	4090.12	3399.34	4918.53	5058.51	3727.84	1959.39	28.46	0.0470451	660	1	23.2486	200	3	896.125	2686.36	8.03587	75.1617	9164	9164	MS2	6/166
High	aVLVDLEPGTMDSIRSsk	Unambiguous	1	1	Q9H4B7	N-Term(iTRAQ8plex); S17(Phosp); K18(iTRAQ8plex)	HCD	1	0	1	1	T(10): 0.0; S(13): 49.9; S(16): 49.9; S(17): 0.3	45243	Unique	Used	5391.72	2903.69	3741.53	2285.88	5026	3475.13	4817.55	2838.71	28.13	0.047529	618	1	38.1589	200	3	869.467	2606.39	5.80878	74.2536	9051	9051	MS2	6/166
High	aVLVDLEPGTMDSIRSsk	Unambiguous	1	1	Q9H4B7	N-Term(iTRAQ8plex); S17(Phosp); K18(iTRAQ8plex)	HCD	1	0	1	1	T(10): 0.0; S(13): 49.9; S(16): 49.9; S(17): 0.2	45254	Unique	Used	3265.05	1998.62	2252.74	1598.59	3235.69	2480.11	3308.38	2126.05	27.24	0.0579613	614	1	30.4469	200	3	869.462	2606.37	-0.72472	74.3605	9064	9064	MS2	6/166
High	aVSDsFGPGEWDDR	Unambiguous	1	1	Q969X1	N-Term(iTRAQ8plex); S5(Phosp)	HCD	1	0	1	1	S(3): 0.0; S(5): 100.0	43584	Unique	Used	4751.81	3522.23	4925.57	3958.1	7633.39	5933.57	5689.12	3923.19	89.25	2.37114e-08	147	0	17.3524	122	3	641.282	1921.83	1.82602	58.6666	7060	7060	MS2	11/124
High	aVsDSFGPGEWDDR	Unambiguous	1	1	Q969X1	N-Term(iTRAQ8plex); S3(Phosp)	HCD	1	0	1	1	S(3): 99.6; S(5): 0.4	43651	Unique	Used	8190.28	5796.41	7347.47	5832.97	8495.12	6179.33	6234.22	3842.89	69.82	2.07949e-06	136	0	11.3567	200	2	961.414	1921.82	-2.96259	59.2635	7141	7141	MS2	8/124
High	aVsDSFGPGEWDDR	Unambiguous	1	1	Q969X1	N-Term(iTRAQ8plex); S3(Phosp)	HCD	1	0	1	1	S(3): 100.0; S(5): 0.0	43657	Unique	Used	3716.92	2587.89	3749.42	2687.83	4967.4	4524.1	3208.29	2671.56	66.95	4.02677e-06	135	0	17.0954	128	3	641.279	1921.82	-1.7945	59.315	7148	7148	MS2	9/124
High	aVsDSFGPGEWDDR	Unambiguous	1	1	Q969X1	N-Term(iTRAQ8plex); S3(Phosp)	HCD	1	0	1	1	S(3): 0.0; S(5): 100.0	43579	Unique	Used	7082.4	4766.34	7163.8	5593.29	9021.88	6527.81	7220.63	4537.8	58.15	3.05462e-05	143	0	15.5144	200	2	961.413	1921.82	-4.86814	58.6226	7054	7054	MS2	9/124
High	aVsDSFGPGEWDDR	Unambiguous	1	1	Q969X1	N-Term(iTRAQ8plex); S3(Phosp)	HCD	1	0	1	1	S(3): 99.6; S(5): 0.4	34995	Unique	Used	2520.97	1683.93	1788.52	1856.75	2432.32	1650.66	1375.11	997.579	46.99	0.000398985	147	0	2.24919	200	2	961.419	1921.83	2.05532	61.7156	6860	6860	MS2	6/124
High	aVSDsFGPGEWDDR	Unambiguous	1	1	Q969X1	N-Term(iTRAQ8plex); S5(Phosp)	HCD	1	0	1	1	S(3): 0.4; S(5): 99.6	34931	Unique	Used	1874	1411.41	1884.42	1573.45	2641.82	2458.07	2227.12	1498.58	27.27	0.0374073	138	0	26.4553	200	2	961.417	1921.83	-0.0407602	61.1215	6783	6783	MS2	6/124
High	aVsDSFGPGEWDDR	Unambiguous	1	1	Q969X1	N-Term(iTRAQ8plex); S3(Phosp)	HCD	1	0	1	1	S(3): 50.0; S(5): 50.0	34924	Unique	Used	2414.76	1361.24	2087.77	1840.55	2617.55	2202.99	2281.09	1367.43	16.63	0.433468	134	0	28.8236	200	2	961.416	1921.82	-1.2476	61.0587	6775	6775	MS2	6/124
High	aVTELNEPLSNEDR	Unambiguous	1	1	Q04917	N-Term(iTRAQ8plex)	HCD	1	0	1	1		42853	Unique	Used	5686.43	4107.32	4868.53	4220.23	6262.16	5896.5	4915.54	3561.85	82.29	1.17749e-07	350	0	51.9208	200	2	945.989	1890.97	-0.180107	52.0475	6183	6183	MS2	11/140
High	aVTELNEPLSNEDR	Unambiguous	1	1	Q04917	N-Term(iTRAQ8plex)	HCD	1	0	1	1		34259	Unique	Used	4855.27	3914.96	3690.33	3501.51	4872.68	4786.32	4110.47	2908.45	66.8	4.16828e-06	352	0	2.4356	200	2	945.988	1890.97	-0.954759	54.5422	5977	5977	MS2	10/140
High	aVTELNEPLSNEDR	Unambiguous	1	1	Q04917	N-Term(iTRAQ8plex)	HCD	1	0	1	1		34265	Unique	Used	1004.71	984.676	831.82	1089.75	1210.51	1799.61	1077.86	988.007	61.32	1.47217e-05	351	0	5.39252	200	3	630.994	1890.97	-2.09157	54.5958	5984	5984	MS2	13/140
High	aVtPVPTkTEEVSNLk	Unambiguous	1	1	Q6PKG0	N-Term(iTRAQ8plex); T3(Phosp); K8(iTRAQ8plex); K16(iTRAQ8plex)	HCD	1	0	1	1	T(3): 100.0; T(7): 0.0; T(9): 0.0; S(13): 0.0	52606	Unique	Used	9542.86	5570.22	4812.29	5406.84	3365.34	3877.09	3585.37	2312	24.28	0.0899533	482	1	32.829	200	3	902.515	2705.53	2.22652	56.715	6670	6670	MS2	11/156
High	aWALLQLDGtPR	Unambiguous	1	1	Q96MK2	N-Term(iTRAQ8plex); T10(Phosp)	HCD	1	0	1	1	T(10): 100.0	37692	Unique	Used	1968.71	1561.43	1806.94	1459.3	940.012	1187.35	1378.04	773.422	29.37	0.0230652	349	0	26.8232	200	2	862.955	1724.9	-1.14165	88.4875	10139	10139	MS2	6/104
High	aYHEQLsVAEITNAcFEPANQMVk	Unambiguous	5	5	Q71U36;P68363;Q13748;Q6PEY2;P68366	N-Term(iTRAQ8plex); S7(Phosp); C15(Carbamidomethyl); K24(iTRAQ8plex)	HCD	1	0	1	1	Y(2): 0.0; S(7): 100.0; T(12): 0.0	45469	Not Unique	Not Used	584.014	199.745	485.224	418.96	717.591	499.237	502.031	254.773	42.83	0.00238968	917	0	0	200	3	1146.89	3438.65	-6.42429	76.4198	9322	9322	MS2	17/248
High	aYHEQLsVAEITSScFEPNSQMVk	Unambiguous	1	1	Q9NY65	N-Term(iTRAQ8plex); S7(Phosp); C15(Carbamidomethyl); K24(iTRAQ8plex)	HCD	1	0	1	1	Y(2): 0.0; S(7): 100.0; T(12): 0.0; S(13): 0.0; S(14): 0.0; S(20): 0.0	45064	Unique	Used	733.572	412.215	748.132	579.074	791.006	694.768	884.201	458.635	40.96	0.00394025	983	0	0	200	3	1148.56	3443.67	5.51989	72.5475	8836	8836	MS2	15/254
High	aYHEQLsVAEITSScFEPNSQMVk	Unambiguous	1	1	Q9NY65	N-Term(iTRAQ8plex); S7(Phosp); C15(Carbamidomethyl); K24(iTRAQ8plex)	HCD	1	0	1	1	Y(2): 0.0; S(7): 100.0; T(12): 0.0; S(13): 0.0; S(14): 0.0; S(20): 0.0	45069	Unique	Used	845.236	463.235	990.814	1214.08	919.149	590.414	1120.54	373.893	38.41	0.00699426	970	0	5.60381	200	3	1148.56	3443.65	1.05347	72.5914	8842	8842	MS2	20/254
High	aYsFcGTVEYMAPEVVNR	Unambiguous	3	3	Q15418;P51812;Q9UK32	N-Term(iTRAQ8plex); S3(Phosp); C5(Carbamidomethyl)	HCD	1	0	1	1	Y(2): 0.5; S(3): 99.5; T(7): 0.0; Y(10): 0.0	36832	Not Unique	Not Used	462.165	289.155	358.459	430.597	390.874	422.762	410.548	425.313	34.02	0.007906	341	0	12.1139	200	3	826.376	2477.11	-1.75101	79.3923	9065	9065	MS2	11/160
High	aYSNsIVR	Unambiguous	1	1	Q9H1Z4	N-Term(iTRAQ8plex); S5(Phosp)	HCD	1	0	1	1	Y(2): 0.0; S(3): 0.0; S(5): 100.0	32709	Unique	Used	954.637	675.352	1311.59	993.602	4841.62	6348.21	4189.5	4498.43	38.86	0.00259392	115	0	10.5422	200	2	647.326	1293.65	-3.97246	39.497	4114	4114	MS2	7/68
High	aYsNSIVR	Unambiguous	1	1	Q9H1Z4	N-Term(iTRAQ8plex); S3(Phosp)	HCD	1	0	1	1	Y(2): 0.0; S(3): 100.0; S(5): 0.0	32907	Unique	Used	3075.11	2259.27	2490.28	1920.85	6576.99	4502.64	7369.62	5800.46	33.01	0.009976	99	0	10.6716	200	2	647.327	1293.65	-3.68938	41.4732	4353	4353	MS2	6/68
High	aYsPEYR	Unambiguous	1	1	Q9UDY2	N-Term(iTRAQ8plex); S3(Phosp)	HCD	1	0	1	1	Y(2): 0.3; S(3): 99.7; Y(6): 0.0	32214	Unique	Used	4898.02	6412.66	4191.19	6885.54	3639.12	8055.06	4415.8	4896.3	23.81	0.0829768	66	0	7.83849	200	2	635.293	1269.58	-2.0015	34.3481	3500	3500	MS2	6/52
High	aYsPEYR	Unambiguous	1	1	Q9UDY2	N-Term(iTRAQ8plex); S3(Phosp)	HCD	1	0	1	1	Y(2): 0.3; S(3): 99.7; Y(6): 0.0	32248	Unique	Used	3545.88	3455.06	3127.32	4005.89	3126.12	4323.36	3110.24	2634.06	21.79	0.132116	77	0	18.3348	200	2	635.291	1269.57	-5.36678	34.6879	3541	3541	MS2	4/52
High	aYsPEYR	Unambiguous	1	1	Q9UDY2	N-Term(iTRAQ8plex); S3(Phosp)	HCD	1	0	1	1	Y(2): 0.3; S(3): 99.7; Y(6): 0.0	32134	Unique	Used	3711.56	4230.69	3688.28	5065.37	3120.41	5525.89	3441.92	3201.79	19.81	0.208428	66	0	13.6363	200	2	635.293	1269.58	-1.8092	33.5063	3401	3401	MS2	6/52
High	aYsPEYR	Unambiguous	1	1	Q9UDY2	N-Term(iTRAQ8plex); S3(Phosp)	HCD	1	0	1	1	Y(2): 0.4; S(3): 99.2; Y(6): 0.4	32261	Unique	Used	3069.45	3415.05	2754.66	3536.1	2849.83	4210.71	2904.56	2797.76	18.42	0.287049	66	0	19.0355	200	2	635.293	1269.58	-2.57841	34.8182	3557	3557	MS2	4/52
High	aYsPEYR	Unambiguous	1	1	Q9UDY2	N-Term(iTRAQ8plex); S3(Phosp)	HCD	1	0	1	1	Y(2): 0.3; S(3): 99.7; Y(6): 0.0	32196	Unique	Used	7278.22	8786.15	6354.69	10286.4	5505.96	11454.6	6260.81	6228.29	17.13	0.386328	66	0	4.63321	200	2	635.293	1269.58	-1.8092	34.1737	3479	3479	MS2	6/52
High	aYsPEYR	Unambiguous	1	1	Q9UDY2	N-Term(iTRAQ8plex); S3(Phosp)	HCD	1	0	1	1	Y(2): 0.3; S(3): 99.7; Y(6): 0.0	32178	Unique	Used	17572.1	21200.4	14315.7	23844.7	11974.3	26886.1	14958.7	14649.4	17.11	0.388112	66	0	4.56756	118	2	635.294	1269.58	-1.32845	33.9611	3455	3455	MS2	6/52
High	aYsPEYR	Unambiguous	1	1	Q9UDY2	N-Term(iTRAQ8plex); S3(Phosp)	HCD	1	0	1	1	Y(2): 0.3; S(3): 99.7; Y(6): 0.0	32156	Unique	Used	105099	136285	90870.5	158749	74058.3	176866	94142.5	91039.9	16.3	0.467688	83	0	7.51948	24	2	635.295	1269.58	0.1138	33.7362	3428	3428	MS2	6/52
High	aYsPEYR	Unambiguous	1	1	Q9UDY2	N-Term(iTRAQ8plex); S3(Phosp)	HCD	1	0	1	1	Y(2): 0.3; S(3): 99.7; Y(6): 0.0	32220	Unique	Used	4184.35	5019.15	3723.91	5662.82	3142.08	6608.57	3935.47	3936.03	15.44	0.570107	82	0	6.7643	200	2	635.294	1269.58	-1.13615	34.4182	3508	3508	MS2	4/52
High	aYSsFGGGR	Unambiguous	1	1	Q15056	N-Term(iTRAQ8plex); S4(Phosp)	HCD	1	0	1	1	Y(2): 0.3; S(3): 49.8; S(4): 49.8	32407	Unique	Used	1151.05	1053.84	965.806	1007.31	2941.54	3689.07	4835.52	5855.43	14.36	0.731066	63	0	6.36669	200	2	643.296	1285.58	-2.59802	36.2718	3734	3734	MS2	6/66
High	cALEDETYADGAETEVDcNR	Unambiguous	1	1	Q12841	N-Term(iTRAQ8plex); C1(Carbamidomethyl); C18(Carbamidomethyl)	HCD	1	0	1	1		42555	Unique	Used	1693.91	2346.71	1831.65	2239.4	3609.01	7536.55	3136.86	2392.63	56.06	4.94261e-05	283	0	10.9806	154	3	874.713	2622.13	0.676615	49.3622	5826	5826	MS2	14/180
High	cAsLEEILSQR	Unambiguous	1	1	Q53GL0	N-Term(iTRAQ8plex); C1(Carbamidomethyl); S3(Phosp)	HCD	1	0	1	1	S(3): 100.0; S(9): 0.0	35957	Unique	Used	1041.65	968.881	1097.63	1286.54	637.834	779.392	701.848	553.222	51.48	0.000141892	222	0	7.83518	200	3	563.943	1689.82	-1.63824	70.9142	8014	8014	MS2	13/94
High	cAsLEEILSQR	Unambiguous	1	1	Q53GL0	N-Term(iTRAQ8plex); C1(Carbamidomethyl); S3(Phosp)	HCD	1	0	1	1	S(3): 100.0; S(9): 0.0	35956	Unique	Used	3501.35	2388.42	3807.52	4000.11	1407.82	2095.67	1786.97	1116.21	20.91	0.161792	238	0	19.3494	200	2	845.413	1689.82	-0.113265	70.9066	8013	8013	MS2	13/94
High	cDLEDER	Unambiguous	4	4	O95716;P62834;P61224;A6NIZ1	N-Term(iTRAQ8plex); C1(Carbamidomethyl)	HCD	1	0	1	1		31517	Not Unique	Not Used	2326.09	1942.16	1846.12	2408.88	2892.23	2374.32	2424.34	1560.57	32.3	0.0117478	75	0	4.87898	200	2	620.791	1240.57	-3.22514	26.323	2588	2588	MS2	5/56
High	cDNcPYNHNPDQADTDNNGEGDAcAADIDGDGILNER	Unambiguous	1	1	P07996	N-Term(iTRAQ8plex); C1(Carbamidomethyl); C4(Carbamidomethyl); C24(Carbamidomethyl)	HCD	1	0	1	1		52298	Unique	Used	944.652	1027.81	851.643	903.277	1185.05	1042.01	899.756	822.637	67.62	3.61532e-06	418	0	0.972096	48	3	1466.27	4396.79	-0.611274	53.7752	6301	6301	MS2	17/424
High	cDNcPYNHNPDQADTDNNGEGDAcAADIDGDGILNER	Unambiguous	1	1	P07996	N-Term(iTRAQ8plex); C1(Carbamidomethyl); C4(Carbamidomethyl); C24(Carbamidomethyl)	HCD	1	0	1	1		52228	Unique	Used	2846.42	1467.63	1720.98	2486.92	3398.01	2717.81	1395.54		59.37	2.6475e-05	458	0	1.21087	20	3	1466.27	4396.81	2.2206	53.1153	6217	6217	MS2	15/424
High	cDNcPYNHNPDQADTDNNGEGDAcAADIDGDGILNER	Unambiguous	1	1	P07996	N-Term(iTRAQ8plex); C1(Carbamidomethyl); C4(Carbamidomethyl); C24(Carbamidomethyl)	HCD	1	0	1	1		57414	Unique	Used	119.291	134.877	191.426	146.79		182.628	145.793		48.05	0.000401872	513	0	5.60871	200	3	1466.28	4396.81	4.21955	53.9202	5432	5432	MS2	12/424
High	cDNcPYNHNPDQADTDNNGEGDAcAADIDGDGILNER	Unambiguous	1	1	P07996	N-Term(iTRAQ8plex); C1(Carbamidomethyl); C4(Carbamidomethyl); C24(Carbamidomethyl)	HCD	1	0	1	1		52207	Unique	Used	125.197		153.607	129.117	170.236	99.0785	150.889		29.07	0.0366684	592	0	0	200	3	1466.28	4396.84	9.13362	52.9013	6191	6191	MS2	8/424
High	cDNcPYNHNPDQADTDNNGEGDAcAADIDGDGILNER	Unambiguous	1	1	P07996	N-Term(iTRAQ8plex); C1(Carbamidomethyl); C4(Carbamidomethyl); C24(Carbamidomethyl)	HCD	1	0	1	1		57415	Unique	Used	145.298	188.059	157.851	188.892	285.235	206.52	135.057		27.02	0.0509433	513	0	5.60871	200	3	1466.28	4396.81	4.21955	53.9278	5433	5433	MS2	7/424
High	cDNLGQWTAPAPVcQALQcQDLPVPNEAR	Unambiguous	1	1	P16109	N-Term(iTRAQ8plex); C1(Carbamidomethyl); C14(Carbamidomethyl); C19(Carbamidomethyl)	HCD	1	0	1	1		46086	Unique	Used	248.682	171.641	266.366	248.924	287.526	277.594	457.996	162.279	74.54	1.86151e-06	1059	0	4.333	200	3	1204.92	3612.73	0.144112	82.4405	10063	10063	MS2	14/326
High	cDNLGQWTAPAPVcQALQcQDLPVPNEAR	Unambiguous	1	1	P16109	N-Term(iTRAQ8plex); C1(Carbamidomethyl); C14(Carbamidomethyl); C19(Carbamidomethyl)	HCD	1	0	1	1		46083	Unique	Used	338.991	162.746	208.724	276.099	304.699	294.064	352.285	169.872	60.48	4.69619e-05	1049	0	1.25945	200	3	1204.92	3612.74	2.57691	82.406	10059	10059	MS2	15/326
High	cDSSPDsAEDVR	Unambiguous	1	1	P02765	N-Term(iTRAQ8plex); C1(Carbamidomethyl); S7(Phosp)	HCD	1	0	1	1	S(3): 0.0; S(4): 0.0; S(7): 100.0	49218	Unique	Used	60986.6	46254.3	53207.4	59383.7	55730.7	56629.7	42135.6	28555.2	66.69	4.2752e-06	77	0	12.2307	40	2	861.353	1721.7	-0.361488	24.1089	2605	2605	MS2	7/104
High	cDSSPDsAEDVR	Unambiguous	1	1	P02765	N-Term(iTRAQ8plex); C1(Carbamidomethyl); S7(Phosp)	HCD	1	0	1	1	S(3): 0.0; S(4): 0.0; S(7): 100.0	49243	Unique	Used	20377.8	14894.5	18857	20442.6	18652.6	19355	14501.5	9592.48	66.61	4.35468e-06	95	0	12.3574	120	2	861.352	1721.7	-1.1414	24.3554	2635	2635	MS2	7/104
High	cDSSPDsAEDVR	Unambiguous	1	1	P02765	N-Term(iTRAQ8plex); C1(Carbamidomethyl); S7(Phosp)	HCD	1	0	1	1	S(3): 0.0; S(4): 0.0; S(7): 100.0	39891	Unique	Used	6102.35	4566.76	5556.08	5951.15	6030.68	5017.57	4407.69	3149.39	61.21	1.50993e-05	97	0	2.99277	200	2	861.352	1721.7	-1.56681	24.4832	2629	2629	MS2	7/104
High	cDSSPDsAEDVR	Unambiguous	1	1	P02765	N-Term(iTRAQ8plex); C1(Carbamidomethyl); S7(Phosp)	HCD	1	0	1	1	S(3): 0.0; S(4): 0.0; S(7): 100.0	39865	Unique	Used	28586.3	18657.1	26132.6	24767	26379.4	23528.8	18912.1	13214.9	56.22	4.76383e-05	77	0	3.42291	56	2	861.353	1721.7	-0.361488	24.2354	2598	2598	MS2	10/104
High	cDSSPDsAEDVR	Unambiguous	1	1	P02765	N-Term(iTRAQ8plex); C1(Carbamidomethyl); S7(Phosp)	HCD	1	0	1	1	S(3): 0.0; S(4): 0.0; S(7): 100.0	39838	Unique	Used	4912.88	3817.37	5425.93	5724.27	5050.96	4678.61	3668.28	2730.36	54.92	6.42623e-05	95	0	1.79132	200	2	861.352	1721.7	-1.3541	23.9641	2565	2565	MS2	6/104
High	cDSSPDsAEDVR	Unambiguous	1	1	P02765	N-Term(iTRAQ8plex); C1(Carbamidomethyl); S7(Phosp)	HCD	1	0	1	1	S(3): 0.0; S(4): 0.0; S(7): 100.0	49274	Unique	Used	6949.36	5828.54	6110.36	6474.94	6442.53	7326.89	4527.44	3068.63	52.38	0.000115334	99	0	30.1238	200	2	861.351	1721.69	-2.41762	24.6586	2672	2672	MS2	11/104
High	cDSSPDsAEDVR	Unambiguous	1	1	P02765	N-Term(iTRAQ8plex); C1(Carbamidomethyl); S7(Phosp)	HCD	1	0	1	1	S(3): 0.0; S(4): 0.0; S(7): 100.0	49209	Unique	Used	20640.6	16917.2	19395.6	20921.5	19133	22654.3	13627.7	8927.88	47.6	0.000346702	95	0	41.8564	179	2	861.352	1721.7	-0.928697	24.0169	2594	2594	MS2	6/104
High	cDSSPDsAEDVR	Unambiguous	1	1	P02765	N-Term(iTRAQ8plex); C1(Carbamidomethyl); S7(Phosp)	HCD	1	0	1	1	S(3): 0.0; S(4): 0.0; S(7): 100.0	39917	Unique	Used	2464.29	1735.78	2115.15	2297.93	2360.02	1949.86	1749.76	1166.08	45.22	0.000599731	80	0	3.83882	200	2	861.354	1721.7	0.418424	24.7353	2660	2660	MS2	8/104
High	cDSSPDsAEDVR	Unambiguous	1	1	P02765	N-Term(iTRAQ8plex); C1(Carbamidomethyl); S7(Phosp)	HCD	1	0	1	1	S(3): 0.0; S(4): 0.0; S(7): 100.0	39848	Unique	Used	2909.05	2624.37	3695.8	3026.41	4640.99	5594.95	4945.28	4051.6	28.55	0.0278584	83	0	19.4531	200	3	574.571	1721.7	0.197911	24.0605	2577	2577	MS2	9/104
High	cDSSPDsAEDVR	Unambiguous	1	1	P02765	N-Term(iTRAQ8plex); C1(Carbamidomethyl); S7(Phosp)	HCD	1	0	1	1	S(3): 0.0; S(4): 0.0; S(7): 100.0	49294	Unique	Used	4765.25	4393.46	5310.09	5140.53	4549.52	5136	3157.09	2059.91	25.93	0.050928	95	0	37.1387	200	2	861.352	1721.7	-0.928697	24.8461	2696	2696	MS2	8/104
High	cDSSPDsAEDVR	Unambiguous	1	1	P02765	N-Term(iTRAQ8plex); C1(Carbamidomethyl); S7(Phosp)	HCD	1	0	1	1	S(3): 0.0; S(4): 0.0; S(7): 100.0	39874	Unique	Used	1556.75	1750.48	3603.26	1749.6	2266.53	2070.18	1501.48	1389.98	23.76	0.0839376	97	0	15.6781	200	3	574.571	1721.7	-0.652902	24.3093	2608	2608	MS2	12/104
High	cDSSPDsAEDVR	Unambiguous	1	1	P02765	N-Term(iTRAQ8plex); C1(Carbamidomethyl); S7(Phosp)	HCD	1	0	1	1	S(3): 0.0; S(4): 0.0; S(7): 100.0	39943	Unique	Used	1413.35	1116.17	1504.44	1451.48	1373.69	1320.73	1098.38	708.446	21.99	0.12617	98	0	13.926	200	2	861.351	1721.69	-2.63033	24.9856	2691	2691	MS2	5/104
High	cDSSPDsAEDVRk	Unambiguous	1	1	P02765	N-Term(iTRAQ8plex); C1(Carbamidomethyl); S7(Phosp); K13(iTRAQ8plex)	HCD	1	0	1	1	S(3): 0.4; S(4): 0.0; S(7): 99.6	49770	Unique	Used	8452.69	4723.41	6023.55	6127.24	7211.22	6494.43	4234.09	3326.91	32.63	0.0108882	294	1	21.2565	200	2	1077.5	2154	-2.00628	29.4668	3267	3267	MS2	6/114
High	cDsVEHLR	Unambiguous	0	0		N-Term(iTRAQ8plex); C1(Carbamidomethyl); S3(Phosp)	HCD	1	0	1	1	S(3): 100.0	40332	No Proteins	Not Used	6866.39	6968.7	8497.75	8026.26	7995.04	8338.21	6138.49	4691.75	19.66	0.215753	75	0	7.83708	200	2	700.319	1399.63	-2.32722	28.6549	3158	3158	MS2	6/62
High	cENTPLIGREsPPPSYTSSMR	Unambiguous	1	1	Q9C0H2	N-Term(iTRAQ8plex); C1(Carbamidomethyl); S11(Phosp)	HCD	1	0	1	1	T(4): 0.0; S(11): 100.0; S(15): 0.0; Y(16): 0.0; T(17): 0.0; S(18): 0.0; S(19): 0.0	43166	Unique	Used	3796.35	2526.7	3529.82	3359.67	2756.42	2211.32	2959.79	1394.38	30.97	0.0203158	508	1	5.2388	160	3	921.76	2763.27	-4.46494	54.9151	6559	6559	MS2	12/230
High	cGAcPPGYSGNGIQcTDVDEck	Unambiguous	1	1	P07996	N-Term(iTRAQ8plex); C1(Carbamidomethyl); C4(Carbamidomethyl); C15(Carbamidomethyl); C21(Carbamidomethyl); K22(iTRAQ8plex)	HCD	1	0	1	1		51644	Unique	Used	3245.76	2882.04	2160.04	3471.16	3043.04	3689.08	2392.8	1795.23	57.19	4.83193e-05	506	0	3.24297	186	3	1018.46	3053.36	-1.54544	47.5756	5516	5516	MS2	20/212
High	cGPGWLGSQcEcSEEDYRPSQQDEcSPR	Unambiguous	1	1	P05106	N-Term(iTRAQ8plex); C1(Carbamidomethyl); C10(Carbamidomethyl); C12(Carbamidomethyl); C25(Carbamidomethyl)	HCD	1	0	1	1		51809	Unique	Used	2256.47	1736.98	1577.89	2529.35	2200.23	2495.35	2060.65	1630.04	39.11	0.00244882	339	0	1.77055	149	3	1226.84	3678.51	-4.12562	49.1372	5714	5714	MS2	22/290
High	cGPGWLGSQcEcSEEDYRPSQQDEcSPR	Unambiguous	1	1	P05106	N-Term(iTRAQ8plex); C1(Carbamidomethyl); C10(Carbamidomethyl); C12(Carbamidomethyl); C25(Carbamidomethyl)	HCD	1	0	1	1		51793	Unique	Used	12659.8	10250.3	9349.52	12528.1	13254.1	13957.9	12303.5	7891.02	28.71	0.0268508	372	0	0.454717	29	3	1226.85	3678.53	0.155207	48.992	5695	5695	MS2	23/290
High	cGPGWLGSQcEcSEEDYRPSQQDEcSPR	Unambiguous	1	1	P05106	N-Term(iTRAQ8plex); C1(Carbamidomethyl); C10(Carbamidomethyl); C12(Carbamidomethyl); C25(Carbamidomethyl)	HCD	1	0	1	1		51768	Unique	Used	9585.48	8796.79	8274	11020.6	10987.4	11689.8	9276.86	6899.86	27.52	0.0353148	353	0	0.888808	48	3	1226.84	3678.52	-1.73632	48.7546	5665	5665	MS2	24/290
High	cGPGWLGSQcEcSEEDYRPSQQDEcSPR	Unambiguous	1	1	P05106	N-Term(iTRAQ8plex); C1(Carbamidomethyl); C10(Carbamidomethyl); C12(Carbamidomethyl); C25(Carbamidomethyl)	HCD	1	0	1	1		51819	Unique	Used	1499.31	1506.15	1262.15	1537.82	1849.49	1668.79	1621.32	1102.83	25.52	0.0559702	346	0	2.39535	200	3	1226.85	3678.52	-1.03944	49.2343	5726	5726	MS2	15/290
High	cGsPSDSSTTEEMEVAVSk	Unambiguous	1	1	P31751	N-Term(iTRAQ8plex); C1(Carbamidomethyl); S3(Phosp); K19(iTRAQ8plex)	HCD	1	0	1	1	S(3): 99.6; S(5): 0.4; S(7): 0.0; S(8): 0.0; T(9): 0.0; T(10): 0.0; S(18): 0.0	52382	Unique	Used	1917.24	1370.33	1396.48	1470.43	2347.79	2062.25	1446.95	1236.44	38.59	0.00330672	478	0	27.6799	200	3	897.082	2689.23	4.41803	54.5704	6401	6401	MS2	17/174
High	cGsPTAMEIDkR	Unambiguous	1	1	P27987	N-Term(iTRAQ8plex); C1(Carbamidomethyl); S3(Phosp); K11(iTRAQ8plex)	HCD	1	0	1	1	S(3): 100.0; T(5): 0.0	41713	Unique	Used	14110.6	10042.5	11599.6	10284.3	8820.06	10829.3	10176.5	5594.45	24.54	0.0701385	336	1	8.92446	140	3	685.004	2053	-4.52733	41.6529	4815	4815	MS2	7/104
High	cLDVDEcETEVcPGENk	Unambiguous	1	1	Q96HD1	N-Term(iTRAQ8plex); C1(Carbamidomethyl); C7(Carbamidomethyl); C12(Carbamidomethyl); K17(iTRAQ8plex)	HCD	1	0	1	1		52002	Unique	Used	2188.54	1638.73	1928.88	1860.05	2447.29	2280.05	1949.66	1456.02	58.68	3.15082e-05	465	0	50.964	200	3	888.077	2662.22	-3.25339	50.9409	5945	5945	MS2	14/154
High	cLGFAGLQVPcsPSSR	Unambiguous	1	1	Q9Y2L6	N-Term(iTRAQ8plex); C1(Carbamidomethyl); C11(Carbamidomethyl); S12(Phosp)	HCD	1	0	1	1	S(12): 49.9; S(14): 0.2; S(15): 49.9	45047	Unique	Used	643.359	517.478	619.621	596	696.955	1151.75	948.584	651.986	44.95	0.0006382	322	0	27.7464	200	3	707.338	2120	1.41838	72.3911	8816	8816	MS2	7/142
High	cLsDPGPHPEPGEGEPFFPk	Unambiguous	1	1	P19634	N-Term(iTRAQ8plex); C1(Carbamidomethyl); S3(Phosp); K20(iTRAQ8plex)	HCD	1	0	1	1	S(3): 100.0	44538	Unique	Used	5775.85	2914.64	4889.2	4065.1	4408.05	8344.57	4769.93	1729.96	25.58	0.080518	582	0	8.54496	200	3	961.457	2882.36	-4.40766	67.6079	8205	8205	MS2	16/176
High	cLsLVmDDEIESEAk	Unambiguous	1	1	Q0ZGT2	N-Term(iTRAQ8plex); C1(Carbamidomethyl); S3(Phosp); M6(Oxidation); K15(iTRAQ8plex)	HCD	1	0	1	1	S(3): 100.0; S(12): 0.0	44406	Unique	Used	2755.18	1980.28	2185.38	2564.77	6426.03	10376.2	6068.53	5353.11	60.01	2.32963e-05	467	0	6.38324	198	3	815.059	2443.16	0.956145	66.3473	8047	8047	MS2	14/132
High	cLsLVmDDEIESEAk	Unambiguous	1	1	Q0ZGT2	N-Term(iTRAQ8plex); C1(Carbamidomethyl); S3(Phosp); M6(Oxidation); K15(iTRAQ8plex)	HCD	1	0	1	1	S(3): 100.0; S(12): 0.0	44412	Unique	Used	2880.71	2101.86	2345.85	2417.61	6482.44	10653.3	5876.91	5438.4	59.94	2.42832e-05	479	0	12.8119	174	3	815.055	2443.15	-4.21516	66.4029	8054	8054	MS2	14/132
High	cLsLVMDDEIESEAk	Unambiguous	1	1	Q0ZGT2	N-Term(iTRAQ8plex); C1(Carbamidomethyl); S3(Phosp); K15(iTRAQ8plex)	HCD	1	0	1	1	S(3): 100.0; S(12): 0.0	45571	Unique	Used	1927.25	1413.68	1753.62	1417.38	6220.18	12018.5	5413.12	4487.95	54.61	8.38903e-05	485	0	19.6371	200	3	809.728	2427.17	1.45752	77.4041	9445	9445	MS2	14/132
High	cLsLVmDDEIESEAk	Unambiguous	1	1	Q0ZGT2	N-Term(iTRAQ8plex); C1(Carbamidomethyl); S3(Phosp); M6(Oxidation); K15(iTRAQ8plex)	HCD	1	0	1	1	S(3): 100.0; S(12): 0.0	44437	Unique	Used	2495.12	1803.81	1886.01	1915.02	4615.19	7115.85	4544.35	3758.1	52.13	0.000146352	478	0	13.011	200	3	815.059	2443.16	1.78055	66.6446	8084	8084	MS2	13/132
High	cLsLVmDDEIESEAk	Unambiguous	1	1	Q0ZGT2	N-Term(iTRAQ8plex); C1(Carbamidomethyl); S3(Phosp); M6(Oxidation); K15(iTRAQ8plex)	HCD	1	0	1	1	S(3): 100.0; S(12): 0.0	35907	Unique	Used	532.739	371.283	555.305	836.047	1392.32	2254.77	1107.25	984.287	49.99	0.000232034	463	0	13.3831	200	3	815.058	2443.16	-0.168047	70.4221	7954	7954	MS2	12/132
High	cLsLVMDDEIESEAk	Unambiguous	1	1	Q0ZGT2	N-Term(iTRAQ8plex); C1(Carbamidomethyl); S3(Phosp); K15(iTRAQ8plex)	HCD	1	0	1	1	S(3): 100.0; S(12): 0.0	45595	Unique	Used	6139.67	4411.36	4985.8	5207.45	20786.2	35297.4	15986.5	15951.2	45.8	0.000623374	474	0	22.6001	54	3	809.727	2427.17	0.703117	77.6444	9474	9474	MS2	13/132
High	cLsLVmDDEIESEAk	Unambiguous	1	1	Q0ZGT2	N-Term(iTRAQ8plex); C1(Carbamidomethyl); S3(Phosp); M6(Oxidation); K15(iTRAQ8plex)	HCD	1	0	1	1	S(3): 100.0; S(12): 0.0	35931	Unique	Used	402.679	409.401	522.859	1036.97	1303.68	1785.74	1036.27	954.998	43.1	0.00116078	474	0	15.9012	200	3	815.054	2443.15	-4.96463	70.6608	7983	7983	MS2	13/132
High	cLsLVmDDEIESEAk	Unambiguous	1	1	Q0ZGT2	N-Term(iTRAQ8plex); C1(Carbamidomethyl); S3(Phosp); M6(Oxidation); K15(iTRAQ8plex)	HCD	1	0	1	1	S(3): 100.0; S(12): 0.0	36742	Unique	Used	972.272	940.73	854.091	661.059	2395.59	3768	1834.6	1699.96	37.46	0.00423557	472	0	31.8654	200	3	815.052	2443.14	-6.91325	78.4879	8956	8956	MS2	13/132
High	cPLNPHSHLGtYGVFTNAAFDPSP	Unambiguous	1	1	P16109	N-Term(iTRAQ8plex); C1(Carbamidomethyl); T11(Phosp)	HCD	1	0	1	1	S(7): 0.0; T(11): 99.3; Y(12): 0.7; T(16): 0.0; S(23): 0.0	45671	Unique	Used	398.753	283.013	339.373	317.712	1404.28	780.739	2799.16	2426.24	34.66	0.00909665	532	0	18.7353	200	3	995.131	2983.38	0.695907	78.3739	9565	9565	MS2	11/242
High	cPLNPHSHLGTyGVFTNAAFDPSP	Unambiguous	1	1	P16109	N-Term(iTRAQ8plex); C1(Carbamidomethyl); Y12(Phosp)	HCD	1	0	1	1	S(7): 0.0; T(11): 50.0; Y(12): 50.0; T(16): 0.0; S(23): 0.0	45294	Unique	Used	1211.48	742.109	1121.35	997.938	961.55	735.166	909.844	336.731	24.66	0.0875467	512	0	36.7448	200	3	995.13	2983.37	-0.408848	74.7419	9112	9112	MS2	16/242
High	cPNPPVQENFDVNk	Unambiguous	1	1	P05090	N-Term(iTRAQ8plex); C1(Carbamidomethyl); K14(iTRAQ8plex)	HCD	1	0	1	1		52213	Unique	Used	3420.57	1544.58	3068.14	1658.01	4137.52	3207.83	3256.95	1474.94	43.51	0.00125898	565	0	15.833	200	3	756.068	2266.19	6.02435	52.9679	6199	6199	MS2	12/132
High	cSGPGLsPGMVR	Unambiguous	1	1	P21333	N-Term(iTRAQ8plex); C1(Carbamidomethyl); S7(Phosp)	HCD	1	0	1	1	S(2): 0.0; S(7): 100.0	42642	Unique	Used	15660.4	11725.9	17306.8	17223.7	15162.2	19400.3	16934.1	10984	72.28	1.1802e-06	163	0	4.3202	51	3	534.588	1601.75	0.621465	50.13	5930	5930	MS2	11/98
High	cSGPGLsPGMVR	Unambiguous	1	1	P21333	N-Term(iTRAQ8plex); C1(Carbamidomethyl); S7(Phosp)	HCD	1	0	1	1	S(2): 0.0; S(7): 100.0	42666	Unique	Used	69295.2	57396	54057.1	69320.1	72172.4	76099.9	64569.9	47639.9	66.65	4.31476e-06	147	0	3.4182	4	3	534.589	1601.75	1.87894	50.3412	5959	5959	MS2	10/98
High	cSGPGLsPGMVR	Unambiguous	1	1	P21333	N-Term(iTRAQ8plex); C1(Carbamidomethyl); S7(Phosp)	HCD	1	0	1	1	S(2): 0.0; S(7): 100.0	42691	Unique	Used	7806	6918.13	8391.58	8370.57	9973.51	11904.2	9655.34	7562.6	63.31	9.31015e-06	157	0	4.81026	44	3	534.588	1601.75	0.964412	50.5582	5989	5989	MS2	10/98
High	cSGPGLsPGmVR	Unambiguous	1	1	P21333	N-Term(iTRAQ8plex); C1(Carbamidomethyl); S7(Phosp); M10(Oxidation)	HCD	1	0	1	1	S(2): 0.0; S(7): 100.0	41877	Unique	Used	4734.7	3753.01	5200.36	4618.62	6666.2	6717.49	6176.36	5477.03	63.05	9.88454e-06	173	0	5.709	119	3	539.92	1617.75	1.23077	43.1394	5012	5012	MS2	11/98
High	cSGPGLsPGmVR	Unambiguous	1	1	P21333	N-Term(iTRAQ8plex); C1(Carbamidomethyl); S7(Phosp); M10(Oxidation)	HCD	1	0	1	1	S(2): 0.0; S(7): 100.0	41734	Unique	Used	10918.4	9564.04	10992.8	11391.3	12779.8	14365.8	13310.9	11910.7	63.05	9.88454e-06	175	0	3.27096	62	3	539.92	1617.75	1.57033	41.8316	4840	4840	MS2	11/98
High	cSGPGLsPGMVR	Unambiguous	1	1	P21333	N-Term(iTRAQ8plex); C1(Carbamidomethyl); S7(Phosp)	HCD	1	0	1	1	S(2): 0.0; S(7): 100.0	42744	Unique	Used	2784.89	2656.15	4290.16	2064.75	3206.08	3247.83	3203.57	2115.78	62.85	1.03504e-05	144	0	15.8628	200	3	534.59	1601.76	5.30839	51.0293	6052	6052	MS2	10/98
High	cSGPGLsPGmVR	Unambiguous	1	1	P21333	N-Term(iTRAQ8plex); C1(Carbamidomethyl); S7(Phosp); M10(Oxidation)	HCD	1	0	1	1	S(2): 0.0; S(7): 100.0	42023	Unique	Used	5627.2	4645.26	5717.09	5683.25	7843.79	9160.71	8470.28	6694.49	60.22	1.89652e-05	164	0	10.1617	95	3	539.917	1617.74	-4.88128	44.4518	5187	5187	MS2	11/98
High	cSGPGLsPGmVR	Unambiguous	1	1	P21333	N-Term(iTRAQ8plex); C1(Carbamidomethyl); S7(Phosp); M10(Oxidation)	HCD	1	0	1	1	S(2): 0.0; S(7): 100.0	41682	Unique	Used	27480.9	23164.4	25091.6	26560.4	31195.5	31438	29293.6	19511.7	57.03	3.95327e-05	159	0	3.70881	14	3	539.917	1617.74	-3.97579	41.3957	4778	4778	MS2	11/98
High	cSGPGLsPGmVR	Unambiguous	1	1	P21333	N-Term(iTRAQ8plex); C1(Carbamidomethyl); S7(Phosp); M10(Oxidation)	HCD	1	0	1	1	S(2): 0.0; S(7): 100.0	41757	Unique	Used	19243.1	16137.4	16623.4	20507.8	21444	23325.2	21235.8	14786.7	56.94	4.03605e-05	161	0	2.73303	21	3	539.919	1617.74	-1.3725	42.0351	4868	4868	MS2	11/98
High	cSGPGLsPGmVR	Unambiguous	1	1	P21333	N-Term(iTRAQ8plex); C1(Carbamidomethyl); S7(Phosp); M10(Oxidation)	HCD	1	0	1	1	S(2): 0.0; S(7): 100.0	42046	Unique	Used	4621.21	3973.78	4819.91	4293.71	6406.38	7141.28	6376.02	5073.34	56.66	4.30484e-05	175	0	5.74606	115	3	539.92	1617.75	1.57033	44.6583	5215	5215	MS2	11/98
High	cSGPGLsPGmVR	Unambiguous	1	1	P21333	N-Term(iTRAQ8plex); C1(Carbamidomethyl); S7(Phosp); M10(Oxidation)	HCD	1	0	1	1	S(2): 0.0; S(7): 100.0	41970	Unique	Used	7082.96	5600.29	7033.77	7546.47	12299.5	11052.8	12788.9	7585.43	56.6	4.36472e-05	165	0	8.1973	73	3	539.918	1617.74	-2.84392	43.9845	5124	5124	MS2	11/98
High	cSGPGLsPGmVR	Unambiguous	1	1	P21333	N-Term(iTRAQ8plex); C1(Carbamidomethyl); S7(Phosp); M10(Oxidation)	HCD	1	0	1	1	S(2): 0.0; S(7): 100.0	42109	Unique	Used	4042.94	3011.38	3572.28	3908.29	5867.95	5351.83	4831.3	3982.01	56.6	4.36472e-05	156	0	7.72191	147	3	539.918	1617.74	-2.61755	45.2252	5290	5290	MS2	11/98
High	cSGPGLsPGmVR	Unambiguous	1	1	P21333	N-Term(iTRAQ8plex); C1(Carbamidomethyl); S7(Phosp); M10(Oxidation)	HCD	1	0	1	1	S(2): 0.0; S(7): 100.0	41917	Unique	Used	4601.01	3623.73	4245.57	4229.47	5193.58	6503.73	6028.99	4054.32	55.98	5.0345e-05	173	0	9.75875	110	3	539.92	1617.75	1.11759	43.4971	5060	5060	MS2	11/98
High	cSGPGLsPGmVR	Unambiguous	1	1	P21333	N-Term(iTRAQ8plex); C1(Carbamidomethyl); S7(Phosp); M10(Oxidation)	HCD	1	0	1	1	S(2): 0.0; S(7): 100.0	41909	Unique	Used	3422.86	2708.91	3322.37	3240.3	3915.08	4303.21	3771	2958.47	55.79	5.25965e-05	166	0	21.8352	200	3	539.917	1617.74	-3.52304	43.4203	5050	5050	MS2	11/98
High	cSGPGLsPGmVR	Unambiguous	1	1	P21333	N-Term(iTRAQ8plex); C1(Carbamidomethyl); S7(Phosp); M10(Oxidation)	HCD	1	0	1	1	S(2): 0.0; S(7): 100.0	41668	Unique	Used	7508.13	5625.21	7163.94	7493.37	9393.29	9580.08	9730.99	7149.08	55.48	5.6488e-05	172	0	5.73399	115	3	539.921	1617.75	2.81537	41.2653	4761	4761	MS2	11/98
High	cSGPGLsPGMVR	Unambiguous	1	1	P21333	N-Term(iTRAQ8plex); C1(Carbamidomethyl); S7(Phosp)	HCD	1	0	1	1	S(2): 0.0; S(7): 100.0	42723	Unique	Used	5037.75	5720.86	10884.3	3504.82	3616.49	4297.16	4143.82	3242.06	53.04	9.90733e-05	150	0	12.9771	145	3	534.586	1601.74	-2.35076	50.8423	6027	6027	MS2	11/98
High	cSGPGLsPGmVR	Unambiguous	1	1	P21333	N-Term(iTRAQ8plex); C1(Carbamidomethyl); S7(Phosp); M10(Oxidation)	HCD	1	0	1	1	S(2): 0.0; S(7): 100.0	42130	Unique	Used	3926.9	3013.26	3694.01	3941.54	5560.6	5628.3	4870.04	3809.52	51.19	0.00015169	171	0	7.90803	183	3	539.919	1617.74	-0.01427	45.4351	5316	5316	MS2	11/98
High	cSGPGLsPGmVR	Unambiguous	1	1	P21333	N-Term(iTRAQ8plex); C1(Carbamidomethyl); S7(Phosp); M10(Oxidation)	HCD	1	0	1	1	S(2): 0.0; S(7): 100.0	41781	Unique	Used	3891.46	3010.31	3699.28	3595.4	5026.27	6090.38	5397.04	4425.86	50.4	0.000181952	172	0	9.12691	139	3	539.921	1617.75	3.83403	42.2468	4897	4897	MS2	10/98
High	cSGPGLsPGmVR	Unambiguous	1	1	P21333	N-Term(iTRAQ8plex); C1(Carbamidomethyl); S7(Phosp); M10(Oxidation)	HCD	1	0	1	1	S(2): 0.0; S(7): 100.0	41854	Unique	Used	2933.31	2228.53	3334.51	3177.69	4128.04	4851.66	4039.49	3432.34	50.25	0.000188346	172	0	10.1086	200	3	539.921	1617.75	2.81537	42.9189	4984	4984	MS2	11/98
High	cSGPGLsPGmVR	Unambiguous	1	1	P21333	N-Term(iTRAQ8plex); C1(Carbamidomethyl); S7(Phosp); M10(Oxidation)	HCD	1	0	1	1	S(2): 0.0; S(7): 100.0	42158	Unique	Used	3524.94	2737.72	3680.65	3586.72	4640.58	5015.51	4207.86	3148.88	49.06	0.000247717	161	0	7.0928	181	3	539.923	1617.75	6.43728	45.6939	5349	5349	MS2	11/98
High	cSGPGLsPGmVR	Unambiguous	1	1	P21333	N-Term(iTRAQ8plex); C1(Carbamidomethyl); S7(Phosp); M10(Oxidation)	HCD	1	0	1	1	S(2): 0.0; S(7): 100.0	42016	Unique	Used	6285.07	5134.99	6043.97	6090.05	8796.71	10194.4	8794.2	7149.15	48.58	0.000276666	169	0	8.18189	78	3	539.92	1617.74	0.551658	44.3999	5179	5179	MS2	10/98
High	cSGPGLsPGmVR	Unambiguous	1	1	P21333	N-Term(iTRAQ8plex); C1(Carbamidomethyl); S7(Phosp); M10(Oxidation)	HCD	1	0	1	1	S(2): 0.0; S(7): 100.0	41945	Unique	Used	9362.22	7108.3	9833.72	9609.61	13519.5	13147.1	10553.8	8477.82	48.34	0.000292386	159	0	4.29587	48	3	539.918	1617.74	-2.27799	43.7569	5094	5094	MS2	10/98
High	cSGPGLsPGmVR	Unambiguous	1	1	P21333	N-Term(iTRAQ8plex); C1(Carbamidomethyl); S7(Phosp); M10(Oxidation)	HCD	1	0	1	1	S(2): 0.0; S(7): 100.0	41990	Unique	Used	9218.83	7577.53	8527.08	9590.08	10916.8	12475.4	13041	8598.35	48.04	0.000313297	168	0	10.9285	56	3	539.921	1617.75	3.26811	44.166	5148	5148	MS2	11/98
High	cSGPGLsPGmVR	Unambiguous	1	1	P21333	N-Term(iTRAQ8plex); C1(Carbamidomethyl); S7(Phosp); M10(Oxidation)	HCD	1	0	1	1	S(2): 0.0; S(7): 100.0	42098	Unique	Used	4138.26	3374.88	4055	3991.48	5426.83	5623.59	4822.93	4134.27	46.31	0.000466613	172	0	5.19187	146	3	539.921	1617.75	3.94722	45.1293	5277	5277	MS2	10/98
High	cSGPGLsPGMVR	Unambiguous	1	1	P21333	N-Term(iTRAQ8plex); C1(Carbamidomethyl); S7(Phosp)	HCD	1	0	1	1	S(2): 0.0; S(7): 100.0	51942	Unique	Used	5808.67	4956.66	5567.85	5825.06	7095.3	7029.97	6517.54	4534.89	45.24	0.000596976	163	0	30.7553	200	2	801.378	1601.75	0.325017	50.3775	5873	5873	MS2	11/98
High	cSGPGLsPGmVR	Unambiguous	1	1	P21333	N-Term(iTRAQ8plex); C1(Carbamidomethyl); S7(Phosp); M10(Oxidation)	HCD	1	0	1	1	S(2): 0.0; S(7): 100.0	42182	Unique	Used	2495.57	1666.95	2567.08	2477.26	3394.97	3834.62	3050.6	2489.58	44.72	0.000672909	173	0	2.04641	200	3	539.92	1617.75	1.23077	45.917	5378	5378	MS2	11/98
High	cSGPGLsPGMVR	Unambiguous	1	1	P21333	N-Term(iTRAQ8plex); C1(Carbamidomethyl); S7(Phosp)	HCD	1	0	1	1	S(2): 0.0; S(7): 100.0	42782	Unique	Used	7299.65	6005.51	7868.21	7212.72	8171.67	8888.35	8800.6	5604.84	44.02	0.0007906	159	0	13.9224	200	2	801.377	1601.75	-0.589511	51.3974	6098	6098	MS2	11/98
High	cSGPGLsPGmVR	Unambiguous	1	1	P21333	N-Term(iTRAQ8plex); C1(Carbamidomethyl); S7(Phosp); M10(Oxidation)	HCD	1	0	1	1	S(2): 0.0; S(7): 100.0	41704	Unique	Used	6657.04	4994.84	5461.94	5707.51	8782.21	12703.7	8543.68	10734.1	43.89	0.000814623	173	0	7.78055	84	3	539.92	1617.75	1.11759	41.5764	4804	4804	MS2	11/98
High	cSGPGLsPGmVR	Unambiguous	1	1	P21333	N-Term(iTRAQ8plex); C1(Carbamidomethyl); S7(Phosp); M10(Oxidation)	HCD	1	0	1	1	S(2): 0.0; S(7): 100.0	42001	Unique	Used	11496.4	8661.46	10766.3	11911.2	13827.8	13326.7	12811.3	10011	42.98	0.00100452	166	0	3.67313	63	3	539.919	1617.74	-1.03294	44.2594	5161	5161	MS2	11/98
High	cSGPGLsPGmVR	Unambiguous	1	1	P21333	N-Term(iTRAQ8plex); C1(Carbamidomethyl); S7(Phosp); M10(Oxidation)	HCD	1	0	1	1	S(2): 0.0; S(7): 100.0	42192	Unique	Used	9042.45	6809.5	8186.54	8225.49	8494.31	9925.02	9051.18	6490.48	39.6	0.00218754	161	0	16.0247	200	2	809.374	1617.74	-1.28873	46.0042	5390	5390	MS2	11/98
High	cSGPGLsPGMVR	Unambiguous	1	1	P21333	N-Term(iTRAQ8plex); C1(Carbamidomethyl); S7(Phosp)	HCD	1	0	1	1	S(2): 0.0; S(7): 100.0	42665	Unique	Used	552396	449624	514190	530581	551322	638393	570138	372218	39.29	0.0023494	147	0	5.4838	3	2	801.379	1601.75	1.84923	50.3378	5958	5958	MS2	11/98
High	cSGPGLsPGmVR	Unambiguous	1	1	P21333	N-Term(iTRAQ8plex); C1(Carbamidomethyl); S7(Phosp); M10(Oxidation)	HCD	1	0	1	1	S(2): 0.0; S(7): 100.0	42070	Unique	Used	4167.65	3630.64	4320.32	3896.64	5654.31	5984.45	4947.92	4243.76	39.18	0.00240966	168	0	4.65115	116	3	539.919	1617.74	-0.580199	44.8817	5244	5244	MS2	10/98
High	cSGPGLsPGmVR	Unambiguous	1	1	P21333	N-Term(iTRAQ8plex); C1(Carbamidomethyl); S7(Phosp); M10(Oxidation)	HCD	1	0	1	1	S(2): 0.0; S(7): 100.0	41870	Unique	Used	14356.1	11116.2	14035.3	14144.1	15872.6	16352.4	16472.5	10519.9	39.1	0.00245446	165	0	6.03192	109	2	809.373	1617.74	-2.72242	43.0851	5004	5004	MS2	11/98
High	cSGPGLsPGmVR	Unambiguous	1	1	P21333	N-Term(iTRAQ8plex); C1(Carbamidomethyl); S7(Phosp); M10(Oxidation)	HCD	1	0	1	1	S(2): 0.0; S(7): 100.0	41951	Unique	Used	33542.9	27104.9	33233.2	33706.7	41175.8	42057.7	39545.2	27344.1	38.47	0.00283764	164	0	14.9704	39	2	809.373	1617.74	-3.17517	43.8048	5101	5101	MS2	11/98
High	cSGPGLsPGmVR	Unambiguous	1	1	P21333	N-Term(iTRAQ8plex); C1(Carbamidomethyl); S7(Phosp); M10(Oxidation)	HCD	1	0	1	1	S(2): 0.0; S(7): 100.0	42015	Unique	Used	22039	17439.3	20016.3	21357.6	22178.7	24866.5	23382	17375.3	38.44	0.0028573	166	0	5.46864	69	2	809.375	1617.74	-0.835988	44.395	5178	5178	MS2	11/98
High	cSGPGLsPGmVR	Unambiguous	1	1	P21333	N-Term(iTRAQ8plex); C1(Carbamidomethyl); S7(Phosp); M10(Oxidation)	HCD	1	0	1	1	S(2): 0.0; S(7): 100.0	41731	Unique	Used	26746.1	20849.3	26285	29451	28593.2	30601.3	29134.9	19626.6	38.22	0.00300578	169	0	7.41805	61	2	809.376	1617.74	0.748613	41.8156	4837	4837	MS2	11/98
High	cSGPGLsPGMVR	Unambiguous	1	1	P21333	N-Term(iTRAQ8plex); C1(Carbamidomethyl); S7(Phosp)	HCD	1	0	1	1	S(2): 0.0; S(7): 100.0	42690	Unique	Used	56605.7	45344.3	48456.1	55413	61060.3	63602.8	57698.6	40236.6	37.96	0.00319122	151	0	4.50371	32	2	801.376	1601.74	-2.79963	50.5539	5988	5988	MS2	11/98
High	cSGPGLsPGmVR	Unambiguous	1	1	P21333	N-Term(iTRAQ8plex); C1(Carbamidomethyl); S7(Phosp); M10(Oxidation)	HCD	1	0	1	1	S(2): 0.0; S(7): 100.0	41755	Unique	Used	64894.9	54765.9	63426.4	69463.8	70835.8	72492.4	68601.7	48926.2	37.67	0.00341159	159	0	3.82141	19	2	809.374	1617.74	-2.11876	42.0268	4866	4866	MS2	11/98
High	cSGPGLsPGMVR	Unambiguous	1	1	P21333	N-Term(iTRAQ8plex); C1(Carbamidomethyl); S7(Phosp)	HCD	1	0	1	1	S(2): 0.0; S(7): 100.0	42757	Unique	Used	10590.5	8643.87	10994.1	10072.7	12021.3	13157.1	11012.1	7222.35	37.36	0.00366401	151	0	11.8463	200	2	801.376	1601.74	-2.79963	51.1578	6068	6068	MS2	11/98
High	cSGPGLsPGmVR	Unambiguous	1	1	P21333	N-Term(iTRAQ8plex); C1(Carbamidomethyl); S7(Phosp); M10(Oxidation)	HCD	1	0	1	1	S(2): 0.0; S(7): 100.0	41680	Unique	Used	92575.7	73776.4	91199.2	96283.5	91308.4	99979	104538	69129.9	37.25	0.003758	164	0	4.63288	16	2	809.371	1617.74	-4.75978	41.3876	4776	4776	MS2	11/98
High	cSGPGLsPGmVR	Unambiguous	1	1	P21333	N-Term(iTRAQ8plex); C1(Carbamidomethyl); S7(Phosp); M10(Oxidation)	HCD	1	0	1	1	S(2): 0.0; S(7): 100.0	41780	Unique	Used	10835	8548.63	10318.7	10049.6	12136.5	11726	12448	8899.85	37.02	0.00396238	169	0	10.1593	144	2	809.377	1617.75	2.18229	42.2406	4896	4896	MS2	11/98
High	cSGPGLsPGmVR	Unambiguous	1	1	P21333	N-Term(iTRAQ8plex); C1(Carbamidomethyl); S7(Phosp); M10(Oxidation)	HCD	1	0	1	1	S(2): 0.0; S(7): 100.0	42022	Unique	Used	18658	14933.4	17918.8	18850.3	20367.4	21174.6	20108.5	14009.4	36.81	0.00415869	155	0	7.58667	82	2	809.37	1617.73	-6.3444	44.4464	5186	5186	MS2	11/98
High	cSGPGLsPGMVR	Unambiguous	1	1	P21333	N-Term(iTRAQ8plex); C1(Carbamidomethyl); S7(Phosp)	HCD	1	0	1	1	S(2): 0.0; S(7): 100.0	42641	Unique	Used	70885.8	55483.3	71124.3	75857.4	74199.8	86539.1	79921.1	55432.9	36.76	0.00420685	162	0	5.82001	33	2	801.378	1601.75	-0.284668	50.1255	5929	5929	MS2	10/98
High	cSGPGLsPGmVR	Unambiguous	1	1	P21333	N-Term(iTRAQ8plex); C1(Carbamidomethyl); S7(Phosp); M10(Oxidation)	HCD	1	0	1	1	S(2): 0.0; S(7): 100.0	42167	Unique	Used	9374.52	7205.35	9439.76	8652.24	10112.6	11188.6	10486.1	7061.49	36.46	0.00450772	169	0	9.3975	153	2	809.375	1617.74	-0.156872	45.7735	5360	5360	MS2	7/98
High	cSGPGLsPGMVR	Unambiguous	1	1	P21333	N-Term(iTRAQ8plex); C1(Carbamidomethyl); S7(Phosp)	HCD	1	0	1	1	S(2): 0.0; S(7): 100.0	42715	Unique	Used	24965.9	20613.4	30655.8	21893	24859.6	24135.9	25334.7	16404.2	36.29	0.00468767	147	0	12.3416	88	2	801.373	1601.74	-5.69566	50.7819	6018	6018	MS2	8/98
High	cSGPGLsPGmVR	Unambiguous	1	1	P21333	N-Term(iTRAQ8plex); C1(Carbamidomethyl); S7(Phosp); M10(Oxidation)	HCD	1	0	1	1	S(2): 0.0; S(7): 100.0	42097	Unique	Used	12287.6	10357.4	12622	11847.3	13909.9	14690.2	14064	10583.7	34.58	0.00694955	172	0	6.88651	120	2	809.378	1617.75	2.86141	45.1232	5276	5276	MS2	7/98
High	cSGPGLsPGmVR	Unambiguous	1	1	P21333	N-Term(iTRAQ8plex); C1(Carbamidomethyl); S7(Phosp); M10(Oxidation)	HCD	1	0	1	1	S(2): 0.0; S(7): 100.0	41848	Unique	Used	6493.31	5511.91	6883.57	6775.61	7901.29	8255.41	7531.91	5715.17	34.5	0.00707875	166	0	22.1373	200	2	809.375	1617.74	-0.458701	42.8665	4977	4977	MS2	10/98
High	cSGPGLsPGmVR	Unambiguous	1	1	P21333	N-Term(iTRAQ8plex); C1(Carbamidomethyl); S7(Phosp); M10(Oxidation)	HCD	1	0	1	1	S(2): 0.0; S(7): 100.0	41705	Unique	Used	13986.8	10831.8	13007.2	12726.3	15233.2	17278.2	14752.5	13269.1	34.48	0.00711142	169	0	14.0911	95	2	809.375	1617.74	0.29587	41.594	4806	4806	MS2	7/98
High	cSGPGLsPGmVR	Unambiguous	1	1	P21333	N-Term(iTRAQ8plex); C1(Carbamidomethyl); S7(Phosp); M10(Oxidation)	HCD	1	0	1	1	S(2): 0.0; S(7): 100.0	42115	Unique	Used	12681	9866.49	11772.9	12583.4	12830.5	14404.4	13335	9475.3	34.45	0.00716072	159	0	9.47366	150	2	809.374	1617.74	-2.04331	45.2893	5298	5298	MS2	7/98
High	cSGPGLsPGMVR	Unambiguous	1	1	P21333	N-Term(iTRAQ8plex); C1(Carbamidomethyl); S7(Phosp)	HCD	1	0	1	1	S(2): 0.0; S(7): 100.0	42730	Unique	Used	16410.6	15426.1	19545.4	15076.4	19028.6	18931.6	17766	12281.9	33.66	0.00858928	160	0	10.5133	121	2	801.377	1601.75	-0.665722	50.9173	6036	6036	MS2	11/98
High	cSGPGLsPGmVR	Unambiguous	1	1	P21333	N-Term(iTRAQ8plex); C1(Carbamidomethyl); S7(Phosp); M10(Oxidation)	HCD	1	0	1	1	S(2): 0.0; S(7): 100.0	41666	Unique	Used	15996	14205	16808.2	17519.8	19013.8	19471.1	19816.4	13372.7	33.42	0.0090773	175	0	5.52741	108	2	809.376	1617.75	1.50318	41.2526	4759	4759	MS2	7/98
High	cSGPGLsPGmVR	Unambiguous	1	1	P21333	N-Term(iTRAQ8plex); C1(Carbamidomethyl); S7(Phosp); M10(Oxidation)	HCD	1	0	1	1	S(2): 0.0; S(7): 100.0	42041	Unique	Used	14906.6	11105.4	14291.3	14122.9	16048.6	16397.9	15766.7	11152.9	33.41	0.00909822	168	0	4.77335	119	2	809.375	1617.74	-0.685073	44.6162	5209	5209	MS2	11/98
High	cSGPGLsPGmVR	Unambiguous	1	1	P21333	N-Term(iTRAQ8plex); C1(Carbamidomethyl); S7(Phosp); M10(Oxidation)	HCD	1	0	1	1	S(2): 0.0; S(7): 100.0	41976	Unique	Used	21959.6	17237.9	21939	21765.9	25862.8	27059.1	25593.9	16204.7	33.23	0.00948324	171	0	11.5752	88	2	809.375	1617.74	-0.0814153	44.0332	5131	5131	MS2	11/98
High	cSGPGLsPGmVR	Unambiguous	1	1	P21333	N-Term(iTRAQ8plex); C1(Carbamidomethyl); S7(Phosp); M10(Oxidation)	HCD	1	0	1	1	S(2): 0.0; S(7): 100.0	41860	Unique	Used	11553.5	9320.72	10491.3	11711.6	12026	13569.3	12036	8955.24	33.23	0.00948324	171	0	8.70732	147	2	809.378	1617.75	3.76689	42.9868	4992	4992	MS2	7/98
High	cSGPGLsPGmVR	Unambiguous	1	1	P21333	N-Term(iTRAQ8plex); C1(Carbamidomethyl); S7(Phosp); M10(Oxidation)	HCD	1	0	1	1	S(2): 0.0; S(7): 100.0	42065	Unique	Used	13091.2	10019	12018.4	13205.6	13656.5	14545	13908.1	9613.14	33.22	0.0095051	159	0	7.2569	137	2	809.374	1617.74	-2.11876	44.8351	5238	5238	MS2	7/98
High	cSGPGLsPGmVR	Unambiguous	1	1	P21333	N-Term(iTRAQ8plex); C1(Carbamidomethyl); S7(Phosp); M10(Oxidation)	HCD	1	0	1	1	S(2): 0.0; S(7): 100.0	41921	Unique	Used	18493.7	15570.3	18428.6	18464.7	20622.2	21803	20955.5	13541	33.16	0.00963733	161	0	13.1893	117	2	809.374	1617.74	-1.66602	43.535	5065	5065	MS2	7/98
High	cSGPGLsPGmVR	Unambiguous	1	1	P21333	N-Term(iTRAQ8plex); C1(Carbamidomethyl); S7(Phosp); M10(Oxidation)	HCD	1	0	1	1	S(2): 0.0; S(7): 100.0	42142	Unique	Used	10595.2	8460.85	11157.3	10538.9	11631.7	12261.1	12264.7	8272.99	33.11	0.00974892	163	0	6.73123	144	2	809.379	1617.75	4.37054	45.5439	5330	5330	MS2	7/98
High	cSGPGLsPGmVR	Unambiguous	1	1	P21333	N-Term(iTRAQ8plex); C1(Carbamidomethyl); S7(Phosp); M10(Oxidation)	HCD	1	0	1	1	S(2): 0.0; S(7): 100.0	42090	Unique	Used	12412.1	10615.2	12199	13346.4	14232.1	15372.1	13732.3	10249.4	32.65	0.0108382	159	0	11.7759	117	2	809.373	1617.74	-2.19422	45.0669	5268	5268	MS2	7/98
High	cSGPGLsPGmVR	Unambiguous	1	1	P21333	N-Term(iTRAQ8plex); C1(Carbamidomethyl); S7(Phosp); M10(Oxidation)	HCD	1	0	1	1	S(2): 0.0; S(7): 100.0	41895	Unique	Used	14989.2	11855.9	15327.7	15651.7	16808.4	17100.4	15190.5	10966.1	32.45	0.011349	169	0	13.0187	121	2	809.371	1617.73	-5.66528	43.3094	5034	5034	MS2	11/98
High	cSGPGLsPGmVR	Unambiguous	1	1	P21333	N-Term(iTRAQ8plex); C1(Carbamidomethyl); S7(Phosp); M10(Oxidation)	HCD	1	0	1	1	S(2): 0.0; S(7): 100.0	42457	Unique	Used	3284.64	2131.38	2836.71	2415.67	7096.5	9270.78	9100.39	6544.81	31.11	0.015451	169	0	27.3951	200	3	539.92	1617.74	0.664844	48.4399	5708	5708	MS2	11/98
High	cSGPGLsPGmVR	Unambiguous	1	1	P21333	N-Term(iTRAQ8plex); C1(Carbamidomethyl); S7(Phosp); M10(Oxidation)	HCD	1	0	1	1	S(2): 0.0; S(7): 100.0	41935	Unique	Used	31399.1	25746.5	31843.8	31104.4	33170.4	35672.9	32829.8	23338.9	28.95	0.0254072	166	0	8.80729	53	2	809.371	1617.73	-5.4389	43.661	5082	5082	MS2	7/98
High	cSGPGLsPGmVR	Unambiguous	1	1	P21333	N-Term(iTRAQ8plex); C1(Carbamidomethyl); S7(Phosp); M10(Oxidation)	HCD	1	0	1	1	S(2): 0.0; S(7): 100.0	42434	Unique	Used	3392.41	2405.09	3259.59	2985.79	7660.81	10218.4	9550.36	6826.96	27.13	0.0386328	172	0	33.0792	200	3	539.921	1617.75	3.83403	48.2153	5680	5680	MS2	10/98
High	cSGPGLsPGmVR	Unambiguous	1	1	P21333	N-Term(iTRAQ8plex); C1(Carbamidomethyl); S7(Phosp); M10(Oxidation)	HCD	1	0	1	1	S(2): 0.0; S(7): 100.0	42288	Unique	Used	10245.3	6785.7	7909.81	7171.02	10915.2	12145.1	10031.7	7051.13	27.01	0.0397152	173	0	46.3893	200	2	809.376	1617.74	1.05044	46.8863	5505	5505	MS2	7/98
High	cSGPGLsPGmVR	Unambiguous	1	1	P21333	N-Term(iTRAQ8plex); C1(Carbamidomethyl); S7(Phosp); M10(Oxidation)	HCD	1	0	1	1	S(2): 0.0; S(7): 100.0	42658	Unique	Used	13053.6	10670.6	9444.08	8684.88	13220.4	14619.7	12793.1	10941.3	24.8	0.0660627	171	0	44.387	200	2	809.375	1617.74	-0.0814153	50.2632	5949	5949	MS2	10/98
High	cSGPGLsPGmVR	Unambiguous	1	1	P21333	N-Term(iTRAQ8plex); C1(Carbamidomethyl); S7(Phosp); M10(Oxidation)	HCD	1	0	1	1	S(2): 0.6; S(7): 99.4	59439	Unique	Used	1197.78	1304.5	1340.66	1571.29	1633.93	1579.29	1353.51	909.751	24.63	0.0687	161	0	13.4427	200	2	809.374	1617.74	-1.5151	24.2147	2397	2397	MS2	6/98
High	cSGPGLsPGmVR	Unambiguous	1	1	P21333	N-Term(iTRAQ8plex); C1(Carbamidomethyl); S7(Phosp); M10(Oxidation)	HCD	1	0	1	1	S(2): 0.6; S(7): 99.4	59462	Unique	Used	1299.01	1142.13	1306.03	1384.05	1499.1	1613.2	1345.6	871.007	22.73	0.106404	168	0	4.10977	200	2	809.375	1617.74	-0.307787	24.4984	2429	2429	MS2	4/98
High	cSGPGLsPGmVR	Unambiguous	1	1	P21333	N-Term(iTRAQ8plex); C1(Carbamidomethyl); S7(Phosp); M10(Oxidation)	HCD	1	0	1	1	S(2): 0.0; S(7): 100.0	59459	Unique	Used	1335.32	1258.54	1395.26	1476.66	1492.5	1686.51	1478.41	937.093	22.71	0.106895	169	0	7.30414	200	2	809.375	1617.74	-0.156872	24.4636	2425	2425	MS2	4/98
High	cSGPGLsPGmVR	Unambiguous	1	1	P21333	N-Term(iTRAQ8plex); C1(Carbamidomethyl); S7(Phosp); M10(Oxidation)	HCD	1	0	1	1	S(2): 0.0; S(7): 100.0	41995	Unique	Used	38289.8	33447.4	35168	41604.3	39779.5	43356.9	42744.9	30906.3	21.65	0.136445	171	0	2.49271	48	2	809.375	1617.74	0.220413	44.2103	5154	5154	MS2	7/98
High	cSsLGDLLGEGPR	Unambiguous	1	1	Q8TD55	N-Term(iTRAQ8plex); C1(Carbamidomethyl); S3(Phosp)	HCD	1	0	1	1	S(2): 0.0; S(3): 100.0	35745	Unique	Used	7666.87	4866.83	8631.01	6651.76	1298.23	1530.82	3278.82	1571.19	70.21	1.90089e-06	201	0	0	200	2	872.914	1744.82	-2.12174	68.9025	7760	7760	MS2	12/112
High	cSsLGDLLGEGPR	Unambiguous	1	1	Q8TD55	N-Term(iTRAQ8plex); C1(Carbamidomethyl); S3(Phosp)	HCD	1	0	1	1	S(2): 50.0; S(3): 50.0	35750	Unique	Used	1132.6	815.482	1247.54	908.024	288.273	401.963	652.847	304.763	51.5	0.00014124	214	0	0	200	3	582.28	1744.82	0.389165	68.9495	7766	7766	MS2	15/112
High	cSsLGDLLGEGPR	Unambiguous	1	1	Q8TD55	N-Term(iTRAQ8plex); C1(Carbamidomethyl); S3(Phosp)	HCD	1	0	1	1	S(2): 0.4; S(3): 99.6	44509	Unique	Used	2140.85	1343.68	2204.22	1528.47	587.252	600.92	1120.18	678.531	44.54	0.000701385	176	0	3.83703	200	3	582.278	1744.82	-2.96899	67.3284	8170	8170	MS2	15/112
High	cSVsLSNVEAR	Unambiguous	1	1	P47712	N-Term(iTRAQ8plex); C1(Carbamidomethyl); S4(Phosp)	HCD	1	0	1	1	S(2): 0.3; S(4): 99.7; S(6): 0.0	42250	Unique	Used	6064.65	3836.87	6626.96	4971.2	12720.2	16823	15506.2	12073.6	44.65	0.000683843	165	0	11.9108	177	2	803.377	1605.75	-8.8461	46.539	5460	5460	MS2	10/102
High	cSVsLSNVEAR	Unambiguous	1	1	P47712	N-Term(iTRAQ8plex); C1(Carbamidomethyl); S4(Phosp)	HCD	1	0	1	1	S(2): 0.3; S(4): 99.7; S(6): 0.0	42232	Unique	Used	7290.19	4756.57	7559.37	6297.92	12711.7	16585.2	13521.5	10314.3	41.49	0.00141565	167	0	18.4936	200	2	803.383	1605.76	-0.78788	46.3699	5438	5438	MS2	10/102
High	cTLPEHEsPSQDISDAcEAESTER	Unambiguous	1	1	Q32MZ4	N-Term(iTRAQ8plex); C1(Carbamidomethyl); S8(Phosp); C17(Carbamidomethyl)	HCD	1	0	1	1	T(2): 0.0; S(8): 100.0; S(10): 0.0; S(14): 0.0; S(21): 0.0; T(22): 0.0	51562	Unique	Used	1738.25	1441.98	1453.73	1750.35	1425.71	1843.3	1344.87	843.952	61.95	1.27338e-05	372	0	13.2148	200	3	1044.78	3132.32	3.57325	46.7882	5417	5417	MS2	22/252
High	cTLPEHEsPSQDISDAcEAESTER	Unambiguous	1	1	Q32MZ4	N-Term(iTRAQ8plex); C1(Carbamidomethyl); S8(Phosp); C17(Carbamidomethyl)	HCD	1	0	1	1	T(2): 0.0; S(8): 100.0; S(10): 0.0; S(14): 0.0; S(21): 0.0; T(22): 0.0	51567	Unique	Used	1048.78	1045.69	1064.25	1225.25	1331.68	1116.95	1130.38	602.003	50.97	0.000159572	362	0	8.36971	200	3	1044.77	3132.31	0.182749	46.8331	5423	5423	MS2	11/252
High	cVGNYDNR	Unambiguous	1	1	P31323	N-Term(iTRAQ8plex); C1(Carbamidomethyl)	HCD	1	0	1	1		39748	Unique	Used	3632.89	4901.28	3772.34	6480.16	5239.45	9419.47	4654.66	5232.01	26.14	0.048524	79	0	12.2271	200	2	651.312	1301.62	-3.07644	23.0991	2457	2457	MS2	7/64
High	cVsALGR	Unambiguous	1	1	O43294	N-Term(iTRAQ8plex); C1(Carbamidomethyl); S3(Phosp)	HCD	1	0	1	1	S(3): 100.0	32776	Unique	Used	2423.6	1499.13	2817.87	2247.35	4875.07	4661.27	5320.1	6680.49	19.25	0.237114	134	0	7.24269	200	2	573.784	1146.56	-2.58803	40.1795	4196	4196	MS2	6/48
High	cVsALGR	Unambiguous	1	1	O43294	N-Term(iTRAQ8plex); C1(Carbamidomethyl); S3(Phosp)	HCD	1	0	1	1	S(3): 100.0	32752	Unique	Used	1865.77	1213.7	2543.62	1901.91	5040.14	5225.1	5557.44	7878.97	16.95	0.402677	133	0	24.5877	200	2	573.784	1146.56	-3.0139	39.9371	4167	4167	MS2	6/48
High	dAEPPsPTPAGPPR	Unambiguous	1	1	O43306	N-Term(iTRAQ8plex); S6(Phosp)	HCD	1	0	1	1	S(6): 100.0; T(8): 0.0	50740	Unique	Used	3768.02	2486.54	3769.43	2894.66	3733.88	3834.73	3223.18	1840.23	52.82	0.000104221	271	0	13.2302	200	2	886.932	1772.86	2.81074	38.8582	4431	4431	MS2	9/118
High	dAEPPsPTPAGPPR	Unambiguous	1	1	O43306	N-Term(iTRAQ8plex); S6(Phosp)	HCD	1	0	1	1	S(6): 100.0; T(8): 0.0	50718	Unique	Used	3517.55	2773.88	3966.23	3203.55	4719.31	4939.89	4265.9	2427.13	50.44	0.000180284	311	0	3.40005	83	3	591.627	1772.87	7.62297	38.6657	4405	4405	MS2	9/118
High	dAEPPsPTPAGPPR	Unambiguous	1	1	O43306	N-Term(iTRAQ8plex); S6(Phosp)	HCD	1	0	1	1	S(6): 100.0; T(8): 0.0	50723	Unique	Used	4951.9	3526.75	4295.2	3813.44	5501.82	5354.44	4429.82	2731.45	49.61	0.000218251	261	0	2.3917	63	3	591.622	1772.85	0.393223	38.7104	4411	4411	MS2	9/118
High	dAEPPsPTPAGPPR	Unambiguous	1	1	O43306	N-Term(iTRAQ8plex); S6(Phosp)	HCD	1	0	1	1	S(6): 100.0; T(8): 0.0	41365	Unique	Used	8121.87	6298.24	9243.94	6007.97	9260.65	10644	9266.13	4620.41	49.48	0.000224883	256	0	7.75105	41	3	591.622	1772.85	0.186657	38.3979	4398	4398	MS2	9/118
High	dAEPPsPTPAGPPR	Unambiguous	1	1	O43306	N-Term(iTRAQ8plex); S6(Phosp)	HCD	1	0	1	1	S(6): 100.0; T(8): 0.0	41360	Unique	Used	14579.6	9119.53	13912.2	10633	13403.9	14921.9	11732.7	6998.12	49.27	0.000236024	244	0	10.3909	107	2	886.928	1772.85	-1.45829	38.3499	4392	4392	MS2	13/118
High	dAEPPsPTPAGPPR	Unambiguous	1	1	O43306	N-Term(iTRAQ8plex); S6(Phosp)	HCD	1	0	1	1	S(6): 100.0; T(8): 0.0	50719	Unique	Used	11701.4	8011.3	11426	9262.54	10718.2	11537	10008.3	6009.13	47.52	0.000353148	287	0	6.65149	195	2	886.938	1772.87	8.73223	38.6711	4406	4406	MS2	9/118
High	dAEPPsPTPAGPPR	Unambiguous	1	1	O43306	N-Term(iTRAQ8plex); S6(Phosp)	HCD	1	0	1	1	S(6): 100.0; T(8): 0.0	50714	Unique	Used	7734.54	5790.29	8007.9	5823.44	7992.02	7960.48	6950.13	3994.43	47.02	0.000396238	245	0	7.18909	200	2	886.929	1772.85	-1.04516	38.6234	4400	4400	MS2	9/118
High	dAGGPRPEsPVPAGR	Unambiguous	1	1	Q9BVG9	N-Term(iTRAQ8plex); S9(Phosp)	HCD	1	0	1	1	S(9): 100.0	49891	Unique	Used	3106.72	2242.99	2792.99	2485.42	2960.31	3065.42	2685.65	1694.55	19.34	0.23225	330	0	17.6472	200	2	923.959	1846.91	-0.570851	30.6387	3412	3412	MS2	9/146
High	dAPEGGFDAIMQATVcDEk	Unambiguous	1	1	P05106	N-Term(iTRAQ8plex); C16(Carbamidomethyl); K19(iTRAQ8plex)	HCD	1	0	1	1		45261	Unique	Used	3694.03	2740.12	3420.73	2553.27	4699.55	4714.44	3466.17	2268.91	61.35	2.19115e-05	598	0	21.5591	200	3	888.105	2662.3	2.37704	74.4375	9073	9073	MS2	17/192
High	dAQDVQASQAEADQQQTR	Unambiguous	1	1	Q9P2E9	N-Term(iTRAQ8plex)	HCD	1	0	1	1		49638	Unique	Used	1448.37	1417.07	1563.36	1589.74	1961.35	1320.2	1570.99	920.812	92.44	1.23155e-08	432	0	5.90759	200	3	765.036	2293.09	-1.59787	28.1849	3109	3109	MS2	17/198
High	dAsDGEDEkPPLPPR	Unambiguous	1	1	O15357	N-Term(iTRAQ8plex); S3(Phosp); K9(iTRAQ8plex)	HCD	1	0	1	1	S(3): 100.0	51493	Unique	Used	5795.67	5869.78	5034.3	5636.35	6507.19	6990.32	5424.91	4046.45	24.95	0.0838111	524	0	12.1343	200	3	771.056	2311.15	5.04112	46.1213	5335	5335	MS2	15/138
High	dAsDGEDEkPPLPPR	Unambiguous	1	1	O15357	N-Term(iTRAQ8plex); S3(Phosp); K9(iTRAQ8plex)	HCD	1	0	1	1	S(3): 100.0	51435	Unique	Used	8529.77	8595.51	8316.47	8172.55	9318.35	9597.76	7633.81	5358.67	22.78	0.130226	494	0	19.4911	200	3	771.053	2311.15	1.07978	45.556	5265	5265	MS2	13/138
High	dAsDGEDEkPPLPPR	Unambiguous	1	1	O15357	N-Term(iTRAQ8plex); S3(Phosp); K9(iTRAQ8plex)	HCD	1	0	1	1	S(3): 100.0	51458	Unique	Used	8761.56	7900.84	7838.19	7827.03	9358.65	9751.04	7378.7	5608.39	22.26	0.146493	493	0	13.0521	200	3	771.055	2311.15	2.74354	45.7847	5293	5293	MS2	14/138
High	dASEALPTDQLENNELNELQQPDLTDSDGk	Unambiguous	1	1	Q6PJW8	N-Term(iTRAQ8plex); K30(iTRAQ8plex)	HCD	1	0	1	1		54183	Unique	Used	274.27	252.312	207.292	322.277	151.443	366.034	168.212		27.46	0.106787	1190	0	32.0775	200	3	1303.32	3907.94	7.85275	72.4224	8578	8578	MS2	8/326
High	dAsIPQFkPEIQVYENIHLAR	Unambiguous	1	1	Q5SQ64	N-Term(iTRAQ8plex); S3(Phosp); K8(iTRAQ8plex)	HCD	1	0	1	1	S(3): 100.0; Y(14): 0.0	45700	Unique	Used	3151.88	1545.24	3230.93	1110.84	18411.3	12329.8	22273.4	12527.2	48.8	0.000593875	901	0	4.32266	96	3	1052.89	3156.65	-5.18158	78.661	9600	9600	MS2	16/218
High	dAsIPQFkPEIQVYENIHLAR	Unambiguous	1	1	Q5SQ64	N-Term(iTRAQ8plex); S3(Phosp); K8(iTRAQ8plex)	HCD	1	0	1	1	S(3): 100.0; Y(14): 0.0	45697	Unique	Used	2097.94	1042.58	1953.86	1103.21	11244.6	7131.72	13198.1	7881.24	47.85	0.000753851	919	0	8.42265	200	3	1052.89	3156.65	-6.80576	78.6263	9596	9596	MS2	16/218
High	dASPPEPAsPTIGLDk	Unambiguous	1	1	Q8IZD0	N-Term(iTRAQ8plex); S9(Phosp); K16(iTRAQ8plex)	HCD	1	0	1	1	S(3): 0.0; S(9): 100.0; T(11): 0.0	52711	Unique	Used	2789.83	2181.2	2201.69	2163.71	2573.51	3385.71	2550.98	1567.9	56.65	5.92585e-05	548	0	28.5333	200	3	761.732	2283.18	4.31993	57.7533	6796	6796	MS2	15/148
High	dAsPPEPAsPTIGLDk	Unambiguous	1	1	Q8IZD0	N-Term(iTRAQ8plex); S3(Phosp); S9(Phosp); K16(iTRAQ8plex)	HCD	1	0	1	1	S(3): 100.0; S(9): 100.0; T(11): 0.0	52805	Unique	Used	1366.71	1018.55	1161.12	1137.15	1243.74	1525.36	1118.24	508.187	41.57	0.00173112	497	0	12.9412	200	3	788.387	2363.15	3.26029	58.6638	6909	6909	MS2	12/148
High	dAsPPEPASPTIGLDkk	Unambiguous	1	1	Q8IZD0	N-Term(iTRAQ8plex); S3(Phosp); K16(iTRAQ8plex); K17(iTRAQ8plex)	HCD	1	0	1	1	S(3): 100.0; S(9): 0.0; T(11): 0.0	52552	Unique	Used	2394.72	1791.7	1639.91	1464.67	1690.61	2012.95	1552.88	950.422	31.17	0.0237935	623	1	22.0585	200	3	905.835	2715.49	5.84375	56.1905	6605	6605	MS2	11/158
High	dAsPPEPAsPTIGLDkk	Unambiguous	1	1	Q8IZD0	N-Term(iTRAQ8plex); S3(Phosp); S9(Phosp); K16(iTRAQ8plex); K17(iTRAQ8plex)	HCD	1	0	1	1	S(3): 100.0; S(9): 100.0; T(11): 0.0	52562	Unique	Used	5102.76	3597.76	4055.58	3304.76	3879.12	4722.17	3660.67	1783.17	30.28	0.034221	730	1	31.3083	200	3	932.482	2795.43	-3.21778	56.2837	6617	6617	MS2	13/158
High	dAsVPLIDVTNLPTPR	Unambiguous	1	1	Q96A65	N-Term(iTRAQ8plex); S3(Phosp)	HCD	1	0	1	1	S(3): 100.0; T(10): 0.0; T(14): 0.0	37236	Unique	Used	161.791	132.282	118.792	132.575	179.497	150.081	333.242	271.627	65.1	7.46306e-06	483	0	25.3399	200	3	698.036	2092.09	-2.36978	83.4521	9553	9553	MS2	15/156
High	dAsVPLIDVTNLPTPR	Unambiguous	1	1	Q96A65	N-Term(iTRAQ8plex); S3(Phosp)	HCD	1	0	1	1	S(3): 100.0; T(10): 0.0; T(14): 0.0	37256	Unique	Used	134.462	82.2908	188.568		158.152	246.818	281.793	204	46.28	0.000559324	475	0	17.7766	200	3	698.037	2092.1	-0.969414	83.6677	9578	9578	MS2	11/156
High	dATNVGDEGGFAPNILENk	Unambiguous	1	1	P06733	N-Term(iTRAQ8plex); K19(iTRAQ8plex)	HCD	1	0	1	1		44549	Unique	Used	2157.12	1674.44	1845.92	1854.46	2363.21	2727.81	2236.29	1481.29	77.43	6.15343e-07	681	0	14.184	200	3	857.119	2569.34	2.93866	67.709	8218	8218	MS2	19/206
High	dATNVGDEGGFAPNILENk	Unambiguous	1	1	P06733	N-Term(iTRAQ8plex); K19(iTRAQ8plex)	HCD	1	0	1	1		44516	Unique	Used	5431.46	4055.95	4155.06	3288.95	5643.16	5308.89	4709.72	3082.94	76.76	7.40128e-07	702	0	14.941	129	3	857.118	2569.34	1.58462	67.4026	8179	8179	MS2	19/206
High	dATNVGDEGGFAPNILENk	Unambiguous	1	1	P06733	N-Term(iTRAQ8plex); K19(iTRAQ8plex)	HCD	1	0	1	1		44440	Unique	Used	4588.11	3019.64	3614.72	3177.59	4476.72	4586.26	4147.08	2381.18	66.6	7.44933e-06	681	0	9.15496	178	3	857.119	2569.34	2.93866	66.6798	8088	8088	MS2	16/206
High	dAYEELLTQAEIQGNINk	Unambiguous	1	1	Q13576	N-Term(iTRAQ8plex); K18(iTRAQ8plex)	HCD	1	0	1	1		36603	Unique	Used	1572.9	1286.58	1432.17	1064.9	1948.34	2170.68	1449.19	835.484	79.25	3.80915e-07	641	0	2.04792	200	3	886.477	2657.42	-2.75681	77.1726	8790	8790	MS2	18/174
High	dAYEELLTQAEIQGNINk	Unambiguous	1	1	Q13576	N-Term(iTRAQ8plex); K18(iTRAQ8plex)	HCD	1	0	1	1		45497	Unique	Used	2966.5	2421.52	2490.12	2664.35	2802.62	3085.5	2676.46	1590.74	74.46	1.14233e-06	638	0	13.0877	200	3	886.483	2657.43	3.6512	76.6869	9356	9356	MS2	17/174
High	dAYEELLTQAEIQGNINk	Unambiguous	1	1	Q13576	N-Term(iTRAQ8plex); K18(iTRAQ8plex)	HCD	1	0	1	1		45515	Unique	Used	2396.78	2071.63	1939.78	1755.65	2344.86	2238.34	2109.09	1389.96	71.14	2.41507e-06	628	0	14.4301	200	3	886.484	2657.44	5.37376	76.8684	9378	9378	MS2	17/174
High	dAYEELLTQAEIQGNINk	Unambiguous	1	1	Q13576	N-Term(iTRAQ8plex); K18(iTRAQ8plex)	HCD	1	0	1	1		45440	Unique	Used	2351.94	1825.53	2464.84	1831.68	3000.91	2902.29	2498.15	1201.1	39.45	0.00365473	644	0	19.4759	200	3	886.475	2657.41	-4.96174	76.1587	9288	9288	MS2	17/174
High	dAYEELLTQAEIQGNINk	Unambiguous	1	1	Q13576	N-Term(iTRAQ8plex); K18(iTRAQ8plex)	HCD	1	0	1	1		36670	Unique	Used	363.944	426.93	633.849	323.927	633.221	502.557	558.392	297.621	35.6	0.00867582	630	0	14.1662	200	3	886.478	2657.42	-1.58545	77.8156	8870	8870	MS2	12/174
High	dcQDHSFSIVIETVQcADDR	Unambiguous	1	1	P04275	N-Term(iTRAQ8plex); C2(Carbamidomethyl); C16(Carbamidomethyl)	HCD	1	0	1	1		44791	Unique	Used	1703.85	1865.31	2401.86	2315.68	2500.33	3015.22	1977.26	1349.87	88.06	3.90005e-08	499	0	7.07845	125	3	900.421	2699.25	5.581	70.0133	8509	8509	MS2	10/222
High	dcQDHSFSIVIETVQcADDR	Unambiguous	1	1	P04275	N-Term(iTRAQ8plex); C2(Carbamidomethyl); C16(Carbamidomethyl)	HCD	1	0	1	1		44797	Unique	Used	1531	1340.64	1371.52	1644.02	1861.58	2084.22	1533.52	1202.51	71.63	1.62835e-06	474	0	3.61962	181	3	900.417	2699.24	0.561157	70.0666	8516	8516	MS2	9/222
High	dcQDIANk	Unambiguous	1	1	P02679	N-Term(iTRAQ8plex); C2(Carbamidomethyl); K8(iTRAQ8plex)	HCD	1	0	1	1		40521	Unique	Used	22044.7	18906.2	15877	17505.6	22899.4	28562.9	19065.2	14827.1	29.6	0.0218754	318	0	6.86716	144	2	786.42	1571.83	0.978278	30.4716	3385	3385	MS2	6/72
High	dcQDIANk	Unambiguous	1	1	P02679	N-Term(iTRAQ8plex); C2(Carbamidomethyl); K8(iTRAQ8plex)	HCD	1	0	1	1		40538	Unique	Used	10469.2	7516.26	6910.84	7102.69	13015.4	15606.9	10061.7	9548.21	25.18	0.060528	295	0	10.8866	131	3	524.616	1571.83	1.97932	30.6224	3405	3405	MS2	6/72
High	dcQDIANk	Unambiguous	1	1	P02679	N-Term(iTRAQ8plex); C2(Carbamidomethyl); K8(iTRAQ8plex)	HCD	1	0	1	1		40526	Unique	Used	27255	21478.2	16759	20244.3	29444	34383.8	22120.2	17492.1	20.13	0.193623	341	0	5.43844	107	2	786.415	1571.82	-5.31231	30.5163	3391	3391	MS2	6/72
High	dcVGDVTENQIcNk	Unambiguous	1	1	P07996	N-Term(iTRAQ8plex); C2(Carbamidomethyl); C12(Carbamidomethyl); K14(iTRAQ8plex)	HCD	1	0	1	1		51346	Unique	Used	12764.4	11370.8	11168.1	10223	13124.4	17184.1	11014.3	7193.2	70.52	2.14692e-06	484	0	6.17926	116	3	754.043	2260.12	-0.252541	44.7177	5158	5158	MS2	9/128
High	dcVGDVTENQIcNk	Unambiguous	1	1	P07996	N-Term(iTRAQ8plex); C2(Carbamidomethyl); C12(Carbamidomethyl); K14(iTRAQ8plex)	HCD	1	0	1	1		51221	Unique	Used	4188.54	9015.83	12691.5	6325.85	11463.4	4378.89	2978.05	2990.78	66.14	6.04403e-06	497	0	7.26	200	3	754.05	2260.14	8.82117	43.5096	5008	5008	MS2	9/128
High	dcVGDVTENQIcNk	Unambiguous	1	1	P07996	N-Term(iTRAQ8plex); C2(Carbamidomethyl); C12(Carbamidomethyl); K14(iTRAQ8plex)	HCD	1	0	1	1		42110	Unique	Used	17090.7	16720.5	16469.7	12681.2	16271.8	20580.2	12498.5	10250.8	66.11	5.89e-06	481	0	8.27485	55	3	754.041	2260.11	-3.25014	45.2441	5292	5292	MS2	9/128
High	dcVGDVTENQIcNk	Unambiguous	1	1	P07996	N-Term(iTRAQ8plex); C2(Carbamidomethyl); C12(Carbamidomethyl); K14(iTRAQ8plex)	HCD	1	0	1	1		51455	Unique	Used	3433.74	3108.85	2921.9	2925.07	4267.92	4413.42	3479.23	2484.45	65.91	6.37274e-06	497	0	17.3378	200	3	754.046	2260.12	3.87926	45.7496	5289	5289	MS2	9/128
High	dcVGDVTENQIcNk	Unambiguous	1	1	P07996	N-Term(iTRAQ8plex); C2(Carbamidomethyl); C12(Carbamidomethyl); K14(iTRAQ8plex)	HCD	1	0	1	1		56593	Unique	Used	714.125	523.868	596.13	593.995	648.509	903.614	568.997	287.087	63.85	1.00964e-05	490	0	7.23868	200	3	754.043	2260.11	-1.22473	44.6861	4356	4356	MS2	8/128
High	dcVGDVTENQIcNk	Unambiguous	1	1	P07996	N-Term(iTRAQ8plex); C2(Carbamidomethyl); C12(Carbamidomethyl); K14(iTRAQ8plex)	HCD	1	0	1	1		51467	Unique	Used	2549.87	2494.25	2430.18	2802.32	2918.33	3433.91	2633.59	1926.12	61.04	1.93613e-05	492	0	18.8506	200	3	754.049	2260.13	7.93001	45.8608	5303	5303	MS2	10/128
High	dcVGDVTENQIcNk	Unambiguous	1	1	P07996	N-Term(iTRAQ8plex); C2(Carbamidomethyl); C12(Carbamidomethyl); K14(iTRAQ8plex)	HCD	1	0	1	1		51228	Unique	Used	6273.57	14814.9	17869.4	7882.8	17210.7	5336.19	3634.43	4237.66	60.85	2.07616e-05	505	0	8.32723	91	3	754.046	2260.12	2.98809	43.5866	5017	5017	MS2	10/128
High	dcVGDVTENQIcNk	Unambiguous	1	1	P07996	N-Term(iTRAQ8plex); C2(Carbamidomethyl); C12(Carbamidomethyl); K14(iTRAQ8plex)	HCD	1	0	1	1		51334	Unique	Used	4016.68	3737.07	3888.05	3430.58	4636.79	5194.05	3801.95	2618.47	58.85	3.29701e-05	506	0	27.1567	200	3	754.047	2260.13	4.85144	44.6121	5144	5144	MS2	8/128
High	dcVGDVTENQIcNk	Unambiguous	1	1	P07996	N-Term(iTRAQ8plex); C2(Carbamidomethyl); C12(Carbamidomethyl); K14(iTRAQ8plex)	HCD	1	0	1	1		42125	Unique	Used	11347.4	9372.28	9886.75	8966.34	10188.7	12904.4	8158.02	6287.51	57.85	3.97023e-05	484	0	11.2434	98	3	754.041	2260.11	-2.92608	45.3869	5310	5310	MS2	10/128
High	dcVGDVTENQIcNk	Unambiguous	1	1	P07996	N-Term(iTRAQ8plex); C2(Carbamidomethyl); C12(Carbamidomethyl); K14(iTRAQ8plex)	HCD	1	0	1	1		42144	Unique	Used	8971.83	8541.48	9202.9	8024.31	9415.86	11056.8	6945.47	5235.13	57.79	4.17517e-05	502	0	11.6927	112	3	754.045	2260.12	2.66403	45.558	5332	5332	MS2	10/128
High	dcVGDVTENQIcNk	Unambiguous	1	1	P07996	N-Term(iTRAQ8plex); C2(Carbamidomethyl); C12(Carbamidomethyl); K14(iTRAQ8plex)	HCD	1	0	1	1		51398	Unique	Used	11499.6	10568.4	9461.15	8978.65	12121.7	15739.1	10365.8	6991.1	57.74	4.12255e-05	490	0	5.41874	71	3	754.042	2260.11	-2.11591	45.2112	5221	5221	MS2	10/128
High	dcVGDVTENQIcNk	Unambiguous	1	1	P07996	N-Term(iTRAQ8plex); C2(Carbamidomethyl); C12(Carbamidomethyl); K14(iTRAQ8plex)	HCD	1	0	1	1		51429	Unique	Used	4045.17	3129.49	3254.25	3253.73	4210.72	5097.24	3200.86	2411.79	56.05	5.89744e-05	475	0	4.24983	200	3	754.044	2260.12	0.881681	45.4996	5258	5258	MS2	10/128
High	dcVGDVTENQIcNk	Unambiguous	1	1	P07996	N-Term(iTRAQ8plex); C2(Carbamidomethyl); C12(Carbamidomethyl); K14(iTRAQ8plex)	HCD	1	0	1	1		42100	Unique	Used	22548.1	21359.8	33580	14976.4	18436.2	25246.8	16180.6	11627	55.49	7.16107e-05	507	0	7.4251	44	3	754.047	2260.13	4.68941	45.1557	5280	5280	MS2	10/128
High	dcVGDVTENQIcNk	Unambiguous	1	1	P07996	N-Term(iTRAQ8plex); C2(Carbamidomethyl); C12(Carbamidomethyl); K14(iTRAQ8plex)	HCD	1	0	1	1		42068	Unique	Used	6626.77	5339.54	5756.77	5286.94	7356.26	8583.25	5948.64	3924.96	47.25	0.000469029	498	0	0	200	2	1130.56	2260.11	-1.54285	44.8544	5241	5241	MS2	9/128
High	dcVGDVTENQIcNk	Unambiguous	1	1	P07996	N-Term(iTRAQ8plex); C2(Carbamidomethyl); C12(Carbamidomethyl); K14(iTRAQ8plex)	HCD	1	0	1	1		51357	Unique	Used	4786.53	4432.01	3919.62	4094.28	5391.14	6089.31	4167.51	2853.32	29.66	0.0259544	480	0	30.3929	200	2	1130.56	2260.11	-0.786699	44.822	5171	5171	MS2	7/128
High	dDDDIDLFGsDDEEESEEAk	Unambiguous	1	1	P24534	N-Term(iTRAQ8plex); S10(Phosp); K20(iTRAQ8plex)	HCD	1	0	1	1	S(10): 100.0; S(16): 0.0	53221	Unique	Used	1613.69	1361.76	1281.14	1965.49	1935.68	2192.52	2034.77	1105.38	53.13	9.70413e-05	373	0	19.2164	200	3	987.759	2961.26	4.17841	62.7151	7408	7408	MS2	14/186
High	dDDDIDLFGsDDEEESEEAkR	Unambiguous	1	1	P24534	N-Term(iTRAQ8plex); S10(Phosp); K20(iTRAQ8plex)	HCD	1	0	1	1	S(10): 100.0; S(16): 0.0	52771	Unique	Used	1368.82	988.794	1119.06	1218.82	1201.5	1505.87	1432.19	707.18	53.22	0.000108864	457	1	31.5976	200	3	1039.79	3117.36	1.42879	58.3339	6868	6868	MS2	8/196
High	dDFDHDSVPDIDDIcPENVDISETDFR	Unambiguous	1	1	P07996	N-Term(iTRAQ8plex); C15(Carbamidomethyl)	HCD	1	0	1	1		45549	Unique	Used	678.49	862.269	786.583	863.461	749.249	1014	904.912	331.97	81.13	1.93882e-07	503	0	6.4455	200	3	1162.18	3484.54	3.48821	77.1849	9418	9418	MS2	22/274
High	dDkEEEEDGTGSPQLNNR	Unambiguous	1	1	P49407	N-Term(iTRAQ8plex); K3(iTRAQ8plex)	HCD	1	0	1	1		49878	Unique	Used	6465.97	5556.49	5755.56	5552.69	6743.37	7589.27	4818.23	2567.88	79.83	2.74019e-07	527	1	4.80575	200	3	881.097	2641.28	-1.22927	30.5177	3397	3397	MS2	14/188
High	dDkEEEEDGTGSPQLNNR	Unambiguous	1	1	P49407	N-Term(iTRAQ8plex); K3(iTRAQ8plex)	HCD	1	0	1	1		49826	Unique	Used	7986.78	7219.16	8140.65	6632.74	8533.67	9554.52	6149.6	3273.02	74.09	1.02165e-06	524	1	7.57648	200	3	881.096	2641.27	-1.99185	30.0061	3334	3334	MS2	10/188
High	dDkEEEEDGTGSPQLNNR	Unambiguous	1	1	P49407	N-Term(iTRAQ8plex); K3(iTRAQ8plex)	HCD	1	0	1	1		49900	Unique	Used	4264.67	3624.75	4156.3	3608.46	4248.03	5314.84	3419.52	1937.26	65.76	7.12762e-06	537	1	11.4828	200	3	881.096	2641.27	-2.9624	30.7286	3423	3423	MS2	12/188
High	dDkEEEEDGTGSPQLNNR	Unambiguous	1	1	P49407	N-Term(iTRAQ8plex); K3(iTRAQ8plex)	HCD	1	0	1	1		49757	Unique	Used	3222.58	2764.11	3051.33	2885.62	3455.1	3726.02	2371.71	1443.33	49.29	0.00031501	535	1	2.48681	200	3	881.097	2641.28	-0.744002	29.342	3251	3251	MS2	9/188
High	dDNSAANNSANEk	Unambiguous	1	1	P78344	N-Term(iTRAQ8plex); K13(iTRAQ8plex)	HCD	1	0	1	1		48482	Unique	Used	1385.65	1054.1	1301.72	1021.82	2170.16	1922.71	1360.72	1036.13	48.14	0.000306166	359	0	27.5368	200	3	653.325	1957.96	-3.6028	17.0341	1720	1720	MS2	10/138
High	dEDNNLLTEk	Unambiguous	1	1	P09486	N-Term(iTRAQ8plex); K10(iTRAQ8plex)	HCD	1	0	1	1		42193	Unique	Used	5022.97	4081.59	6305.55	4888.08	8415.11	10742.5	6233.47	3761.04	40.11	0.00194517	379	0	3.54292	172	3	600.326	1798.96	-0.499311	46.0118	5391	5391	MS2	11/100
High	dELADEIANSsGk	Unambiguous	1	1	P35579	N-Term(iTRAQ8plex); S11(Phosp); K13(iTRAQ8plex)	HCD	1	0	1	1	S(10): 0.6; S(11): 99.4	42968	Unique	Used	6137.01	4578.63	6220.7	4802.95	7213.81	7671.25	5217.3	2797.43	47.58	0.000382335	438	0	1.86797	200	2	1019	2037	0.0604951	53.1206	6321	6321	MS2	7/124
High	dELADEIANSSGk	Unambiguous	1	1	P35579	N-Term(iTRAQ8plex); K13(iTRAQ8plex)	HCD	1	0	1	1		43318	Unique	Used	10916.4	8279.86	8509.48	8178.94	13223.3	14692.5	10988.4	7495.46	42.65	0.00130923	482	0	25.4281	105	3	653.015	1957.03	-2.17797	56.2783	6741	6741	MS2	7/124
High	dEQSEEk	Unambiguous	1	1	P35579	N-Term(iTRAQ8plex); K7(iTRAQ8plex)	HCD	1	0	1	1		39046	Unique	Used	2080.32	1201.39	1757.08	1325.29	2061.97	1998.57	2142.75	1262.79	23.38	0.0916129	299	0	9.54677	200	3	491.593	1472.76	-2.98202	15.4302	1558	1558	MS2	5/66
High	dESANQEEPEAR	Unambiguous	1	1	P50552	N-Term(iTRAQ8plex)	HCD	1	0	1	1		39177	Unique	Used	6394.67	4925.19	5614.93	4967.85	5979.44	6539.66	5377.34	3900.96	61.3	1.47896e-05	162	0	3.62644	200	2	839.894	1678.78	-1.20464	17.3188	1757	1757	MS2	9/120
High	dESANQEEPEAR	Unambiguous	1	1	P50552	N-Term(iTRAQ8plex)	HCD	1	0	1	1		39159	Unique	Used	2330.89	2216.15	2027.98	2052.81	2511.03	2617.91	2339.76	1410.04	39.17	0.00241522	162	0	2.36117	200	2	839.894	1678.78	-1.20464	17.0863	1732	1732	MS2	10/120
High	dEVEVsDDDEkEPEVDYR	Unambiguous	1	1	Q15746	N-Term(iTRAQ8plex); S6(Phosp); K11(iTRAQ8plex)	HCD	1	0	1	1	S(6): 100.0; Y(17): 0.0	51570	Unique	Used	8278.85	7211.28	7501.99	9471.36	9600.58	8006.1	10251.7	4807.03	33.64	0.0102073	472	1	10.5913	200	3	952.771	2856.3	2.1495	46.8653	5427	5427	MS2	17/180
High	dFGDsLAR	Unambiguous	1	1	Q709C8	N-Term(iTRAQ8plex); S5(Phosp)	HCD	1	0	1	1	S(5): 100.0	33260	Unique	Used	3467.82	1519.37	2547.92	1251.47	6542.56	9032.75	5415.5	9391.64	27.42	0.0361374	75	0	12.0107	200	2	632.796	1264.58	-2.38812	44.9779	4778	4778	MS2	7/64
High	dFLNALQsPIEYQR	Unambiguous	2	2	Q86VW2;O60229	N-Term(iTRAQ8plex); S8(Phosp)	HCD	1	0	1	1	S(8): 100.0; Y(12): 0.0	36707	Not Unique	Not Used	1207.06	947.782	1466.79	1415.84	1753.92	1849.76	1166.69	686.771	78.27	3.74574e-07	503	0	47.8564	200	3	693.349	2078.03	2.3179	78.1601	8914	8914	MS2	16/144
High	dFLNALQsPIEYQR	Unambiguous	2	2	Q86VW2;O60229	N-Term(iTRAQ8plex); S8(Phosp)	HCD	1	0	1	1	S(8): 100.0; Y(12): 0.0	36737	Not Unique	Not Used	584.215	370.337	546.351	551.617	695.732	906.896	628.265	261.291	58.69	3.3937e-05	502	0	14.673	200	3	693.348	2078.03	1.61299	78.4379	8950	8950	MS2	11/144
High	dFLNALQSPIEyQR	Unambiguous	2	2	Q86VW2;O60229	N-Term(iTRAQ8plex); Y12(Phosp)	HCD	1	0	1	1	S(8): 100.0; Y(12): 0.0	36705	Not Unique	Not Used	1942.56	1291.97	1892.49	1557.46	2336.64	2545.9	1227.67	744.987	26.7	0.0540904	506	0	4.41108	200	2	1039.52	2078.03	2.00129	78.1449	8912	8912	MS2	5/144
High	dFSALESQLQDTQELLQEENR	Unambiguous	1	1	P35579	N-Term(iTRAQ8plex)	HCD	1	0	1	1		46966	Unique	Used	581.149	372.035	646.679	443.944	1279.64	1420.58	1526.57	943.474	82.29	2.15718e-07	731	0	26.6944	172	3	933.124	2797.36	-8.35756	91.0747	11119	11119	MS2	19/222
High	dFSALESQLQDTQELLQEENR	Unambiguous	1	1	P35579	N-Term(iTRAQ8plex)	HCD	1	0	1	1		46960	Unique	Used	897.002	618.117	778.529	285.897	1468.68	1346.31	1334.69	765.76	81.44	2.57688e-07	718	0	19.644	124	3	933.13	2797.37	-1.61552	91.0213	11112	11112	MS2	19/222
High	dFSALESQLQDTQELLQEENR	Unambiguous	1	1	P35579	N-Term(iTRAQ8plex)	HCD	1	0	1	1		37919	Unique	Used	144.673	84.4195	87.385	88.391	151.334	129.268	123.893		80.8	2.93613e-07	706	0	18.5235	200	3	933.131	2797.38	0.151796	91.6109	10482	10482	MS2	14/222
High	dFSALESQLQDTQELLQEENR	Unambiguous	1	1	P35579	N-Term(iTRAQ8plex)	HCD	1	0	1	1		55445	Unique	Used	200.516	210.33	295.801	119.66	212.806	357.613	120.779	112.207	78.2	5.49423e-07	726	0	6.30182	200	3	933.136	2797.39	5.51916	89.2047	10487	10487	MS2	20/222
High	dFSALESQLQDTQELLQEENR	Unambiguous	1	1	P35579	N-Term(iTRAQ8plex)	HCD	1	0	1	1		37853	Unique	Used	342.093	173.168	154.507	239.622	372.128	375.039	270.748	188.427	70.45	3.33131e-06	739	0	13.0494	200	3	933.13	2797.37	-1.74643	90.4438	10362	10362	MS2	21/222
High	dFSALESQLQDTQELLQEENR	Unambiguous	1	1	P35579	N-Term(iTRAQ8plex)	HCD	1	0	1	1		46890	Unique	Used	727.094	442.559	429.471	439.579	1536.52	1443.03	1185.83	829.867	70.37	3.39783e-06	740	0	14.4463	151	3	933.129	2797.37	-2.00826	90.3318	11028	11028	MS2	22/222
High	dFSALESQLQDTQELLQEENR	Unambiguous	1	1	P35579	N-Term(iTRAQ8plex)	HCD	1	0	1	1		45705	Unique	Used	3343.49	2386.84	2998.9	3495.77	3918.43	5303.76	3666.86	1776.47	66.49	8.12285e-06	724	0	21.286	95	3	933.129	2797.37	-2.79374	78.7065	9606	9606	MS2	21/222
High	dFSALESQLQDTQELLQEENR	Unambiguous	1	1	P35579	N-Term(iTRAQ8plex)	HCD	1	0	1	1		37923	Unique	Used	215.021	65.3097	131.296	173.406	151.816	154.957	191.83		65.24	1.06225e-05	710	0	10.634	200	3	933.13	2797.38	-1.09187	91.6541	10487	10487	MS2	13/222
High	dFSALESQLQDTQELLQEENR	Unambiguous	1	1	P35579	N-Term(iTRAQ8plex)	HCD	1	0	1	1		55436	Unique	Used			108.274	105.676	148.039	153.59	150.53	143.536	63.26	1.64042e-05	695	0	14.4438	200	3	933.133	2797.38	1.46091	88.9966	10465	10465	MS2	7/222
High	dFSALESQLQDTQELLQEENR	Unambiguous	1	1	P35579	N-Term(iTRAQ8plex)	HCD	1	0	1	1		46936	Unique	Used	744.188	336.046	774.55	629.825	1702.87	974.357	1272.84	648.238	61.17	2.78418e-05	729	0	24.5814	107	3	933.126	2797.36	-6.06657	90.7821	11083	11083	MS2	17/222
High	dFSALESQLQDTQELLQEENR	Unambiguous	1	1	P35579	N-Term(iTRAQ8plex)	HCD	1	0	1	1		37875	Unique	Used	138.754	251.958	178.847	123.531	209.071	281.412	263.058	161.862	52.88	0.000183937	714	0	24.9243	185	3	933.132	2797.38	0.937268	90.7614	10396	10396	MS2	8/222
High	dFSALESQLQDTQELLQEENR	Unambiguous	1	1	P35579	N-Term(iTRAQ8plex)	HCD	1	0	1	1		37928	Unique	Used	170.874		164.197	93.241	231.314	139.929	154.655		48.08	0.000560148	720	0	13.7282	200	3	933.13	2797.38	-1.41915	91.7051	10493	10493	MS2	11/222
High	dFSALESQLQDTQELLQEENR	Unambiguous	1	1	P35579	N-Term(iTRAQ8plex)	HCD	1	0	1	1		37774	Unique	Used	1432.44	1153.76	1388.93	1397.64	1645.61	1986.25	997.949	998.419	38.77	0.00472552	712	0	14.416	146	2	1399.19	2797.38	1.05117	89.3891	10245	10245	MS2	6/222
High	dFSALESQLQDTQELLQEENR	Unambiguous	1	1	P35579	N-Term(iTRAQ8plex)	HCD	1	0	1	1		46730	Unique	Used	1874.75	1325.34	1307.05	1601.47	1911.83	2003.52	1505.7	944.565	38.42	0.00505738	703	0	10.434	200	2	1399.2	2797.39	2.9712	88.7627	10836	10836	MS2	6/222
High	dFSALESQLQDTQELLQEENR	Unambiguous	1	1	P35579	N-Term(iTRAQ8plex)	HCD	1	0	1	1		55447	Unique	Used			93.9185	139.922	164.508	165.371	133.626		37.45	0.0062151	691	0	23.2294	200	3	933.133	2797.38	1.65728	89.2729	10494	10494	MS2	5/222
High	dFSALESQLQDTQELLQEENR	Unambiguous	1	1	P35579	N-Term(iTRAQ8plex)	HCD	1	0	1	1		46775	Unique	Used	1790.95	1618.96	1769.04	1586.72	2322.21	2013.58	1664.25	952.43	31.94	0.0222948	697	0	15.0248	120	2	1399.2	2797.39	2.27301	89.2022	10890	10890	MS2	9/222
High	dFSALESQLQDTQELLQEENR	Unambiguous	1	1	P35579	N-Term(iTRAQ8plex)	HCD	1	0	1	1		37739	Unique	Used	1002.52	850.311	992.523	908.522	1184.4	1234.52	944.082	774.268	28.8	0.0469959	713	0	6.08172	200	2	1399.2	2797.39	4.28032	89.044	10203	10203	MS2	5/222
High	dFtPVcTTELGR	Unambiguous	1	1	P30041	N-Term(iTRAQ8plex); T3(Phosp); C6(Carbamidomethyl)	HCD	1	0	1	1	T(3): 100.0; T(7): 0.0; T(8): 0.0	34860	Unique	Used	2797.81	2369.31	2956.52	2999.7	4698.54	5322.55	6350.37	3399.56	31.58	0.0138662	179	0	3.06516	200	2	890.419	1779.83	0.812232	60.4283	6698	6698	MS2	9/104
High	dGALESQDTENVPVTLSEENR	Unambiguous	1	1	O15439	N-Term(iTRAQ8plex)	HCD	1	0	1	1		43316	Unique	Used	2099.21	1756.67	1587.02	1789.04	2619.77	2397.33	1804.84	1459.89	60.08	2.88634e-05	588	0	5.86119	85	3	869.761	2607.27	-0.0891585	56.2671	6739	6739	MS2	17/224
High	dGDAQsLk	Unambiguous	1	1	Q9Y4E8	N-Term(iTRAQ8plex); S6(Phosp); K8(iTRAQ8plex)	HCD	1	0	1	1	S(6): 100.0	40595	Unique	Used	9382.26	6878.3	9565.54	6880.45	14757.6	9906.42	9883.47	5698.36	26.67	0.0429493	259	0	8.57341	200	2	761.388	1521.77	-5.05832	31.1832	3474	3474	MS2	7/72
High	dGDDVIIIGVFkGESDPAYQQYQDAANNLR	Unambiguous	1	1	P13667	N-Term(iTRAQ8plex); K12(iTRAQ8plex)	HCD	1	0	1	1		46256	Unique	Used	2077.88	1315.07	976.705	998.257	2018.85	1203.26	1261.79	1013.57	74.98	1.83464e-06	1155	1	1.59506	200	3	1307.34	3920.01	3.59478	84.0833	10267	10267	MS2	20/314
High	dGEDQTQDTELVETRPAGDGTFQk	Unambiguous	32	32	P30443;P01892;P04439;P13746;P30447;P05534;P18462;P30450;P30512;P16188;P16189;P10314;P16190;P30453;P30455;P30456;P30457;P01891;P10316;P30459;Q09160;Q31612;P30501;Q9TNN7;Q29963;P10321;P30505;P30508;Q07000;Q29960;Q95604;P01893	N-Term(iTRAQ8plex); K24(iTRAQ8plex)	HCD	1	0	1	1		51924	Not Unique	Not Used	25653.9	17394.6	17967.8	15717.2	26420.6	26881.8	19938.3	12536.8	46.24	0.00112781	949	0	12.4474	71	3	1082.54	3245.61	2.92765	50.216	5852	5852	MS2	9/262
High	dGEDQTQDTELVETRPAGDGTFQk	Unambiguous	32	32	P30443;P01892;P04439;P13746;P30447;P05534;P18462;P30450;P30512;P16188;P16189;P10314;P16190;P30453;P30455;P30456;P30457;P01891;P10316;P30459;Q09160;Q31612;P30501;Q9TNN7;Q29963;P10321;P30505;P30508;Q07000;Q29960;Q95604;P01893	N-Term(iTRAQ8plex); K24(iTRAQ8plex)	HCD	1	0	1	1		51948	Not Unique	Not Used	28400.5	20623.1	20657.9	19069.6	30764.1	29913.3	24705.8	17653.7	42.79	0.00250121	951	0	11.4629	40	3	1082.54	3245.61	2.25066	50.4468	5881	5881	MS2	8/262
High	dGEDQTQDTELVETRPAGDGTFQk	Unambiguous	32	32	P30443;P01892;P04439;P13746;P30447;P05534;P18462;P30450;P30512;P16188;P16189;P10314;P16190;P30453;P30455;P30456;P30457;P01891;P10316;P30459;Q09160;Q31612;P30501;Q9TNN7;Q29963;P10321;P30505;P30508;Q07000;Q29960;Q95604;P01893	N-Term(iTRAQ8plex); K24(iTRAQ8plex)	HCD	1	0	1	1		52016	Not Unique	Not Used	8352.32	6034.45	7020.21	5706.95	8842.34	8514.95	7354.63	4501.55	26.21	0.111888	935	0	19.9963	200	3	1082.54	3245.59	-2.93967	51.0724	5962	5962	MS2	11/262
High	dGEDQTQDTELVETRPAGDR	Unambiguous	34	34	P01889;P30460;P30461;P30462;P30464;P30466;P03989;P30685;P18463;Q95365;P30475;Q04826;P30479;P30480;P30481;P30483;P30484;P30485;P30486;P30487;P30488;P18464;P30490;P30491;P30492;P30493;P30495;P18465;P10319;Q29940;Q29836;P30498;Q31610;Q29718	N-Term(iTRAQ8plex)	HCD	1	0	1	1		50648	Not Unique	Not Used	5881.59	4824.52	4725.32	4635.91	6165.57	6325.64	4971.22	4030.98	35.08	0.00859963	554	0	13.1566	200	3	846.073	2536.2	-1.34143	37.998	4321	4321	MS2	15/218
High	dGEDQTQDTELVETRPAGDR	Unambiguous	34	34	P01889;P30460;P30461;P30462;P30464;P30466;P03989;P30685;P18463;Q95365;P30475;Q04826;P30479;P30480;P30481;P30483;P30484;P30485;P30486;P30487;P30488;P18464;P30490;P30491;P30492;P30493;P30495;P18465;P10319;Q29940;Q29836;P30498;Q31610;Q29718	N-Term(iTRAQ8plex)	HCD	1	0	1	1		41274	Not Unique	Not Used	2748.23	2434.87	2582.83	2344.13	2673.3	3133.2	2670.05	2085.23	30.35	0.0259704	563	0	4.09693	200	3	846.076	2536.21	2.1962	37.5356	4288	4288	MS2	8/218
High	dGEDQTQDTELVETRPAGDR	Unambiguous	34	34	P01889;P30460;P30461;P30462;P30464;P30466;P03989;P30685;P18463;Q95365;P30475;Q04826;P30479;P30480;P30481;P30483;P30484;P30485;P30486;P30487;P30488;P18464;P30490;P30491;P30492;P30493;P30495;P18465;P10319;Q29940;Q29836;P30498;Q31610;Q29718	N-Term(iTRAQ8plex)	HCD	1	0	1	1		50603	Not Unique	Not Used	14461	13144.1	12868.1	13930.1	18109.6	17106.5	14239.5	10645.3	29.85	0.0306402	592	0	9.4683	77	3	846.079	2536.22	6.52795	37.5534	4267	4267	MS2	9/218
High	dGEDQTQDTELVETRPAGDR	Unambiguous	34	34	P01889;P30460;P30461;P30462;P30464;P30466;P03989;P30685;P18463;Q95365;P30475;Q04826;P30479;P30480;P30481;P30483;P30484;P30485;P30486;P30487;P30488;P18464;P30490;P30491;P30492;P30493;P30495;P18465;P10319;Q29940;Q29836;P30498;Q31610;Q29718	N-Term(iTRAQ8plex)	HCD	1	0	1	1		50656	Not Unique	Not Used	4430.47	3540.94	3725.26	3390.16	5403.44	4665.06	4282.26	3279.87	27	0.0545704	547	0	16.4109	200	3	846.073	2536.2	-1.19704	38.0708	4330	4330	MS2	11/218
High	dGEDQTQDTELVETRPAGDR	Unambiguous	34	34	P01889;P30460;P30461;P30462;P30464;P30466;P03989;P30685;P18463;Q95365;P30475;Q04826;P30479;P30480;P30481;P30483;P30484;P30485;P30486;P30487;P30488;P18464;P30490;P30491;P30492;P30493;P30495;P18465;P10319;Q29940;Q29836;P30498;Q31610;Q29718	N-Term(iTRAQ8plex)	HCD	1	0	1	1		50628	Not Unique	Not Used	9649.96	7500.36	7874.52	7424.36	9353.88	8931.52	7635.31	5828.41	26.61	0.0604616	554	0	14.3675	192	3	846.073	2536.2	-1.41363	37.8001	4297	4297	MS2	13/218
High	dGELPVEDDIDLsDVELDDLGkDEL	Unambiguous	1	1	Q15084	N-Term(iTRAQ8plex); S13(Phosp); K22(iTRAQ8plex)	HCD	1	0	1	1	S(13): 100.0	47363	Unique	Used	856.034	876.979	725.998	696.98	1377.67	768.165	1283.51	383.817	63.1	2.16972e-05	886	1	5.76812	200	3	1149.55	3446.65	1.13575	95.0769	11601	11601	MS2	16/238
High	dGETSGSQEDQLcTALVNQLNk	Unambiguous	1	1	Q5T4S7	N-Term(iTRAQ8plex); C13(Carbamidomethyl); K22(iTRAQ8plex)	HCD	1	0	1	1		53720	Unique	Used	925.741	914.034	906.724	902.072	1349.15	1222.29	1230.7	607.414	66.16	1.01925e-05	842	0	30.5432	200	3	1005.84	3015.51	-0.58947	67.6947	8011	8011	MS2	15/222
High	dGGAAsPATEGR	Unambiguous	1	1	Q7Z460	N-Term(iTRAQ8plex); S6(Phosp)	HCD	1	0	1	1	S(6): 100.0; T(9): 0.0	48291	Unique	Used	4736.26	3486.66	4119.69	3650.86	4244.56	4631.59	4217.94	2119.8	51.36	0.000145867	119	0	23.4163	200	2	736.837	1472.67	-1.62228	14.9412	1477	1477	MS2	9/106
High	dGGNPFAEPSELDNPFQDPAVIQHRPsR	Unambiguous	1	1	O14828	N-Term(iTRAQ8plex); S27(Phosp)	HCD	1	0	1	1	S(10): 0.0; S(27): 100.0	45208	Unique	Used	333.348	773.915	195.444	493.605	1173.31	1357.15	1324.21	637.072	37.97	0.00729317	914	0	6.64721	200	3	1158.89	3474.66	5.28024	73.9085	9009	9009	MS2	6/316
High	dGGQTESNEEGkENR	Unambiguous	1	1	Q14157	N-Term(iTRAQ8plex); K12(iTRAQ8plex)	HCD	1	0	1	1		48232	Unique	Used	1870.75	1740	1374.19	1592.98	2526.97	2125.89	2094.14	1409.43	38.42	0.00337398	469	1	7.42014	200	3	753.372	2258.1	-3.53752	14.209	1395	1395	MS2	12/158
High	dGGQTESNEEGkENR	Unambiguous	1	1	Q14157	N-Term(iTRAQ8plex); K12(iTRAQ8plex)	HCD	1	0	1	1		48209	Unique	Used	3259.88	2225.94	2034.6	2039.07	2921.05	2952.81	2533.01	1634.12	34.89	0.00775172	478	1	12.5638	200	3	753.373	2258.11	-2.40228	13.9339	1364	1364	MS2	13/158
High	dGHAtDEEk	Unambiguous	1	1	O75410	N-Term(iTRAQ8plex); T5(Phosp); K9(iTRAQ8plex)	HCD	1	0	1	1	T(5): 100.0	48301	Unique	Used	2328.3	2431.17	1474.89	2359.65	3834.85	5628.84	2105.52	1161.16	24.92	0.0642623	179	0	30.2564	200	3	563.935	1689.79	-1.54116	15.042	1489	1489	MS2	11/78
High	dGIGDAcDDDDDNDkIPDDR	Unambiguous	1	1	P07996	N-Term(iTRAQ8plex); C7(Carbamidomethyl); K15(iTRAQ8plex)	HCD	1	0	1	1		51003	Unique	Used	7578.58	7289.55	7857.55	8437.95	8666.65	12486	7886.94	4031.9	81.11	1.56441e-07	404	1	4.01253	156	3	948.762	2844.27	0.860332	41.3859	4747	4747	MS2	20/202
High	dGQSsPQPSPR	Unambiguous	1	1	Q5VZK9	N-Term(iTRAQ8plex); S5(Phosp)	HCD	1	0	1	1	S(4): 0.5; S(5): 99.5; S(9): 0.0	48264	Unique	Used	1281.4	1008.77	1432.51	1229.41	1341.9	1155.31	1029.4	835.943	41.46	0.00142547	242	0	6.91614	200	3	513.907	1539.71	-1.9202	14.6345	1442	1442	MS2	11/112
High	dGQSsPQPSPR	Unambiguous	1	1	Q5VZK9	N-Term(iTRAQ8plex); S5(Phosp)	HCD	1	0	1	1	S(4): 0.6; S(5): 99.4; S(9): 0.0	48265	Unique	Used	1278.79	1062.45	1177.92	1257.76	1499.43	1091.88	1026.41	1061.33	37.56	0.0034991	242	0	4.16462	200	3	513.907	1539.71	-1.80128	14.6551	1444	1444	MS2	8/112
High	dGQSsPQPSPR	Unambiguous	1	1	Q5VZK9	N-Term(iTRAQ8plex); S5(Phosp)	HCD	1	0	1	1	S(4): 0.0; S(5): 100.0; S(9): 0.0	48275	Unique	Used	10434.8	8887.04	8887.1	9175.03	5879.35	6099.33	5831.76	4269.8	23.39	0.0914022	239	0	4.55482	200	2	770.359	1539.71	-0.167274	14.756	1456	1456	MS2	7/112
High	dGQSsPQPSPR	Unambiguous	1	1	Q5VZK9	N-Term(iTRAQ8plex); S5(Phosp)	HCD	1	0	1	1	S(4): 49.9; S(5): 49.9; S(9): 0.3	48260	Unique	Used	5216.05	4469.92	5218.12	5024.33	3344.92	3700.54	3015.85	2177.54	19.62	0.217749	234	0	6.0515	200	2	770.358	1539.71	-1.19793	14.6044	1438	1438	MS2	9/112
High	dGSLNQsSGYR	Unambiguous	1	1	P06241	N-Term(iTRAQ8plex); S7(Phosp)	HCD	1	0	1	1	S(3): 0.0; S(7): 99.7; S(8): 0.3; Y(10): 0.0	40148	Unique	Used	3540.63	1671.74	3578.29	2192.55	12389.6	12275.7	11940.6	3170.73	46.35	0.000462335	143	0	5.20035	200	2	784.355	1567.7	-2.28386	26.9445	2937	2937	MS2	9/106
High	dGsLNQSSGYR	Unambiguous	1	1	P06241	N-Term(iTRAQ8plex); S3(Phosp)	HCD	1	0	1	1	S(3): 100.0; S(7): 0.0; S(8): 0.0; Y(10): 0.0	49463	Unique	Used	4565.12	3384.28	4471.6	3782.61	5803.23	5600.03	4546.29	2006.07	39.83	0.00207471	158	0	18.5106	200	2	784.355	1567.7	-1.66093	26.4835	2899	2899	MS2	9/106
High	dGsLNQSSGYR	Unambiguous	1	1	P06241	N-Term(iTRAQ8plex); S3(Phosp)	HCD	1	0	1	1	S(3): 100.0; S(7): 0.0; S(8): 0.0; Y(10): 0.0	40116	Unique	Used	3319.14	2068.48	2729.32	2400.1	4042.62	3665.99	2809.73	1785.06	32.82	0.0104221	158	0	5.67158	200	2	784.355	1567.7	-1.73879	26.6403	2899	2899	MS2	8/106
High	dGsLNQSSGYR	Unambiguous	1	1	P06241	N-Term(iTRAQ8plex); S3(Phosp)	HCD	1	0	1	1	S(3): 100.0; S(7): 0.0; S(8): 0.0; Y(10): 0.0	40087	Unique	Used	10274.8	6416.41	9443.99	6560.21	12299.5	11270.1	8816.47	5062.86	32.16	0.0121327	173	0	8.81917	200	2	784.36	1567.71	4.17898	26.3591	2864	2864	MS2	10/106
High	dGsLNQSSGYR	Unambiguous	1	1	P06241	N-Term(iTRAQ8plex); S3(Phosp)	HCD	1	0	1	1	S(3): 100.0; S(7): 0.0; S(8): 0.0; Y(10): 0.0	40091	Unique	Used	16880.1	11026.3	15965.6	12113.4	21035.9	18636.8	13337.7	6765.34	30.19	0.0190966	143	0	5.23312	123	2	784.355	1567.7	-2.12812	26.3998	2869	2869	MS2	10/106
High	dGtISEDTIR	Unambiguous	1	1	Q99816	N-Term(iTRAQ8plex); T3(Phosp)	HCD	1	0	1	1	T(3): 100.0; S(5): 0.0; T(8): 0.0	41422	Unique	Used	4204.93	2153.88	3961.91	3123.82	10343.4	13630	6404.88	10295.3	39.73	0.00212303	169	0	16.7381	200	2	745.854	1490.7	-2.95007	38.93	4466	4466	MS2	9/86
High	dGtISEDTIR	Unambiguous	1	1	Q99816	N-Term(iTRAQ8plex); T3(Phosp)	HCD	1	0	1	1	T(3): 100.0; S(5): 0.0; T(8): 0.0	41400	Unique	Used	7753.19	4036.37	6868.54	4959.24	21065.5	29166.1	12358.1	18687.4	35.89	0.00513992	180	0	16.003	164	2	745.859	1490.71	4.09226	38.7244	4440	4440	MS2	8/86
High	dGVMEmNsIEPAk	Unambiguous	1	1	P11169	N-Term(iTRAQ8plex); M6(Oxidation); S8(Phosp); K13(iTRAQ8plex)	HCD	1	0	1	1	S(8): 100.0	42410	Unique	Used	3771.45	3036.4	3557.22	3015.46	6264.25	6206.77	3955.64	2754.73	32.43	0.0114014	374	0	26.826	195	3	709.012	2125.02	1.9053	47.9942	5652	5652	MS2	13/126
High	dGVMEMNsIEPAkETTTNV	Unambiguous	1	1	P11169	N-Term(iTRAQ8plex); S8(Phosp); K13(iTRAQ8plex)	HCD	1	0	1	1	S(8): 100.0; T(15): 0.0; T(16): 0.0; T(17): 0.0	44047	Unique	Used	1814.87	1515.47	1532.67	2101.91	2493.72	2812.19	4111.64	1856.26	48.34	0.000496821	678	1	13.8274	200	3	918.779	2754.32	0.978107	62.9783	7616	7616	MS2	8/198
High	dGVSLGAVsSTEEASR	Unambiguous	1	1	B2RUZ4	N-Term(iTRAQ8plex); S9(Phosp)	HCD	1	0	1	1	S(4): 0.0; S(9): 99.6; S(10): 0.4; T(11): 0.0; S(15): 0.0	42343	Unique	Used	4640.74	2295.84	4659.67	2277.51	5176.55	2917.69	4448.51	1973.44	88.95	2.54072e-08	295	0	3.02559	200	2	974.967	1948.93	5.37697	47.3653	5571	5571	MS2	13/148
High	dIAANEENR	Unambiguous	1	1	O75368	N-Term(iTRAQ8plex)	HCD	1	0	1	1		39814	Unique	Used	5353.86	5061.36	5126.44	4272.97	8614.52	8470.01	6056.29	15810.7	41.17	0.0015239	122	0	28.3527	200	2	668.343	1335.68	-1.95795	23.7303	2536	2536	MS2	7/84
High	dIAANEENR	Unambiguous	1	1	O75368	N-Term(iTRAQ8plex)	HCD	1	0	1	1		31441	Unique	Used	1288.47	1308.11	1044.56	1052.45	1586.93	1481.75	1050.91	1023.3	32.9	0.0102319	123	0	3.59842	200	2	668.342	1335.68	-2.23212	25.3466	2480	2480	MS2	8/84
High	dIDEcQQGNLcVNGQck	Unambiguous	1	1	Q14766	N-Term(iTRAQ8plex); C5(Carbamidomethyl); C11(Carbamidomethyl); C16(Carbamidomethyl); K17(iTRAQ8plex)	HCD	1	0	1	1		51288	Unique	Used	5982.99	4279.84	4889.87	3704.21	4518.65	5189.85	4709.73	2700.35	83.12	1.17007e-07	480	0	4.15321	103	3	882.757	2646.26	0.735279	44.1697	5089	5089	MS2	10/156
High	dIDEcQQGNLcVNGQck	Unambiguous	1	1	Q14766	N-Term(iTRAQ8plex); C5(Carbamidomethyl); C11(Carbamidomethyl); C16(Carbamidomethyl); K17(iTRAQ8plex)	HCD	1	0	1	1		51275	Unique	Used	4242.29	4089.96	5398.01	3216.9	3830.35	4149.75	3707.39	2306.81	77.95	3.94398e-07	492	0	10.9344	200	3	882.753	2646.24	-3.278	44.0371	5073	5073	MS2	10/156
High	dIDEcQQGNLcVNGQck	Unambiguous	1	1	Q14766	N-Term(iTRAQ8plex); C5(Carbamidomethyl); C11(Carbamidomethyl); C16(Carbamidomethyl); K17(iTRAQ8plex)	HCD	1	0	1	1		51317	Unique	Used	3029.55	2726.64	2887.15	2113.39	2933.74	3491.69	2383.5	1501.61	53.57	0.000110325	502	0	39.8235	200	3	882.76	2646.27	5.09449	44.4418	5123	5123	MS2	10/156
High	dIIRQPsEEEIIk	Unambiguous	1	1	Q15121	N-Term(iTRAQ8plex); S7(Phosp); K13(iTRAQ8plex)	HCD	1	0	1	1	S(7): 100.0	43665	Unique	Used	6738.3	3905.92	4430.25	4175.45	12095.4	13129.7	11291.5	10232.3	25.36	0.0922697	634	1	9.76752	148	3	753.408	2258.21	-7.52106	59.3904	7158	7158	MS2	14/132
High	dILLVDLNSEIDTNQNsLR	Unambiguous	1	1	P98082	N-Term(iTRAQ8plex); S17(Phosp)	HCD	1	0	1	1	S(9): 0.0; T(13): 0.0; S(17): 100.0	37709	Unique	Used	166.267	313.693	404.617	229.286	506.723	570.976	330.531	298.441	88.19	4.79388e-08	632	0	4.29488	200	3	852.765	2556.28	-2.17566	88.6853	10162	10162	MS2	18/198
High	dILLVDLNSEIDTNQNsLR	Unambiguous	1	1	P98082	N-Term(iTRAQ8plex); S17(Phosp)	HCD	1	0	1	1	S(9): 0.0; T(13): 0.0; S(17): 100.0	37700	Unique	Used	192.276	276.82	204.321	268.154	504.626	633.793	381.706	366.204	80.58	2.79995e-07	640	0	5.6934	200	3	852.766	2556.28	-0.886328	88.5828	10150	10150	MS2	12/198
High	dIMEDAIDNR	Unambiguous	1	1	O00186	N-Term(iTRAQ8plex)	HCD	1	0	1	1		34304	Unique	Used	7013.32	5301.79	7117.76	5963.22	8010.43	7775.89	7107.22	4693.53	40.99	0.00158839	158	0	14.6	200	2	748.369	1495.73	-4.30107	54.9806	6031	6031	MS2	9/88
High	dIPLsPPAQk	Unambiguous	1	1	P42331	N-Term(iTRAQ8plex); S5(Phosp); K10(iTRAQ8plex)	HCD	1	0	1	1	S(5): 100.0	43479	Unique	Used	1862.37	1812.66	1984.61	1962.15	2734.86	3540.18	2673.39	2090.77	28.66	0.0271617	361	0	19.0154	200	3	585.33	1753.98	2.36007	57.698	6934	6934	MS2	10/82
High	dIQsLPR	Unambiguous	2	2	Q9H4M9;Q9NZN3	N-Term(iTRAQ8plex); S4(Phosp)	HCD	1	0	1	1	S(4): 100.0	33496	Not Unique	Not Used	5583.99	4491.97	5228.38	4947.24	6364.45	6410.87	5467.13	4067.36	21.47	0.142219	134	0	3.87174	200	2	606.818	1212.63	-0.74291	47.1954	5061	5061	MS2	5/62
High	dIVEMLFTQPNIELNQQNk	Unambiguous	1	1	Q92882	N-Term(iTRAQ8plex); K19(iTRAQ8plex)	HCD	1	0	1	1		47434	Unique	Used	535.049	156.361	384.387	221.412	715.397	375.818	528.03	400.825	44.3	0.0012818	690	0	27.5671	200	3	961.53	2882.58	7.37304	95.9182	11697	11697	MS2	7/188
High	dkEVsDDEAEEk	Unambiguous	1	1	P07900	N-Term(iTRAQ8plex); K2(iTRAQ8plex); S5(Phosp); K12(iTRAQ8plex)	HCD	1	0	1	1	S(5): 100.0	50161	Unique	Used	6508.17	6733.57	5109.58	6456.08	7297.25	8235.87	5948.63	3423	24.04	0.101178	513	1	10.6429	200	3	796.061	2386.17	-4.69058	33.2505	3736	3736	MS2	15/128
High	dLAATSsTLGLQENMR	Unambiguous	1	1	P51575	N-Term(iTRAQ8plex); S7(Phosp)	HCD	1	0	1	1	T(5): 0.0; S(6): 0.4; S(7): 99.6; T(8): 0.0	43936	Unique	Used	1259.53	1299.95	1387.21	1235.69	2565.24	3007.3	2422.39	1392.45	66.25	4.77832e-06	403	0	4.18819	125	3	697.677	2091.02	3.65025	61.9427	7483	7483	MS2	15/152
High	dLAATsSTLGLQENMR	Unambiguous	1	1	P51575	N-Term(iTRAQ8plex); S6(Phosp)	HCD	1	0	1	1	T(5): 100.0; S(6): 0.0; S(7): 0.0; T(8): 0.0	43798	Unique	Used	1028.45	954.373	1470.47	1353.44	2079.46	2213.85	2019.23	1063.69	55.74	5.32055e-05	362	0	9.09165	200	3	697.674	2091.01	-0.377866	60.6171	7317	7317	MS2	14/152
High	dLAATSsTLGLQENMR	Unambiguous	1	1	P51575	N-Term(iTRAQ8plex); S7(Phosp)	HCD	1	0	1	1	T(5): 0.2; S(6): 49.8; S(7): 49.8; T(8): 0.2	43943	Unique	Used	2441.95	1598.8	2235.47	1579.23	6554.07	7332.22	5004.32	1847.68	55.53	5.58414e-05	360	0	0	200	2	1046.01	2091.01	-1.50982	61.9999	7491	7491	MS2	12/152
High	dLAATSsTLGLQENMR	Unambiguous	1	1	P51575	N-Term(iTRAQ8plex); S7(Phosp)	HCD	1	0	1	1	T(5): 99.1; S(6): 0.5; S(7): 0.5; T(8): 0.0	43945	Unique	Used	2474.66	1463.94	2453.08	1966.46	7070.02	7648.31	5844.65	2222.8	54.6	6.91762e-05	359	0	3.6959	200	2	1046.01	2091.01	1.75938	62.0271	7494	7494	MS2	13/152
High	dLAATSsTLGLQENmR	Unambiguous	1	1	P51575	N-Term(iTRAQ8plex); S7(Phosp); M15(Oxidation)	HCD	1	0	1	1	T(5): 0.0; S(6): 49.8; S(7): 49.8; T(8): 0.4	43241	Unique	Used	7105.06	5295.54	5878.91	5499.48	8670.59	9867.03	7856.21	5650.33	32.93	0.0101615	352	0	33.7904	111	3	703.007	2107.01	0.792768	55.5924	6649	6649	MS2	14/152
High	dLFTEsWDTQk	Unambiguous	1	1	Q15762	N-Term(iTRAQ8plex); S6(Phosp); K11(iTRAQ8plex)	HCD	1	0	1	1	T(4): 0.0; S(6): 100.0; T(9): 0.0	44500	Unique	Used	9631.26	5154.18	9306.84	4367.02	43259	40338	33671.3	17717.5	45.71	0.00060286	449	0	10.2484	59	3	686.673	2058	0.376415	67.2603	8160	8160	MS2	7/98
High	dLFtESWDTQk	Unambiguous	1	1	Q15762	N-Term(iTRAQ8plex); T4(Phosp); K11(iTRAQ8plex)	HCD	1	0	1	1	T(4): 0.4; S(6): 99.6; T(9): 0.0	44508	Unique	Used	4149.76	2248.66	3617.79	1986.37	18914.2	18132.7	15761.5	8560.9	33.47	0.00908555	404	0	3.8309	200	2	1029.5	2057.99	-4.59952	67.3208	8169	8169	MS2	6/98
High	dLFtESWDTQk	Unambiguous	1	1	Q15762	N-Term(iTRAQ8plex); T4(Phosp); K11(iTRAQ8plex)	HCD	1	0	1	1	T(4): 0.4; S(6): 99.6; T(9): 0.0	44533	Unique	Used	2608.67	1730.53	3453.13	1844.76	9034.38	8983.71	7331.23	4487.19	26.89	0.0465566	455	0	22.8001	200	3	686.674	2058.01	1.17717	67.5608	8199	8199	MS2	6/98
High	dLFtESWDTQk	Unambiguous	1	1	Q15762	N-Term(iTRAQ8plex); T4(Phosp); K11(iTRAQ8plex)	HCD	1	0	1	1	T(4): 0.6; S(6): 98.8; T(9): 0.6	44504	Unique	Used	3623.23	2076.85	3543.54	1534.72	17419.7	16053.6	12941.1	6925.27	26.58	0.047254	430	0	17.2551	200	2	1029.5	2058	-2.22691	67.283	8164	8164	MS2	5/98
High	dLFTESWDtQkAPNNYR	Unambiguous	1	1	Q15762	N-Term(iTRAQ8plex); T9(Phosp); K11(iTRAQ8plex)	HCD	1	0	1	1	T(4): 0.0; S(6): 0.0; T(9): 100.0; Y(16): 0.0	44152	Unique	Used	1967.43	970.777	3419.33	2065.31	15427.4	21059.7	11173.4	3461.51	31.28	0.0256933	690	1	12.341	178	3	925.116	2773.33	-3.56485	63.9549	7742	7742	MS2	18/158
High	dLIHDQDEDEEEEEGQR	Unambiguous	1	1	Q9UNZ2	N-Term(iTRAQ8plex)	HCD	1	0	1	1		40996	Unique	Used	1566.58	1803.91	1711.86	2038.38	1928.69	2151.57	1739.34	1448.34	75.17	6.06676e-07	238	0	13.4504	200	3	797.356	2390.05	-0.188141	34.9149	3955	3955	MS2	11/176
High	dLPsLPGGPR	Unambiguous	1	1	Q5VY43	N-Term(iTRAQ8plex); S4(Phosp)	HCD	1	0	1	1	S(4): 100.0	35036	Unique	Used	1028.64	1806.81	1186.7	2898.96	1822.93	4848.62	2198.45	1611.38	37	0.00398067	184	0	26.4211	200	2	696.861	1392.71	-3.31671	62.0992	6909	6909	MS2	8/78
High	dLPTGADELPAPGsPEMER	Unambiguous	1	1	Q5UE93	N-Term(iTRAQ8plex); S14(Phosp)	HCD	1	0	1	1	T(4): 0.0; S(14): 100.0	44092	Unique	Used	3077.95	2653.71	2974.66	2823.64	3518.76	3283	3047.6	2514	68.28	2.96453e-06	286	0	6.19258	119	3	789.365	2366.08	-3.53401	63.416	7670	7670	MS2	19/178
High	dLPTGADELPAPGsPEMER	Unambiguous	1	1	Q5UE93	N-Term(iTRAQ8plex); S14(Phosp)	HCD	1	0	1	1	T(4): 0.0; S(14): 100.0	44100	Unique	Used	5046.49	4193.8	4032.99	4756.51	5646.84	5374.09	4425.71	3427.61	61.6	1.38025e-05	358	0	9.32013	50	3	789.37	2366.1	3.27609	63.4937	7680	7680	MS2	18/178
High	dLPTGADELPAPGsPEmER	Unambiguous	1	1	Q5UE93	N-Term(iTRAQ8plex); S14(Phosp); M17(Oxidation)	HCD	1	0	1	1	T(4): 0.0; S(14): 100.0	43585	Unique	Used	2430.89	2060.69	1905.16	2406.68	2832.57	2847.14	2738.44	1972.87	42.32	0.00116938	340	0	15.7917	200	3	794.699	2382.08	-0.478787	58.6849	7062	7062	MS2	8/178
High	dLQEEVSNLYNNIR	Unambiguous	1	1	O94874	N-Term(iTRAQ8plex)	HCD	1	0	1	1		36636	Unique	Used	711.579	350.045	611.302	400.272	822.653	484.251	696.523	225.76	68.31	3.18753e-06	432	0	0	200	3	671.018	2011.04	0.00386577	77.4832	8829	8829	MS2	15/138
High	dMPGGFLFEGLsDDEDDFHPNTR	Unambiguous	1	1	Q96S82	N-Term(iTRAQ8plex); S12(Phosp)	HCD	1	0	1	1	S(12): 100.0; T(22): 0.0	46396	Unique	Used	861.47	987.978	991.917	861.242	1019.85	1053.03	830.928	533.567	92.71	1.06895e-08	281	0	10.7414	200	3	999.093	2995.27	-3.41241	85.469	10435	10435	MS2	21/222
High	dMPGGFLFEGLsDDEDDFHPNTR	Unambiguous	1	1	Q96S82	N-Term(iTRAQ8plex); S12(Phosp)	HCD	1	0	1	1	S(12): 100.0; T(22): 0.0	46390	Unique	Used	717.923	817.583	669.794	862.848	765.461	985.635	688.843	422.393	91.08	1.55581e-08	312	0	24.7545	200	3	999.099	2995.28	2.21169	85.4124	10428	10428	MS2	24/222
High	dNcAPESIEFPVSEAR	Unambiguous	1	1	P05106	N-Term(iTRAQ8plex); C3(Carbamidomethyl)	HCD	1	0	1	1		43808	Unique	Used	3930.27	3528	3668.22	3665.13	4551.29	5271.11	4058.55	3003.7	25.41	0.0574059	379	0	19.7339	200	2	1063.02	2125.02	2.74616	60.7135	7329	7329	MS2	10/174
High	dNccILDER	Unambiguous	1	1	P02679	N-Term(iTRAQ8plex); C3(Carbamidomethyl); C4(Carbamidomethyl)	HCD	1	0	1	1		32777	Unique	Used	1911.13	1805.4	2245.08	2716.86	2750.76	4284.07	2043.87	1595.62	21.86	0.130004	125	0	4.42043	200	2	749.849	1498.69	-1.73481	40.1871	4197	4197	MS2	8/92
High	dNcPFHYNPAQYDYDRDDVGDR	Unambiguous	1	1	P07996	N-Term(iTRAQ8plex); C3(Carbamidomethyl)	HCD	1	0	1	1		42644	Unique	Used	5585.48	1796.16	5769.08	1165.55	10469.8	2592.6	8832.64	2748.16	28.91	0.0256423	347	1	1.54878	128	3	1012.78	3036.31	0.874783	50.1407	5932	5932	MS2	13/248
High	dNcPNLPNSGQEDYDk	Unambiguous	1	1	P07996	N-Term(iTRAQ8plex); C3(Carbamidomethyl); K16(iTRAQ8plex)	HCD	1	0	1	1		51033	Unique	Used	10939.7	11000.3	10100.2	9300.92	14133.6	15945.7	12919.9	7710.44	29.36	0.0281583	486	0	39.9298	67	3	825.396	2474.17	0.808242	41.6776	4783	4783	MS2	12/176
High	dNEDFQESNR	Unambiguous	1	1	P00450	N-Term(iTRAQ8plex)	HCD	1	0	1	1		39553	Unique	Used	3822.93	1870.1	4823.03	1452.58	5396.29	2525.44	4349.68	1490.57	28.97	0.0252905	132	0	10.7549	200	2	779.355	1557.7	-2.98543	21.2707	2223	2223	MS2	9/102
High	dNENVVNEYSSELEk	Unambiguous	1	1	P02675	N-Term(iTRAQ8plex); K15(iTRAQ8plex)	HCD	1	0	1	1		43343	Unique	Used	7277.54	5533.63	5734.16	5545.11	8388	7863.58	5677.3	4319.15	55.59	8.41976e-05	610	0	4.34885	200	2	1189.1	2377.2	-0.580725	56.4932	6771	6771	MS2	8/164
High	dNENVVNEYSSELEk	Unambiguous	1	1	P02675	N-Term(iTRAQ8plex); K15(iTRAQ8plex)	HCD	1	0	1	1		43199	Unique	Used	6306.58	9302.89	11358.1	6104.61	13023.7	6053.17	5476.72	5234.47	46.55	0.000663928	600	0	11.0865	156	3	793.068	2377.19	-3.97553	55.1917	6598	6598	MS2	13/164
High	dNENVVNEYSSELEk	Unambiguous	1	1	P02675	N-Term(iTRAQ8plex); K15(iTRAQ8plex)	HCD	1	0	1	1		43415	Unique	Used	6754	5485.61	5551.84	5111.55	6765.09	7159.96	6495.55	5072.28	42.99	0.00153214	610	0	29.0616	160	3	793.07	2377.2	-0.43233	57.1277	6858	6858	MS2	12/164
High	dNLGEVPLtPTEEASLPLAVTk	Unambiguous	1	1	Q6ZNJ1	N-Term(iTRAQ8plex); T9(Phosp); K22(iTRAQ8plex)	HCD	1	0	1	1	T(9): 99.3; T(11): 0.7; S(15): 0.0; T(21): 0.0	46421	Unique	Used	1225.37	666.157	993.273	711.815	1415.71	1483.48	1387.52	829.913	47.97	0.000594465	745	0	7.96928	200	3	994.872	2982.6	4.23718	85.7148	10465	10465	MS2	13/248
High	dNLGEVPLtPTEEASLPLAVTk	Unambiguous	1	1	Q6ZNJ1	N-Term(iTRAQ8plex); T9(Phosp); K22(iTRAQ8plex)	HCD	1	0	1	1	T(9): 99.2; T(11): 0.8; S(15): 0.0; T(21): 0.0	46365	Unique	Used	796.885	580.842	802.763	648.765	1238.48	1137.51	1040.94	690.506	42.38	0.00219098	758	0	26.2406	200	3	994.864	2982.58	-3.8051	85.165	10398	10398	MS2	14/248
High	dNLGEVPLtPTEEASLPLAVTk	Unambiguous	1	1	Q6ZNJ1	N-Term(iTRAQ8plex); T9(Phosp); K22(iTRAQ8plex)	HCD	1	0	1	1	T(9): 98.7; T(11): 0.7; S(15): 0.7; T(21): 0.0	46450	Unique	Used	437.984	290.722	408.815	279.044	544.082	572.318	676.591	376.013	41.14	0.00291116	757	0	24.572	200	3	994.864	2982.58	-4.23484	85.9982	10500	10500	MS2	11/248
High	dNLGEVPLtPTEEASLPLAVTk	Unambiguous	1	1	Q6ZNJ1	N-Term(iTRAQ8plex); T9(Phosp); K22(iTRAQ8plex)	HCD	1	0	1	1	T(9): 98.6; T(11): 0.7; S(15): 0.7; T(21): 0.0	46448	Unique	Used	457.118	379.147	425.322	363.583	659.887	406.223	638.734	364.042	39.67	0.00398131	738	0	17.3268	200	3	994.869	2982.59	0.799272	85.9709	10497	10497	MS2	12/248
High	dNLGEVPLtPTEEASLPLAVTk	Unambiguous	1	1	Q6ZNJ1	N-Term(iTRAQ8plex); T9(Phosp); K22(iTRAQ8plex)	HCD	1	0	1	1	T(9): 98.5; T(11): 0.7; S(15): 0.7; T(21): 0.0	46477	Unique	Used	445.105	331.364	325.964	381.19	509.507	465.439	567.469	297.76	29.93	0.038465	757	0	22.4594	200	3	994.867	2982.59	-1.5336	86.256	10532	10532	MS2	9/248
High	dNLTLWTSDMQGDGEEQNk	Unambiguous	1	1	P62258	N-Term(iTRAQ8plex); K19(iTRAQ8plex)	HCD	1	0	1	1		44265	Unique	Used	3279.71	1706.39	2827.64	1535.15	5302.69	2853.34	3767.17	1662.7	55.18	0.000104518	689	0	8.30071	159	3	930.456	2789.35	0.581095	65.0254	7878	7878	MS2	8/208
High	dNLTLWTSDmQGDGEEQNk	Unambiguous	1	1	P62258	N-Term(iTRAQ8plex); M10(Oxidation); K19(iTRAQ8plex)	HCD	1	0	1	1		52799	Unique	Used	1028.46	540.429	684.875	562.084	1011.2	654.662	832.357	486.517	32.82	0.0170301	652	0	24.2772	200	3	935.789	2805.35	2.82552	58.6066	6902	6902	MS2	11/208
High	dNLTLWTSDQQDDDGGEGNN	Unambiguous	1	1	P61981	N-Term(iTRAQ8plex)	HCD	1	0	1	1		53038	Unique	Used	4455.61	1969.62	4625.37	1655.31	5544.36	2336.15	4578.1	2082.36	46.95	0.000402677	257	0	3.20902	50	3	833.369	2498.09	3.06499	60.9277	7189	7189	MS2	7/220
High	dNLTLWTSDQQDDDGGEGNN	Unambiguous	1	1	P61981	N-Term(iTRAQ8plex)	HCD	1	0	1	1		53094	Unique	Used	1547.15	1259.91	1637.03	1282.89	1471.8	1484.1	1589.75	958.971	35.1	0.00616533	297	0	88.7972	200	3	833.373	2498.1	6.94977	61.473	7256	7256	MS2	6/220
High	dNLTLWTSDQQDDDGGEGNN	Unambiguous	1	1	P61981	N-Term(iTRAQ8plex)	HCD	1	0	1	1		53016	Unique	Used	1272.77	646.586	1019.4	623.066	1824.78	825.04	1298.46	665.89	33.98	0.00797915	267	0	43.3481	200	3	833.37	2498.1	3.94457	60.708	7162	7162	MS2	6/220
High	dNLTLWTSDQQDEEAGEGN	Unambiguous	1	1	Q04917	N-Term(iTRAQ8plex)	HCD	1	0	1	1		44010	Unique	Used	3271.55	1884.58	2394.47	2145.61	4413.92	2561	3172.94	2573.44	53.66	8.58928e-05	344	0	4.81344	77	3	809.371	2426.1	3.91411	62.6428	7572	7572	MS2	8/210
High	dNLTLWTSDQQDEEAGEGN	Unambiguous	1	1	Q04917	N-Term(iTRAQ8plex)	HCD	1	0	1	1		43988	Unique	Used	3188.32	1896	2907.68	2295.92	3715.13	3138.27	3638.67	2083.38	53.52	8.87067e-05	328	0	11.0401	108	3	809.37	2426.09	1.87634	62.4306	7545	7545	MS2	8/210
High	dNLTLWTSDQQDEEAGEGN	Unambiguous	1	1	Q04917	N-Term(iTRAQ8plex)	HCD	1	0	1	1		43982	Unique	Used	2247.15	1666.45	2497.79	2023.56	2984.44	2405.35	2696.62	1859.39	46.69	0.00042752	311	0	22.8792	200	3	809.368	2426.09	-0.614286	62.3805	7538	7538	MS2	8/210
High	dNLTLWTSDQQDEEAGEGN	Unambiguous	1	1	Q04917	N-Term(iTRAQ8plex)	HCD	1	0	1	1		43993	Unique	Used	1250.98	802.489	1144.05	625.333	1727.02	938.933	1478.67	836.354	19.36	0.231183	325	0	0	200	2	1213.55	2426.09	1.55483	62.4736	7551	7551	MS2	4/210
High	dNLTLWTSDTQGDEAEAGEGGEN	Unambiguous	1	1	P63104	N-Term(iTRAQ8plex)	HCD	1	0	1	1		53339	Unique	Used	1218.36	951.897	1224.85	963.776	1678.29	1009.09	1245.26	609.644	77.33	3.68941e-07	370	0	13.1085	200	3	905.073	2713.21	1.5411	63.883	7550	7550	MS2	10/260
High	dNLTLWTSDTQGDEAEAGEGGEN	Unambiguous	1	1	P63104	N-Term(iTRAQ8plex)	HCD	1	0	1	1		44181	Unique	Used	1567.38	1102.09	1453.2	1223.4	1786.9	1361.35	1525.23	1229.69	66.22	4.76383e-06	374	0	8.93896	153	3	905.075	2713.21	3.43073	64.223	7777	7777	MS2	9/260
High	dNLTLWTSDTQGDEAEAGEGGEN	Unambiguous	1	1	P63104	N-Term(iTRAQ8plex)	HCD	1	0	1	1		53362	Unique	Used	2851.96	1584.58	2961.64	1259.18	3218.39	2158.71	2981.66	1315.76	63.06	9.86181e-06	386	0	4.67053	71	3	905.077	2713.22	5.92772	64.1112	7578	7578	MS2	9/260
High	dNLTLWTSDTQGDEAEAGEGGEN	Unambiguous	1	1	P63104	N-Term(iTRAQ8plex)	HCD	1	0	1	1		44136	Unique	Used	2372.99	1802.22	2496.63	1818.56	3267.12	1947.65	2511.46	1819.6	52.59	0.00010989	370	0	6.48974	94	3	905.073	2713.2	0.596289	63.8118	7723	7723	MS2	8/260
High	dNLTLWTSDTQGDEAEAGEGGEN	Unambiguous	1	1	P63104	N-Term(iTRAQ8plex)	HCD	1	0	1	1		44242	Unique	Used	1477.76	1231.16	1601.44	1259.88	1817.5	1540.82	1808.46	1032.63	46.79	0.000417789	370	0	30.3284	186	3	905.072	2713.2	-0.348527	64.7976	7850	7850	MS2	7/260
High	dNLTLWTSDTQGDEAEAGEGGEN	Unambiguous	1	1	P63104	N-Term(iTRAQ8plex)	HCD	1	0	1	1		53382	Unique	Used	1165.55	1000.82	833.858	712.409	1161.07	960.909	881.702	646.605	33.21	0.00952701	367	0	36.198	200	3	905.073	2713.2	0.731262	64.3064	7602	7602	MS2	6/260
High	dNLTLWTSENQGDEGDAGEGEN	Unambiguous	1	1	P31946	N-Term(iTRAQ8plex)	HCD	1	0	1	1		53133	Unique	Used	791.061	577.714	768.24	524.444	1119.75	813.487	1022.52	527.236	77.5	3.54778e-07	299	0	9.32	200	3	885.724	2655.16	-1.2527	61.862	7303	7303	MS2	9/248
High	dNLTLWTSENQGDEGDAGEGEN	Unambiguous	1	1	P31946	N-Term(iTRAQ8plex)	HCD	1	0	1	1		53110	Unique	Used	967.92	643.597	792.402	712.067	1070.27	1077.06	1052.84	612.334	50.71	0.000169417	312	0	32.02	200	3	885.725	2655.16	0.609279	61.6287	7275	7275	MS2	7/248
High	dNLTLWTSENQGDEGDAGEGEN	Unambiguous	1	1	P31946	N-Term(iTRAQ8plex)	HCD	1	0	1	1		43905	Unique	Used	1255.98	1128.41	1427.98	1563.95	1503.26	1560.29	1756.66	1372.24	34.63	0.00687	313	0	14.5838	200	3	885.724	2655.16	-0.35619	61.6466	7446	7446	MS2	6/248
High	dNLTLWTSENQGDEGDAGEGEN	Unambiguous	1	1	P31946	N-Term(iTRAQ8plex)	HCD	1	0	1	1		53113	Unique	Used	519.26	256.068	531.783	325.416	610.558	365.006	469.393	314.12	26.21	0.0477482	324	0	19.3806	200	2	1328.09	2655.17	2.13151	61.6635	7279	7279	MS2	5/248
High	dNPHFENGETSIVISDVLPGGPADGLLQENDR	Unambiguous	1	1	Q9UDY2	N-Term(iTRAQ8plex)	HCD	1	0	1	1		46296	Unique	Used	102.053		92.2137	163.938	158.746	138.884		118.511	111.84	3.50558e-10	1071	0	3.67702	200	3	1237.29	3709.85	6.10429	84.4813	10315	10315	MS2	23/368
High	dNPHFENGETSIVISDVLPGGPADGLLQENDR	Unambiguous	1	1	Q9UDY2	N-Term(iTRAQ8plex)	HCD	1	0	1	1		46291	Unique	Used				115.39	133.049	150.923	174.487		88.81	7.29292e-08	1109	0	9.05157	200	3	1237.28	3709.83	2.25449	84.4315	10309	10309	MS2	23/368
High	dNQHQDEAEGDPGNR	Unambiguous	1	1	O00461	N-Term(iTRAQ8plex)	HCD	1	0	1	1		47888	Unique	Used	430.991	478.146	482.678	335.895	626.425	731.429	448.001	195.594	42.1	0.00123015	246	0	6.06023	200	3	662.636	1985.89	4.44321	7.41487	697	697	MS2	12/158
High	dNQHQDEAEGDPGNR	Unambiguous	1	1	O00461	N-Term(iTRAQ8plex)	HCD	1	0	1	1		47887	Unique	Used	338.946	347.875	371.127	340.096	306.276	419.472	347.237	221.457	36.82	0.00414913	185	0	6.4714	200	3	662.632	1985.88	-1.91881	7.39356	695	695	MS2	15/158
High	dNQHQDEAEGDPGNR	Unambiguous	1	1	O00461	N-Term(iTRAQ8plex)	HCD	1	0	1	1		47884	Unique	Used	197.975	293.76	363.794	298.408	323.534	531.849	252.949	152.775	31.33	0.0146878	210	0	3.54226	200	3	662.633	1985.88	-0.074736	7.16159	673	673	MS2	9/158
High	dNsPPPAFkPEPPk	Unambiguous	1	1	Q9UDY2	N-Term(iTRAQ8plex); S3(Phosp); K9(iTRAQ8plex); K14(iTRAQ8plex)	HCD	1	0	1	1	S(3): 100.0	52133	Unique	Used	8825.62	10608.5	6585.02	9708.94	5605.66	12507.4	5670.19	4064.26	23.9	0.124047	609	0	17.2037	200	3	838.456	2513.35	-1.43939	52.1942	6103	6103	MS2	10/148
High	dNsPPPAFkPEPPk	Unambiguous	1	1	Q9UDY2	N-Term(iTRAQ8plex); S3(Phosp); K9(iTRAQ8plex); K14(iTRAQ8plex)	HCD	1	0	1	1	S(3): 100.0	52159	Unique	Used	8114.19	9507.06	6135.1	9532.31	5764.93	11111.5	5689.03	3724.5	22.92	0.155959	611	0	36.5547	200	3	838.456	2513.35	-1.22083	52.4492	6134	6134	MS2	12/148
High	dNsPSLk	Unambiguous	1	1	Q8IY22	N-Term(iTRAQ8plex); S3(Phosp); K7(iTRAQ8plex)	HCD	1	0	1	1	S(3): 100.0; S(5): 0.0	40700	Unique	Used	20101.2	15204.6	17199.1	11546.5	25756.3	17257.1	19225.7	13717.3	20.03	0.198133	294	0	7.77621	152	2	724.879	1448.75	-7.39725	32.146	3600	3600	MS2	6/66
High	dNsQVNAVTVLTLLDk	Unambiguous	1	1	O95810	N-Term(iTRAQ8plex); S3(Phosp); K16(iTRAQ8plex)	HCD	1	0	1	1	S(3): 100.0; T(9): 0.0; T(12): 0.0	47409	Unique	Used	654.115	382.096	743.551	421.656	1111.86	559.803	703.87	334.288	30.18	0.0276307	576	0	23.8041	200	3	806.778	2418.32	4.00115	95.596	11661	11661	MS2	11/176
High	dPQELLEGGNQGEGDPQAEGR	Unambiguous	1	1	P49593	N-Term(iTRAQ8plex)	HCD	1	0	1	1		52259	Unique	Used	4771.8	3457.98	4518.69	4102.53	5729.12	4671.91	4680.2	2570.96	49.49	0.000269905	480	0	17.204	200	3	834.066	2500.18	-0.383534	53.3908	6254	6254	MS2	20/232
High	dPTSLLGVLQAEADsTSEGLEDAVHSR	Unambiguous	1	1	Q27J81	N-Term(iTRAQ8plex); S15(Phosp)	HCD	1	0	1	1	T(3): 0.0; S(4): 0.0; S(15): 99.6; T(16): 0.4; S(17): 0.0; S(26): 0.0	47285	Unique	Used	345.701	275.724	562.714	378.027	519.197	568.23	616.254	233.28	105.18	1.41986e-09	936	0	5.47163	200	3	1061.18	3181.53	4.03454	94.2696	11505	11505	MS2	24/292
High	dPTSLLGVLQAEADSTsEGLEDAVHSR	Unambiguous	1	1	Q27J81	N-Term(iTRAQ8plex); S17(Phosp)	HCD	1	0	1	1	T(3): 0.0; S(4): 0.0; S(15): 33.3; T(16): 33.3; S(17): 33.3; S(26): 0.0	47317	Unique	Used	196.879	133.976	191.726	257.756	131.713	196.052	218.623	113.248	48.23	0.000706477	940	0	34.2136	200	3	1061.18	3181.54	4.61006	94.5834	11543	11543	MS2	10/292
High	dPTSLLGVLQAEADSTsEGLEDAVHSR	Unambiguous	1	1	Q27J81	N-Term(iTRAQ8plex); S17(Phosp)	HCD	1	0	1	1	T(3): 0.0; S(4): 0.0; S(15): 33.3; T(16): 33.3; S(17): 33.3; S(26): 0.0	47089	Unique	Used	301.548	206.25	232.066	441.156	269.009	206.855	325.908	162.555	40.26	0.00397948	845	0	38.4032	200	3	1061.18	3181.51	-3.10201	92.2796	11266	11266	MS2	9/292
High	dQEPDVHyDFEPHVSANAWsPVMR	Unambiguous	1	1	Q92619	N-Term(iTRAQ8plex); Y8(iTRAQ8plex); S20(Phosp)	HCD	1	0	1	1	Y(8): 0.0; S(15): 0.0; S(20): 100.0	44339	Unique	Used	3286.14	2668.36	2727.94	2412.13	1746.3	2974.59	1884.22	611.123	23.79	0.170684	817	0	3.0144	177	3	1172.22	3514.64	0.288814	65.7131	7966	7966	MS2	6/266
High	dQIVDLTVGNNk	Unambiguous	1	1	P35527	N-Term(iTRAQ8plex); K12(iTRAQ8plex)	HCD	1	0	1	1		43732	Unique	Used	10278.1	6078.15	6027.44	17993.1	8709.18	21860.6	11534.3	3407.38	47.24	0.000376666	379	0	4.37954	65	3	642.034	1924.09	-4.83202	59.9984	7238	7238	MS2	13/120
High	dQIVDLTVGNNk	Unambiguous	1	1	P35527	N-Term(iTRAQ8plex); K12(iTRAQ8plex)	HCD	1	0	1	1		43709	Unique	Used	3674.93	2514.38	3151.95	7552.04	4553.97	9064.33	4428.94	2230.78	45.36	0.000582143	400	0	25.1433	200	3	642.039	1924.1	2.87631	59.7891	7210	7210	MS2	13/120
High	dQIVDLTVGNNk	Unambiguous	1	1	P35527	N-Term(iTRAQ8plex); K12(iTRAQ8plex)	HCD	1	0	1	1		43748	Unique	Used	2484.31	1786.95	1935.51	4401.69	4070.71	6945.43	4361.83	3352.18	41.82	0.00138108	420	0	14.3225	200	3	642.038	1924.1	1.92467	60.1438	7257	7257	MS2	12/120
High	dQQEAALVDMVNDGVEDLR	Unambiguous	1	1	P09211	N-Term(iTRAQ8plex)	HCD	1	0	1	1		37199	Unique	Used	371.182	247.832	338.205	241.653	307.887	433.643	359.915	238.217	74.62	8.95648e-07	519	0	5.90914	200	3	807.732	2421.18	-1.93093	83.0825	9509	9509	MS2	15/210
High	dQQEAALVDMVNDGVEDLR	Unambiguous	1	1	P09211	N-Term(iTRAQ8plex)	HCD	1	0	1	1		37208	Unique	Used	288.332	165.157	286.211	235.058	416.936	231.777	247.092	180.583	60.5	2.3529e-05	528	0	11.1467	200	3	807.733	2421.18	-1.32592	83.1762	9520	9520	MS2	18/210
High	dRPLPPPSsLk	Unambiguous	1	1	Q96MK2	N-Term(iTRAQ8plex); S9(Phosp); K11(iTRAQ8plex)	HCD	1	0	1	1	S(8): 0.0; S(9): 100.0	42370	Unique	Used	6659.7	5706.4	4752.39	4566.18	19855.5	32086.5	18840.1	17109.8	21.47	0.1636	459	0	8.91541	95	3	632.356	1895.05	-4.64894	47.6208	5604	5604	MS2	9/114
High	dRPSESDELQTIQEDSAATSESLDVMAsQk	Unambiguous	1	1	P02686	N-Term(iTRAQ8plex); S28(Phosp); K30(iTRAQ8plex)	HCD	1	0	1	1	S(4): 0.0; S(6): 0.0; T(11): 0.0; S(16): 0.0; T(19): 0.0; S(20): 0.0; S(22): 0.0; S(28): 100.0	53669	Unique	Used		94.654	71.9585	112.231	488.676	598.177	531.613	143.195	55.91	0.000124249	969	0	7.62256	200	3	1319.29	3955.86	0.472706	67.1656	7948	7948	MS2	12/342
High	dRPSESDELQTIQEDSAATSESLDVMAsQk	Unambiguous	1	1	P02686	N-Term(iTRAQ8plex); S28(Phosp); K30(iTRAQ8plex)	HCD	1	0	1	1	S(4): 0.0; S(6): 0.0; T(11): 0.0; S(16): 0.0; T(19): 0.0; S(20): 0.0; S(22): 0.0; S(28): 100.0	53675	Unique	Used	149.325		116.598	70.9295	545.394	536.836	397.527	204.257	44.03	0.00204009	1032	0	10.2776	200	3	1319.3	3955.87	4.36081	67.2227	7955	7955	MS2	11/342
High	dRPVGGsPGGPR	Unambiguous	1	1	Q8NHG8	N-Term(iTRAQ8plex); S7(Phosp)	HCD	1	0	1	1	S(7): 100.0	39495	Unique	Used	2957.82	2404.52	2876.17	2397.66	3137.67	3053.98	2549.04	1858.88	31.49	0.0141565	239	0	1.97428	200	2	768.384	1535.76	-1.5161	20.7059	2154	2154	MS2	15/120
High	dRPVGGsPGGPR	Unambiguous	1	1	Q8NHG8	N-Term(iTRAQ8plex); S7(Phosp)	HCD	1	0	1	1	S(7): 100.0	39472	Unique	Used	3345.2	2619.77	3050.83	2524.04	3032.69	3207.66	2652.92	1842.09	28.2	0.0301965	241	0	2.73044	200	2	768.384	1535.76	-1.75456	20.4779	2126	2126	MS2	15/120
High	dRPVGGsPGGPR	Unambiguous	1	1	Q8NHG8	N-Term(iTRAQ8plex); S7(Phosp)	HCD	1	0	1	1	S(7): 100.0	39522	Unique	Used	1267.22	917.377	1139.84	1124.8	1286.19	1255.57	1056.1	860.823	25.47	0.0566183	241	0	3.22856	200	2	768.384	1535.76	-1.83405	20.9653	2186	2186	MS2	10/120
High	dSDWPFcSDEDWNYk	Unambiguous	1	1	P02671	N-Term(iTRAQ8plex); C7(Carbamidomethyl); K15(iTRAQ8plex)	HCD	1	0	1	1		45089	Unique	Used	1805.65	1548.92	1354.04	1540.3	1706.46	2140.08	1768.26	1248.16	26.75	0.0421654	363	0	28.8438	200	3	858.058	2572.16	1.53149	72.777	8866	8866	MS2	11/136
High	dSGsISLQETR	Unambiguous	1	1	Q9H2G2	N-Term(iTRAQ8plex); S4(Phosp)	HCD	1	0	1	1	S(2): 0.0; S(4): 100.0; S(6): 0.0; T(10): 0.0	41272	Unique	Used	14101.6	11275.4	13453.5	10564.1	5115.66	8527.16	7438.61	7002.85	38.55	0.00278584	184	0	8.55907	200	2	788.881	1576.75	1.60074	37.5205	4286	4286	MS2	10/104
High	dSLIVQVTFDcDcAcQAQAEPNSHR	Unambiguous	1	1	P05106	N-Term(iTRAQ8plex); C11(Carbamidomethyl); C13(Carbamidomethyl); C15(Carbamidomethyl)	HCD	1	0	1	1		44625	Unique	Used	1437.45	1210.68	1330.54	1327.17	1689.49	1710.46	1494.51	735.884	120.12	2.95229e-11	607	0	1.37632	92	3	1075.83	3225.47	-0.244886	68.432	8310	8310	MS2	24/274
High	dSLIVQVTFDcDcAcQAQAEPNSHR	Unambiguous	1	1	P05106	N-Term(iTRAQ8plex); C11(Carbamidomethyl); C13(Carbamidomethyl); C15(Carbamidomethyl)	HCD	1	0	1	1		44600	Unique	Used	1326.37	1390.07	1546.02	1362.59	2153.7	1787.36	1996.92	809.111	94.06	1.23094e-08	627	0	0	106	3	1075.83	3225.47	1.34464	68.1893	8280	8280	MS2	22/274
High	dSLIVQVTFDcDcAcQAQAEPNSHR	Unambiguous	1	1	P05106	N-Term(iTRAQ8plex); C11(Carbamidomethyl); C13(Carbamidomethyl); C15(Carbamidomethyl)	HCD	1	0	1	1		53796	Unique	Used	890.86	817.636	918.502	743.026	834.343	954.643	765.161	454.934	65.84	7.83149e-06	601	0	35.9204	200	3	1075.83	3225.47	-0.471961	68.4452	8102	8102	MS2	17/274
High	dSLRDEsQR	Unambiguous	1	1	Q96MW1	N-Term(iTRAQ8plex); S7(Phosp)	HCD	1	0	1	1	S(2): 0.0; S(7): 100.0	39017	Unique	Used	706.152	715.067	586.867	770.235	3594.17	3954.56	2944.02	2700.49	22.08	0.123582	169	1	18.8422	200	2	745.348	1489.69	-3.59773	14.9585	1509	1509	MS2	8/86
High	dSLRDEsQR	Unambiguous	1	1	Q96MW1	N-Term(iTRAQ8plex); S7(Phosp)	HCD	1	0	1	1	S(2): 0.0; S(7): 100.0	39032	Unique	Used	785.396	631.779	794.498	815.434	4307.02	4611.39	3326.41	3267.49	18.71	0.268508	169	1	4.10041	200	2	745.349	1489.69	-3.51579	15.1818	1533	1533	MS2	8/86
High	dSLsDDGVDLk	Unambiguous	1	1	P07948	N-Term(iTRAQ8plex); S4(Phosp); K11(iTRAQ8plex)	HCD	1	0	1	1	S(2): 0.0; S(4): 100.0	42950	Unique	Used	14467.8	11077.2	13477.9	8787.51	18398	11479.3	12352.7	7861.62	26.45	0.0451811	336	0	47.1847	85	3	617.978	1851.92	0.472544	52.9587	6300	6300	MS2	9/96
High	dSQQTLINIPSLNDSDsEIEDISEIESNR	Unambiguous	1	1	Q9UDY2	N-Term(iTRAQ8plex); S17(Phosp)	HCD	1	0	1	1	S(2): 0.0; T(5): 0.0; S(11): 33.3; S(15): 33.3; S(17): 33.3; S(23): 0.0; S(27): 0.0	55413	Unique	Used	161.234	186.095	215.616	111.258	131.136	241.056	216.875	131.08	87.28	8.47419e-08	906	0	90.0723	200	3	1215.9	3645.7	0.963795	87.8453	10345	10345	MS2	15/328
High	dSSVPGsPSSIVAk	Unambiguous	1	1	Q08495	N-Term(iTRAQ8plex); S7(Phosp); K14(iTRAQ8plex)	HCD	1	0	1	1	S(2): 0.0; S(3): 0.0; S(7): 100.0; S(9): 0.0; S(10): 0.0	52328	Unique	Used	4501.14	3065.26	2863.11	2465.47	4109.55	6077.66	3456.4	812.99	44.87	0.000764087	469	0	9.86082	130	3	673.691	2019.06	-1.33875	54.0648	6337	6337	MS2	12/122
High	dSsVPGsPSSIVAk	Unambiguous	1	1	Q08495	N-Term(iTRAQ8plex); S3(Phosp); S7(Phosp); K14(iTRAQ8plex)	HCD	1	0	1	1	S(2): 0.7; S(3): 99.3; S(7): 99.3; S(9): 0.7; S(10): 0.0	52323	Unique	Used	1753.84	1199.63	1265.66	1139.9	977.142	1337.12	977.649	314.175	38.64	0.0027287	349	0	5.29356	118	3	700.348	2099.03	0.475328	54.0177	6331	6331	MS2	10/122
High	dSsVPGsPSSIVAk	Unambiguous	1	1	Q08495	N-Term(iTRAQ8plex); S3(Phosp); S7(Phosp); K14(iTRAQ8plex)	HCD	1	0	1	1	S(2): 0.9; S(3): 99.1; S(7): 49.8; S(9): 49.8; S(10): 0.4	52352	Unique	Used	893.947	641.247	741.004	552.238	663.986	1043.69	686.818	314.581	34.18	0.00762003	346	0	18.5584	200	3	700.35	2099.04	3.17955	54.28	6365	6365	MS2	9/122
High	dSSVPGSPsSIVAk	Unambiguous	1	1	Q08495	N-Term(iTRAQ8plex); S9(Phosp); K14(iTRAQ8plex)	HCD	1	0	1	1	S(2): 0.0; S(3): 0.4; S(7): 99.6; S(9): 0.0; S(10): 0.0	57402	Unique	Used	728.272	566.439	679.628	674.554	856.169	1121.51	638.786	297.001	31.84	0.0143038	437	0	21.1958	200	3	673.694	2019.07	3.01429	53.7952	5417	5417	MS2	9/122
High	dSSVPGsPSSIVAk	Unambiguous	1	1	Q08495	N-Term(iTRAQ8plex); S7(Phosp); K14(iTRAQ8plex)	HCD	1	0	1	1	S(2): 0.0; S(3): 0.0; S(7): 100.0; S(9): 0.0; S(10): 0.0	43038	Unique	Used	7635.78	5807.41	6838.74	5396.98	6992.72	11623.4	5803.64	713.663	29.2	0.0258487	430	0	16.0261	200	2	1010.04	2019.07	6.19501	53.7469	6405	6405	MS2	6/122
High	dSsVPGsPSSIVAk	Unambiguous	1	1	Q08495	N-Term(iTRAQ8plex); S3(Phosp); S7(Phosp); K14(iTRAQ8plex)	HCD	1	0	1	1	S(2): 0.7; S(3): 99.3; S(7): 100.0; S(9): 0.0; S(10): 0.0	52299	Unique	Used	1324.32	1022.73	1087.18	975.813	743.145	1346.92	799.574	275.913	28.6	0.0275395	341	0	11.0231	200	3	700.346	2099.02	-1.70551	53.7797	6302	6302	MS2	10/122
High	dSsVPGSPSSIVAk	Unambiguous	1	1	Q08495	N-Term(iTRAQ8plex); S3(Phosp); K14(iTRAQ8plex)	HCD	1	0	1	1	S(2): 0.4; S(3): 99.6; S(7): 0.0; S(9): 0.0; S(10): 0.0	42943	Unique	Used	2876.28	1960.87	2326.14	2068.49	2874.7	3310.46	3159.09	1624.46	24.78	0.0741831	446	0	20.195	200	3	673.693	2019.06	1.29122	52.8843	6291	6291	MS2	10/122
High	dSVGSQPPLPPGLPPGHYDsPk	Unambiguous	1	1	Q5VY43	N-Term(iTRAQ8plex); S20(Phosp); K22(iTRAQ8plex)	HCD	1	0	1	1	S(2): 0.0; S(5): 0.0; Y(18): 0.8; S(20): 99.2	53493	Unique	Used	1563.99	798.947	1065.92	887.25	1021.86	948.394	1037.38	351.778	44.37	0.00144593	791	0	75.929	200	3	977.507	2930.51	4.84553	65.4026	7735	7735	MS2	12/238
High	dSVGSQPPLPPGLPPGHYDsPk	Unambiguous	1	1	Q5VY43	N-Term(iTRAQ8plex); S20(Phosp); K22(iTRAQ8plex)	HCD	1	0	1	1	S(2): 0.0; S(5): 0.0; Y(18): 0.0; S(20): 100.0	53506	Unique	Used	1691.73	1182.21	1301.47	1095.8	1401.9	1255.02	999.373	384.525	39.5	0.00434221	774	0	41.7095	200	3	977.506	2930.5	4.65808	65.5369	7751	7751	MS2	12/238
High	dSVGSQPPLPPGLPPGHYDsPk	Unambiguous	1	1	Q5VY43	N-Term(iTRAQ8plex); S20(Phosp); K22(iTRAQ8plex)	HCD	1	0	1	1	S(2): 0.0; S(5): 0.0; Y(18): 0.0; S(20): 100.0	53485	Unique	Used	1660.41	1292.97	1217.56	733.813	1214.87	1308.88	1136.68	405.494	37.39	0.00721351	791	0	50.9869	200	3	977.507	2930.51	4.84553	65.3182	7725	7725	MS2	13/238
High	dSYVGDEAQSk	Unambiguous	6	6	P62736;P60709;P68032;P63261;P63267;P68133	N-Term(iTRAQ8plex); K11(iTRAQ8plex)	HCD	1	0	1	1		40940	Not Unique	Not Used	3228.07	2257.75	3014.04	2233.74	4082.32	4491.78	3557.34	3373.92	54.89	6.47078e-05	364	0	18.5257	200	3	602.983	1806.93	0.853451	34.3801	3888	3888	MS2	7/102
High	dSYVGDEAQSk	Unambiguous	6	6	P62736;P60709;P68032;P63261;P63267;P68133	N-Term(iTRAQ8plex); K11(iTRAQ8plex)	HCD	1	0	1	1		40871	Not Unique	Not Used	25301.8	19127.7	19814	16049.4	25830.4	27751	19897	12057.5	44.93	0.000641145	351	0	6.74592	94	2	903.967	1806.93	-3.29385	33.7353	3805	3805	MS2	8/102
High	dSyVGDEAQSk	Unambiguous	6	6	P62736;P60709;P68032;P63261;P63267;P68133	N-Term(iTRAQ8plex); Y3(Phosp); K11(iTRAQ8plex)	HCD	1	0	1	1	S(2): 0.4; Y(3): 99.6; S(10): 0.0	49992	Not Unique	Not Used	3198.32	2183.5	2518.19	2385.87	4656.28	4951.65	3337.58	2390.62	44.47	0.000712782	283	0	57.6169	200	3	629.636	1886.89	-2.75275	31.5975	3533	3533	MS2	6/102
High	dSYVGDEAQSk	Unambiguous	6	6	P62736;P60709;P68032;P63261;P63267;P68133	N-Term(iTRAQ8plex); K11(iTRAQ8plex)	HCD	1	0	1	1		40909	Not Unique	Not Used	4385.58	3083.96	3269.45	3326.55	4690.81	4871.76	3890.19	2750.75	25.62	0.0546961	379	0	10.9263	200	2	903.971	1806.93	0.692001	34.0786	3850	3850	MS2	6/102
High	dTDMDGVGDQcDNcPLEHNPDQLDSDSDR	Unambiguous	1	1	P07996	N-Term(iTRAQ8plex); C11(Carbamidomethyl); C14(Carbamidomethyl)	HCD	1	0	1	1		51748	Unique	Used	3613.22	3210.75	4024.64	3738.52	3720	4272.08	2462.34	2786.82	101.28	1.48579e-09	288	0	12.3041	86	3	1208.83	3624.48	2.47973	48.5651	5641	5641	MS2	26/316
High	dTDMDGVGDQcDNcPLEHNPDQLDSDSDR	Unambiguous	1	1	P07996	N-Term(iTRAQ8plex); C11(Carbamidomethyl); C14(Carbamidomethyl)	HCD	1	0	1	1		51753	Unique	Used	30945.5	33578.1	31446	37036.8	27393.3	43730.4	26608.7	23919.2	100.29	1.86619e-09	314	0	1.18181	13	3	1208.83	3624.49	5.20775	48.6111	5647	5647	MS2	28/316
High	dTDmDGVGDQcDNcPLEHNPDQLDSDSDR	Unambiguous	1	1	P07996	N-Term(iTRAQ8plex); M4(Oxidation); C11(Carbamidomethyl); C14(Carbamidomethyl)	HCD	1	0	1	1		51488	Unique	Used	4714.66	4747.83	5426.24	4860.38	4954.17	5929.72	3776.66	3310.71	94.77	6.65207e-09	288	0	0.673247	41	3	1214.17	3640.49	7.41992	46.0743	5329	5329	MS2	20/316
High	dTDmDGVGDQcDNcPLEHNPDQLDSDSDR	Unambiguous	1	1	P07996	N-Term(iTRAQ8plex); M4(Oxidation); C11(Carbamidomethyl); C14(Carbamidomethyl)	HCD	1	0	1	1		51260	Unique	Used	981.061	978.224	939.663	984.094	1044.46	1087.63	505.493	506.729	94.73	6.71362e-09	288	0	0	200	3	1214.16	3640.48	3.89916	43.8945	5055	5055	MS2	14/316
High	dTDMDGVGDQcDNcPLEHNPDQLDSDSDR	Unambiguous	1	1	P07996	N-Term(iTRAQ8plex); C11(Carbamidomethyl); C14(Carbamidomethyl)	HCD	1	0	1	1		51863	Unique	Used	10350	10463.7	9044.12	11139.8	11155.9	14337.9	7858.53	7437.7	94.62	6.88583e-09	307	0	0.373943	21	3	1208.83	3624.48	3.38907	49.6508	5779	5779	MS2	25/316
High	dTDmDGVGDQcDNcPLEHNPDQLDSDSDR	Unambiguous	1	1	P07996	N-Term(iTRAQ8plex); M4(Oxidation); C11(Carbamidomethyl); C14(Carbamidomethyl)	HCD	1	0	1	1		51739	Unique	Used	4869.59	5603.98	4357.05	6617.59	4011.09	6163.94	4204.53	3718.29	93.74	8.4325e-09	276	0	2.94297	38	3	1214.16	3640.47	2.39025	48.4771	5630	5630	MS2	11/316
High	dTDmDGVGDQcDNcPLEHNPDQLDSDSDR	Unambiguous	1	1	P07996	N-Term(iTRAQ8plex); M4(Oxidation); C11(Carbamidomethyl); C14(Carbamidomethyl)	HCD	1	0	1	1		51345	Unique	Used	3537.56	3872.73	3584.49	3536.02	3797.05	3654.92	2776.77	2359.54	88.86	2.59392e-08	271	0	0.286544	56	3	1214.16	3640.47	1.78668	44.7129	5157	5157	MS2	25/316
High	dTDmDGVGDQcDNcPLEHNPDQLDSDSDR	Unambiguous	1	1	P07996	N-Term(iTRAQ8plex); M4(Oxidation); C11(Carbamidomethyl); C14(Carbamidomethyl)	HCD	1	0	1	1		51388	Unique	Used	11776.2	11187.3	8513.45	11573.6	11199.5	14880.9	7740.6	7861.35	87.47	3.57237e-08	299	0	2.30619	15	3	1214.17	3640.5	8.92882	45.1186	5209	5209	MS2	19/316
High	dTDmDGVGDQcDNcPLEHNPDQLDSDSDR	Unambiguous	1	1	P07996	N-Term(iTRAQ8plex); M4(Oxidation); C11(Carbamidomethyl); C14(Carbamidomethyl)	HCD	1	0	1	1		51533	Unique	Used	4023.56	4592.9	3514.5	5074.81	4911.53	5081.71	3922.98	2753.55	84.72	6.72909e-08	271	0	0	37	3	1214.16	3640.47	1.78668	46.5177	5383	5383	MS2	24/316
High	dTDmDGVGDQcDNcPLEHNPDQLDSDSDR	Unambiguous	1	1	P07996	N-Term(iTRAQ8plex); M4(Oxidation); C11(Carbamidomethyl); C14(Carbamidomethyl)	HCD	1	0	1	1		51633	Unique	Used	4770.1	5093.41	3964.42	5620.52	4374.38	5638.67	3786.16	3470.04	83.43	9.05642e-08	276	0	0	37	3	1214.16	3640.47	2.39025	47.478	5503	5503	MS2	20/316
High	dTDMDGVGDQcDNcPLEHNPDQLDSDSDR	Unambiguous	1	1	P07996	N-Term(iTRAQ8plex); C11(Carbamidomethyl); C14(Carbamidomethyl)	HCD	1	0	1	1		51888	Unique	Used	6817.32	8378.66	7118.9	5410.94	7712.51	8840.31	6128.19	5259.68	83.17	9.61516e-08	307	0	0.445191	34	3	1208.83	3624.48	3.38907	49.8903	5809	5809	MS2	24/316
High	dTDmDGVGDQcDNcPLEHNPDQLDSDSDR	Unambiguous	1	1	P07996	N-Term(iTRAQ8plex); M4(Oxidation); C11(Carbamidomethyl); C14(Carbamidomethyl)	HCD	1	0	1	1		51393	Unique	Used	10686.9	11059.7	8690.63	12592.3	10862.5	15167	9558.33	9768.74	82.74	1.06159e-07	286	0	1.93571	14	3	1214.17	3640.48	4.90509	45.1649	5215	5215	MS2	10/316
High	dTDmDGVGDQcDNcPLEHNPDQLDSDSDR	Unambiguous	1	1	P07996	N-Term(iTRAQ8plex); M4(Oxidation); C11(Carbamidomethyl); C14(Carbamidomethyl)	HCD	1	0	1	1		51563	Unique	Used	4908.91	5832.83	5056.38	6305.48	4525.82	6701.05	4463.69	4185.47	82.64	1.08632e-07	273	0	0.686171	35	3	1214.16	3640.47	2.69203	46.808	5419	5419	MS2	10/316
High	dTDmDGVGDQcDNcPLEHNPDQLDSDSDR	Unambiguous	1	1	P07996	N-Term(iTRAQ8plex); M4(Oxidation); C11(Carbamidomethyl); C14(Carbamidomethyl)	HCD	1	0	1	1		51418	Unique	Used	17680.8	18969.9	17343.7	16752.4	16641.4	22557.3	13537.4	13725.1	82.56	1.10651e-07	289	0	0.688074	12	3	1214.16	3640.48	3.79856	45.3998	5245	5245	MS2	22/316
High	dTDmDGVGDQcDNcPLEHNPDQLDSDSDR	Unambiguous	1	1	P07996	N-Term(iTRAQ8plex); M4(Oxidation); C11(Carbamidomethyl); C14(Carbamidomethyl)	HCD	1	0	1	1		51273	Unique	Used	11864	11301.2	13318	12746.9	11480.3	17405.5	8665.65	7776.01	82.5	1.12191e-07	271	0	0.322962	17	3	1214.16	3640.46	-0.426395	44.0258	5071	5071	MS2	10/316
High	dTDmDGVGDQcDNcPLEHNPDQLDSDSDR	Unambiguous	1	1	P07996	N-Term(iTRAQ8plex); M4(Oxidation); C11(Carbamidomethyl); C14(Carbamidomethyl)	HCD	1	0	1	1		51443	Unique	Used	8177.99	9170.48	6985.77	7353.55	7707.71	11147.8	6188.06	4952.99	82.48	1.12708e-07	285	0	0.28318	23	3	1214.17	3640.49	6.11221	45.639	5275	5275	MS2	10/316
High	dTDmDGVGDQcDNcPLEHNPDQLDSDSDR	Unambiguous	1	1	P07996	N-Term(iTRAQ8plex); M4(Oxidation); C11(Carbamidomethyl); C14(Carbamidomethyl)	HCD	1	0	1	1		51850	Unique	Used	1089.19	5242.58	1244.86	1912.59	1146.88	1654.72	1179.46	734.485	72.78	1.05186e-06	286	0	14.297	108	3	1214.17	3640.48	4.90509	49.5249	5763	5763	MS2	13/316
High	dTDmDGVGDQcDNcPLEHNPDQLDSDSDR	Unambiguous	1	1	P07996	N-Term(iTRAQ8plex); M4(Oxidation); C11(Carbamidomethyl); C14(Carbamidomethyl)	HCD	1	0	1	1		51713	Unique	Used	4366.55	5009.29	4300.11	4751.91	5353.23	5505	4207.4	3244.53	72.49	1.12449e-06	286	0	2.0401	36	3	1214.16	3640.48	3.195	48.2302	5599	5599	MS2	10/316
High	dTDmDGVGDQcDNcPLEHNPDQLDSDSDR	Unambiguous	1	1	P07996	N-Term(iTRAQ8plex); M4(Oxidation); C11(Carbamidomethyl); C14(Carbamidomethyl)	HCD	1	0	1	1		51778	Unique	Used	2280.88	2394.51	1855.9	1849.44	2095.91	2912.87	1891.01	1233.95	69.46	2.25921e-06	273	0	0	61	3	1214.16	3640.47	2.69203	48.8459	5677	5677	MS2	12/316
High	dTDmDGVGDQcDNcPLEHNPDQLDSDSDR	Unambiguous	1	1	P07996	N-Term(iTRAQ8plex); M4(Oxidation); C11(Carbamidomethyl); C14(Carbamidomethyl)	HCD	1	0	1	1		51663	Unique	Used	9273.84	9050.54	6888.5	7894.7	9211.44	11694.6	7049.98	6446.1	68.63	2.735e-06	286	0	0.573988	21	3	1214.16	3640.48	4.10034	47.76	5539	5539	MS2	10/316
High	dTDMDGVGDQcDNcPLEHNPDQLDSDSDR	Unambiguous	1	1	P07996	N-Term(iTRAQ8plex); C11(Carbamidomethyl); C14(Carbamidomethyl)	HCD	1	0	1	1		56993	Unique	Used	775.189	786.345	650.254	763.7	826.192	1097.95	674.463	447.773	65.14	6.10881e-06	269	0	19.8074	200	3	1208.83	3624.47	-0.450382	49.1203	4875	4875	MS2	16/316
High	dTDmDGVGDQcDNcPLEHNPDQLDSDSDR	Unambiguous	1	1	P07996	N-Term(iTRAQ8plex); M4(Oxidation); C11(Carbamidomethyl); C14(Carbamidomethyl)	HCD	1	0	1	1		56528	Unique	Used	364.925	355.175	287.253	418.686	342.154	408.089	382.105	279.693	62.82	1.04221e-05	274	0	23.0545	200	3	1214.16	3640.47	2.18906	43.9394	4270	4270	MS2	14/316
High	dTDmDGVGDQcDNcPLEHNPDQLDSDSDR	Unambiguous	1	1	P07996	N-Term(iTRAQ8plex); M4(Oxidation); C11(Carbamidomethyl); C14(Carbamidomethyl)	HCD	1	0	1	1		51688	Unique	Used	7700.34	6703.03	8439.11	7469.4	7111.03	8633.58	7580.74	5592.46	61.83	1.30905e-05	287	0	1.69988	24	3	1214.17	3640.48	4.60331	47.9934	5569	5569	MS2	12/316
High	dTDMDGVGDQcDNcPLEHNPDQLDSDSDR	Unambiguous	1	1	P07996	N-Term(iTRAQ8plex); C11(Carbamidomethyl); C14(Carbamidomethyl)	HCD	1	0	1	1		56996	Unique	Used	766.853	737.438	679.375	645.99	769.123	1119.56	646.552	420.34	61.49	1.41565e-05	317	0	87.3295	200	3	1208.84	3624.49	5.91501	49.1551	4879	4879	MS2	18/316
High	dTDMDGVGDQcDNcPLEHNPDQLDSDSDR	Unambiguous	1	1	P07996	N-Term(iTRAQ8plex); C11(Carbamidomethyl); C14(Carbamidomethyl)	HCD	1	0	1	1		51195	Unique	Used	983.019	913.396	949.779	820.132	948.086	1023.41	736.145	591.142	56.92	4.05468e-05	270	0	0	200	3	1208.83	3624.47	-0.55142	43.2623	4977	4977	MS2	12/316
High	dTDMDGVGDQcDNcPLEHNPDQLDSDSDR	Unambiguous	1	1	P07996	N-Term(iTRAQ8plex); C11(Carbamidomethyl); C14(Carbamidomethyl)	HCD	1	0	1	1		51296	Unique	Used	660.594	716.41	594.86	621.773	655.077	718.547	575.004	818.952	52.18	0.000120769	317	0	89.07	200	3	1208.83	3624.49	4.29841	44.2373	5098	5098	MS2	8/316
High	dTDmDGVGDQcDNcPLEHNPDQLDSDSDR	Unambiguous	1	1	P07996	N-Term(iTRAQ8plex); M4(Oxidation); C11(Carbamidomethyl); C14(Carbamidomethyl)	HCD	1	0	1	1		56625	Unique	Used	301.075	381.711	236.751	288.744	312.361	423.22	219.823	140.313	46.18	0.000480791	274	0	31.881	200	3	1214.16	3640.47	0.881333	45.0249	4396	4396	MS2	9/316
High	dTDMDGVGDQcDNcPLEHNPDQLDSDSDR	Unambiguous	1	1	P07996	N-Term(iTRAQ8plex); C11(Carbamidomethyl); C14(Carbamidomethyl)	HCD	1	0	1	1		51765	Unique	Used	250.506	340.876	219.632	238.275	298.877	379.655	97.6828	174.15	19.87	0.205569	238	0	41.5926	200	2	1812.73	3624.46	-3.76412	48.7198	5661	5661	MS2	5/316
High	dTDSDTQDANDSSck	Unambiguous	1	1	Q9Y2H0	N-Term(iTRAQ8plex); C14(Carbamidomethyl); K15(iTRAQ8plex)	HCD	1	0	1	1		48785	Unique	Used	1584.8	1400.41	1473.41	1329.01	1461.57	2133.58	1440.77	799.515	63.9	8.12749e-06	286	0	16.4703	200	3	756.342	2267.01	-2.9612	19.9595	2085	2085	MS2	13/152
High	dTDSDTQDANDSSck	Unambiguous	1	1	Q9Y2H0	N-Term(iTRAQ8plex); C14(Carbamidomethyl); K15(iTRAQ8plex)	HCD	1	0	1	1		48814	Unique	Used	1114.72	818.236	893.541	784.562	2997.3	3350.17	3514.13	5511.96	23.42	0.090773	289	0	25.3203	200	3	756.342	2267.01	-3.28428	20.238	2120	2120	MS2	13/152
High	dTETVYsEVR	Unambiguous	1	1	P16284	N-Term(iTRAQ8plex); S7(Phosp)	HCD	1	0	1	1	T(2): 0.0; T(4): 0.0; Y(6): 0.3; S(7): 99.7	33240	Unique	Used	728.782	580.747	726.781	838.532	4295.31	5647.43	5175	3893.16	43.65	0.000860908	182	0	8.00006	200	2	791.867	1582.73	-2.21015	44.7874	4754	4754	MS2	9/86
High	dTFWkGtTR	Unambiguous	1	1	Q13418	N-Term(iTRAQ8plex); K5(iTRAQ8plex); T7(Phosp)	HCD	1	0	1	1	T(2): 0.0; T(7): 99.7; T(8): 0.3	42295	Unique	Used	9053.6	6096.95	13779	10413.9	16726.1	30990.9	9689.99	14267.5	27.57	0.0349105	394	1	6.35922	148	2	900.466	1799.92	-2.96124	46.9541	5514	5514	MS2	7/86
High	dTFWkGtTR	Unambiguous	1	1	Q13418	N-Term(iTRAQ8plex); K5(iTRAQ8plex); T7(Phosp)	HCD	1	0	1	1	T(2): 0.0; T(7): 99.7; T(8): 0.3	42329	Unique	Used	5724.85	3648	7220.95	6248.42	9233.73	15105.8	6195.91	8597.22	20.43	0.180699	394	1	8.26795	200	2	900.467	1799.93	-2.41868	47.2417	5554	5554	MS2	6/86
High	dTGILDsIGR	Unambiguous	1	1	P02686	N-Term(iTRAQ8plex); S7(Phosp)	HCD	1	0	1	1	T(2): 0.0; S(7): 100.0	34605	Unique	Used	980.433	1050.53	1139.22	1920.31	3434.7	3554.31	6391.75	4276.94	46.71	0.000425556	302	0	28.6694	200	2	715.86	1430.71	-5.29297	57.9331	6392	6392	MS2	8/84
High	dTGILDsIGR	Unambiguous	1	1	P02686	N-Term(iTRAQ8plex); S7(Phosp)	HCD	1	0	1	1	T(2): 0.0; S(7): 100.0	34580	Unique	Used	1173.41	1188.29	1524.09	1320.67	6041.85	5280.9	11391.7	7367.35	42.24	0.00119112	311	0	30.0436	200	2	715.859	1430.71	-5.97554	57.6895	6362	6362	MS2	8/84
High	dTLQEANDILNNLk	Unambiguous	1	1	P11047	N-Term(iTRAQ8plex); K14(iTRAQ8plex)	HCD	1	0	1	1		36868	Unique	Used	1268.54	641.118	1043.36	842.215	1803.62	1881.15	2147.43	1276.41	71.45	1.75097e-06	489	0	29.6069	200	3	737.078	2209.22	-3.50532	79.7428	9108	9108	MS2	14/138
High	dTPTSAGPNsFNk	Unambiguous	1	1	Q8WW12	N-Term(iTRAQ8plex); S10(Phosp); K13(iTRAQ8plex)	HCD	1	0	1	1	T(2): 0.0; T(4): 0.0; S(5): 0.0; S(10): 100.0	50993	Unique	Used	1157.58	913.751	1032.34	636.783	5944.89	7531.9	5830.05	3064.02	48.38	0.000289705	347	0	40.7334	200	3	675.337	2024	0.492749	41.2863	4735	4735	MS2	16/122
High	dTWVEHWPEEDEcQDEENQk	Unambiguous	1	1	P01024	N-Term(iTRAQ8plex); C13(Carbamidomethyl); K20(iTRAQ8plex)	HCD	1	0	1	1		52565	Unique	Used	3569.9	2033.93	3284.22	1672.06	3995.4	2589.86	3166.12	1285.33	37.22	0.00539613	569	0	19.4301	200	3	1071.15	3211.43	-1.07627	56.3164	6621	6621	MS2	13/196
High	dTWVEHWPEEDEcQDEENQk	Unambiguous	1	1	P01024	N-Term(iTRAQ8plex); C13(Carbamidomethyl); K20(iTRAQ8plex)	HCD	1	0	1	1		43327	Unique	Used	2014.7	1025.35	1643.51	898.641	2303.54	1086.62	1397.13	730.247	31.41	0.0207074	573	0	1.66353	177	3	1071.15	3211.43	-0.962234	56.3568	6752	6752	MS2	6/196
High	dVAEAkPELSLLGDGDH	Unambiguous	1	1	Q2TAA2	N-Term(iTRAQ8plex); K6(iTRAQ8plex)	HCD	1	0	1	1		44287	Unique	Used	6167.5	4524.07	5067.51	4633.87	5953.08	6666.57	5855.76	4959.15	46.29	0.000756582	644	0	18.9803	200	3	792.096	2374.27	0.612746	65.2252	7904	7904	MS2	15/158
High	dVDVSEDsPPPLPER	Unambiguous	1	1	Q05209	N-Term(iTRAQ8plex); S8(Phosp)	HCD	1	0	1	1	S(5): 0.0; S(8): 100.0	43015	Unique	Used	5325.02	4582.33	5264.12	4943.2	3490.41	5447.17	3011.9	1595.58	44.98	0.000633806	339	0	3.69789	200	2	1018.49	2035.97	6.08222	53.5509	6378	6378	MS2	16/138
High	dVDVSEDsPPPLPER	Unambiguous	1	1	Q05209	N-Term(iTRAQ8plex); S8(Phosp)	HCD	1	0	1	1	S(5): 0.0; S(8): 100.0	42993	Unique	Used	4551.73	3575.06	4108.37	3897.77	3754.62	4637.28	2777.73	1448.98	30.29	0.0186619	311	0	24.0264	200	2	1018.48	2035.96	3.2043	53.3497	6351	6351	MS2	13/138
High	dVDVSEDsPPPLPER	Unambiguous	1	1	Q05209	N-Term(iTRAQ8plex); S8(Phosp)	HCD	1	0	1	1	S(5): 0.0; S(8): 100.0	43000	Unique	Used	7466	5995.41	6994.59	6142.26	7498.03	9111.25	5523.53	3122.31	27	0.0398067	316	0	37.4106	68	3	679.325	2035.96	4.33687	53.4157	6360	6360	MS2	15/138
High	dVEsPSWR	Unambiguous	1	1	O00159	N-Term(iTRAQ8plex); S4(Phosp)	HCD	1	0	1	1	S(4): 100.0; S(6): 0.0	32970	Unique	Used	3511.4	2315	2997.13	2754.46	3752.18	2043.29	3212.28	2184.14	23.12	0.097265	90	0	9.31498	200	2	680.315	1359.62	-2.13186	42.1005	4429	4429	MS2	6/66
High	dVILTNLAEQLQNNR	Unambiguous	1	1	Q9Y4D8	N-Term(iTRAQ8plex)	HCD	1	0	1	1		37500	Unique	Used	1735.87	1901.35	2169.93	2083.01	2535.64	2455.41	2113.07	1545.38	107.35	4.13253e-10	449	0	4.97024	101	3	682.382	2045.13	1.42534	86.422	9894	9894	MS2	12/146
High	dVILTNLAEQLQNNR	Unambiguous	1	1	Q9Y4D8	N-Term(iTRAQ8plex)	HCD	1	0	1	1		37496	Unique	Used	2319.98	1852.37	2210.78	1919.05	2960.81	2572.54	2037.16	1554.73	100.49	1.97867e-09	443	0	2.62352	94	3	682.382	2045.13	0.888143	86.3806	9889	9889	MS2	12/146
High	dVILTNLAEQLQNNR	Unambiguous	1	1	Q9Y4D8	N-Term(iTRAQ8plex)	HCD	1	0	1	1		37484	Unique	Used	375.822	321.277	383.232	302.748	567.403	507.741	353.866	268.44	98.02	3.5023e-09	444	0	10.5299	200	3	682.382	2045.13	0.530013	86.2405	9873	9873	MS2	11/146
High	dVILTNLAEQLQNNR	Unambiguous	1	1	Q9Y4D8	N-Term(iTRAQ8plex)	HCD	1	0	1	1		37526	Unique	Used	267.042	167.205	430.433	231.161	459.268	281.171	214.767	138.02	89.29	2.70849e-08	460	0	30.9725	200	3	682.381	2045.13	-0.544376	86.6882	9926	9926	MS2	10/146
High	dVILTNLAEQLQNNR	Unambiguous	1	1	Q9Y4D8	N-Term(iTRAQ8plex)	HCD	1	0	1	1		37497	Unique	Used	8168.21	6656.86	7243.86	7055.83	9137.57	8777.68	7837.09	5118.82	79.52	2.54645e-07	456	0	2.74736	200	2	1023.07	2045.13	-1.075	86.3861	9890	9890	MS2	11/146
High	dVILTNLAEQLQNNR	Unambiguous	1	1	Q9Y4D8	N-Term(iTRAQ8plex)	HCD	1	0	1	1		37506	Unique	Used	5293.28	4712.96	5105.29	4615.35	6558.29	6524.16	5193.63	3499.87	71.2	1.74852e-06	461	0	3.64884	200	2	1023.07	2045.13	-0.537802	86.4911	9902	9902	MS2	14/146
High	dVILTNLAEQLQNNR	Unambiguous	1	1	Q9Y4D8	N-Term(iTRAQ8plex)	HCD	1	0	1	1		37538	Unique	Used	273.098	202.18	342.568	242.272	442.991	569.092	369.513	393.379	61.42	1.65855e-05	460	0	28.9639	200	3	682.381	2045.13	-0.992039	86.8375	9943	9943	MS2	13/146
High	dVILTNLAEQLQNNR	Unambiguous	1	1	Q9Y4D8	N-Term(iTRAQ8plex)	HCD	1	0	1	1		37486	Unique	Used	2646.23	2132.5	2488.54	2160.48	3058.22	2783.64	2313.06	1435	36.56	0.00516673	468	0	1.78125	200	2	1023.07	2045.13	-0.418425	86.2689	9876	9876	MS2	12/146
High	dVLDIEQFsTVk	Unambiguous	2	2	P34947;P43250	N-Term(iTRAQ8plex); S9(Phosp); K12(iTRAQ8plex)	HCD	1	0	1	1	S(9): 100.0; T(10): 0.0	45258	Not Unique	Not Used	4718.34	3436.51	7861.56	7353.5	3536.24	5305.63	2951.52	2407.74	47.02	0.00046276	466	0	18.5184	200	3	694.705	2082.1	0.734927	74.4029	9069	9069	MS2	7/116
High	dVLDIEQFsTVk	Unambiguous	2	2	P34947;P43250	N-Term(iTRAQ8plex); S9(Phosp); K12(iTRAQ8plex)	HCD	1	0	1	1	S(9): 100.0; T(10): 0.0	36434	Not Unique	Not Used	12844.3	8193.46	17222.1	16893.7	8614.61	13211.2	7565.17	5611.67	46.97	0.000473141	471	0	27.8995	97	3	694.703	2082.1	-1.46364	75.5635	8587	8587	MS2	7/116
High	dVLDIEQFStVk	Unambiguous	2	2	P34947;P43250	N-Term(iTRAQ8plex); T10(Phosp); K12(iTRAQ8plex)	HCD	1	0	1	1	S(9): 0.5; T(10): 99.5	36357	Not Unique	Not Used	909.983	479.49	818.065	856.391	1021.43	1202.78	1021.97	946.392	26.46	0.0540005	478	0	54.1914	200	3	694.701	2082.09	-4.10194	74.8091	8494	8494	MS2	7/116
High	dVNAAIAtIk	Unambiguous	5	5	Q71U36;P68363;Q9BQE3;Q13748;Q6PEY2	N-Term(iTRAQ8plex); T8(Phosp); K10(iTRAQ8plex)	HCD	1	0	1	1	T(8): 100.0	43095	Not Unique	Not Used	3496.31	1826.04	4957.67	3024.67	9003.1	8623.79	6448.42	6969.08	55.89	5.70655e-05	443	0	9.18151	129	3	568.657	1703.96	0.832138	54.2951	6474	6474	MS2	8/100
High	dVNAAIAtIk	Unambiguous	5	5	Q71U36;P68363;Q9BQE3;Q13748;Q6PEY2	N-Term(iTRAQ8plex); T8(Phosp); K10(iTRAQ8plex)	HCD	1	0	1	1	T(8): 100.0	43103	Not Unique	Not Used	6835.47	3804.97	8342.96	5836.29	14362.2	13732.3	11110.6	10405.9	37.92	0.00329329	408	0	29.2227	200	2	852.479	1703.95	-3.13597	54.3633	6483	6483	MS2	6/100
High	dVNAAIAtIk	Unambiguous	5	5	Q71U36;P68363;Q9BQE3;Q13748;Q6PEY2	N-Term(iTRAQ8plex); T8(Phosp); K10(iTRAQ8plex)	HCD	1	0	1	1	T(8): 100.0	43109	Not Unique	Not Used	5873.01	2904.39	6553.76	4809.27	10511.2	10396.2	8904.79	8277.51	30.11	0.0225223	462	0	35.5528	200	2	852.485	1703.96	4.02797	54.4171	6490	6490	MS2	6/100
High	dVSGFSDPycLLGIEQGVGVPGGsPGSR	Unambiguous	1	1	Q70J99	N-Term(iTRAQ8plex); Y9(iTRAQ8plex); C10(Carbamidomethyl); S24(Phosp)	HCD	1	0	1	1	S(3): 0.0; S(6): 0.0; Y(9): 0.0; S(24): 50.0; S(27): 50.0	46285	Unique	Used	1116.34	587.141	910.427	607.131	1007.99	806.974	933.478	510.589	47.46	0.000961977	1072	0	10.8247	200	3	1165.91	3495.72	4.76641	84.3745	10302	10302	MS2	14/292
High	dVSGFSDPycLLGIEQGVGVPGGsPGSR	Unambiguous	1	1	Q70J99	N-Term(iTRAQ8plex); Y9(iTRAQ8plex); C10(Carbamidomethyl); S24(Phosp)	HCD	1	0	1	1	S(3): 0.0; S(6): 0.0; Y(9): 0.0; S(24): 99.3; S(27): 0.7	46261	Unique	Used	1002.81	765.502	868.889	692.8	873.074	699.225	938.596	369.46	36.07	0.013199	1068	0	8.8905	200	3	1165.91	3495.72	3.29978	84.1331	10273	10273	MS2	21/292
High	dVSGFSDPYcLLGIEQGVGVPGGSPGsR	Unambiguous	1	1	Q70J99	N-Term(iTRAQ8plex); C10(Carbamidomethyl); S27(Phosp)	HCD	1	0	1	1	S(3): 0.0; S(6): 0.0; Y(9): 0.0; S(24): 50.0; S(27): 50.0	46940	Unique	Used	543.122	394.05	347.307	528.885	496.017	682.561	587.78	240.152	26.47	0.0865628	768	0	8.79781	165	3	1064.51	3191.51	1.59896	90.8229	11088	11088	MS2	5/292
High	dVtPPPETEVVLIk	Unambiguous	1	1	P27816	N-Term(iTRAQ8plex); T3(Phosp); K14(iTRAQ8plex)	HCD	1	0	1	1	T(3): 100.0; T(8): 0.0	36417	Unique	Used	2096.14	2078.81	1630.45	2017.7	1231.16	2525.63	1433.73	667.424	37.14	0.00486856	504	0	28.0209	200	3	742.413	2225.22	-2.29647	75.3888	8566	8566	MS2	11/120
High	dVtPPPETEVVLIk	Unambiguous	1	1	P27816	N-Term(iTRAQ8plex); T3(Phosp); K14(iTRAQ8plex)	HCD	1	0	1	1	T(3): 100.0; T(8): 0.0	45315	Unique	Used	2394.58	2354.42	1885.92	2754.29	1679.02	3118.51	2090.14	836.471	33.54	0.0102459	463	0	14.237	200	3	742.415	2225.23	0.583549	74.9513	9138	9138	MS2	11/120
High	dVtPPPETEVVLIk	Unambiguous	1	1	P27816	N-Term(iTRAQ8plex); T3(Phosp); K14(iTRAQ8plex)	HCD	1	0	1	1	T(3): 100.0; T(8): 0.0	45250	Unique	Used	3059.67	3221.01	2541.31	3539.56	2184.78	4539.43	2447.34	869.39	29.72	0.0250117	469	0	28.3523	200	3	742.415	2225.23	0.254405	74.3305	9060	9060	MS2	10/120
High	dVTVLQNTDGNNNEAWAk	Unambiguous	1	1	P02788	N-Term(iTRAQ8plex); K18(iTRAQ8plex)	HCD	1	0	1	1		43563	Unique	Used	3286.84	2464.05	2572.36	3075.74	3282.81	3452.98	3729.03	2111.2	55.66	9.64336e-05	710	0	47.9324	200	3	866.455	2597.35	2.84978	58.483	7035	7035	MS2	15/186
High	dWDDDQND	Unambiguous	0	0		N-Term(iTRAQ8plex)	HCD	1	0	1	1		40348	No Proteins	Not Used	7863.02	6078	6890.18	4986.06	17433.6	19517.6	11163.6	6198.8	16.53	0.443564	29	0	49.0888	200	2	663.773	1326.54	-0.672355	28.8043	3177	3177	MS2	4/72
High	dWEDDsDEDMSNFDR	Unambiguous	1	1	Q15185	N-Term(iTRAQ8plex); S6(Phosp)	HCD	1	0	1	1	S(6): 100.0; S(11): 0.0	42911	Unique	Used	4323.61	5010.07	3728.76	5731.36	4130.31	4743.37	5262.51	2639.35	51.79	0.000132116	54	0	2.83634	198	2	1130.43	2259.84	4.55026	52.5899	6253	6253	MS2	7/144
High	dYDDmsPR	Unambiguous	1	1	P61978	N-Term(iTRAQ8plex); M5(Oxidation); S6(Phosp)	HCD	1	0	1	1	Y(2): 0.0; S(6): 100.0	39317	Unique	Used	2743.64	2373.1	2446.3	2468.41	2799.47	3510.92	2255.1	2012.37	28.33	0.029306	55	0	16.5039	200	2	699.779	1398.55	-2.48545	18.9329	1939	1939	MS2	9/66
High	dYEDQQk	Unambiguous	1	1	P02671	N-Term(iTRAQ8plex); K7(iTRAQ8plex)	HCD	1	0	1	1		39830	Unique	Used	11545.1	10723.3	10004.4	9718.34	12278.4	15494.6	9672.73	7443.24	28.63	0.02735	287	0	8.89773	200	2	767.401	1533.79	-3.85191	23.8941	2556	2556	MS2	5/58
High	dYEEVGIDSYEDEDEGEE	Unambiguous	1	1	P68366	N-Term(iTRAQ8plex)	HCD	1	0	1	1		43146	Unique	Used	2303.96	2358.56	2035.68	2623.4	2143.16	3026.53	1266.51	1085.77	33.84	0.00824056	151	0	0	159	2	1213.5	2425.99	1.77047	54.7428	6535	6535	MS2	6/172
High	dYEEVGIDSyEDEDEGEE	Unambiguous	1	1	P68366	N-Term(iTRAQ8plex); Y10(iTRAQ8plex)	HCD	1	0	1	1		43164	Unique	Used	4392.67	3948.42	3647.89	4559.24	3996.99	5174.7	3180.92	2445.44	32.08	0.0123582	274	0	5.87591	122	3	910.73	2730.17	-5.12992	54.8898	6556	6556	MS2	6/172
High	dYEEVGIDSYEDEDEGEE	Unambiguous	1	1	P68366	N-Term(iTRAQ8plex)	HCD	1	0	1	1		43157	Unique	Used	2455.98	2796.55	2545.05	3618.21	2281.27	3588.06	1543.14	1584.14	25.21	0.0601114	115	0	0	85	2	1213.49	2425.97	-3.96578	54.8384	6548	6548	MS2	5/172
High	dYENDEDVNk	Unambiguous	1	1	O43617	N-Term(iTRAQ8plex); K10(iTRAQ8plex)	HCD	1	0	1	1		40663	Unique	Used	4701.53	3779.24	5109.87	3754.86	9066.74	9062.23	7286.99	5046.84	32.19	0.0120492	320	0	33.7918	200	3	616.976	1848.91	3.11301	31.8035	3555	3555	MS2	7/96
High	dYLIENEELPsP	Unambiguous	1	1	Q5M8T2	N-Term(iTRAQ8plex); S11(Phosp)	HCD	1	0	1	1	Y(2): 0.0; S(11): 100.0	36090	Unique	Used	1548.92	1051.24	1590.89	1244.75	1729.96	1472.58	1358.91	941.52	55.59	5.50753e-05	253	0	4.73621	200	2	901.923	1802.84	-1.38457	72.1964	8174	8174	MS2	7/108
High	dYLIENEELPsP	Unambiguous	1	1	Q5M8T2	N-Term(iTRAQ8plex); S11(Phosp)	HCD	1	0	1	1	Y(2): 0.0; S(11): 100.0	36108	Unique	Used	1952.99	1230.76	1593.58	1241.92	1712.75	1501.81	1485.59	1260.82	51.69	0.000135194	232	0	2.53287	200	2	901.921	1802.84	-2.67106	72.3817	8196	8196	MS2	7/108
High	eAAEVLQNNR	Unambiguous	1	1	P61081	N-Term(iTRAQ8plex)	HCD	1	0	1	1		32980	Unique	Used	999.454	849.659	984.447	752.02	1080.75	1233.71	933.49	609.252	79.74	2.11815e-07	239	0	4.87416	200	3	483.265	1447.78	-0.32827	42.1978	4441	4441	MS2	8/84
High	eAAEVLQNNR	Unambiguous	1	1	P61081	N-Term(iTRAQ8plex)	HCD	1	0	1	1		32954	Unique	Used	1809.08	1508.41	1834.09	1432.64	2545.66	2321.71	1896.1	1145.44	75.23	5.98352e-07	259	0	3.56846	200	3	483.264	1447.78	-1.84595	41.9524	4410	4410	MS2	8/84
High	eAAEVLQNNR	Unambiguous	1	1	P61081	N-Term(iTRAQ8plex)	HCD	1	0	1	1		33010	Unique	Used	4925.45	3716.37	4924.52	4657.98	6328.75	6269.88	5756.89	4731.01	43.65	0.000860908	225	0	7.20779	200	2	724.392	1447.78	-2.61659	42.484	4477	4477	MS2	8/84
High	eAAEVLQNNR	Unambiguous	1	1	P61081	N-Term(iTRAQ8plex)	HCD	1	0	1	1		32943	Unique	Used	8397.42	6995.29	8699.8	7558.2	10725.8	10395.5	8848.6	5430.51	38.1	0.00308999	223	0	31.2408	200	2	724.392	1447.78	-2.44795	41.8443	4397	4397	MS2	8/84
High	eAAEVLQNNR	Unambiguous	1	1	P61081	N-Term(iTRAQ8plex)	HCD	1	0	1	1		32983	Unique	Used	22537.9	14384.4	19958.4	17420.5	24828.7	24138.8	20683.8	12342.4	34.27	0.00746374	259	0	5.64517	72	2	724.393	1447.78	-1.94206	42.2292	4445	4445	MS2	9/84
High	eAAEVLQNNR	Unambiguous	1	1	P61081	N-Term(iTRAQ8plex)	HCD	1	0	1	1		41541	Unique	Used	11740.8	10061.9	12237.4	10261.4	14392.4	14282.5	13077.2	8524.45	34.23	0.0075328	259	0	25.2418	200	2	724.393	1447.78	-1.85774	40.0832	4609	4609	MS2	7/84
High	eAAEVLQNNR	Unambiguous	1	1	P61081	N-Term(iTRAQ8plex)	HCD	1	0	1	1		41565	Unique	Used	8275.11	7102.17	7944.03	6979.67	10586.1	9795.97	8796.71	6520.25	33.65	0.00860908	255	0	13.8869	200	2	724.393	1447.78	-0.761639	40.3137	4638	4638	MS2	8/84
High	eAAEVLQNNR	Unambiguous	1	1	P61081	N-Term(iTRAQ8plex)	HCD	1	0	1	1		32957	Unique	Used	82997.7	65495.1	84555.2	70547.5	98186.9	97157.2	83375.1	47794.9	33.16	0.00963733	256	0	5.35842	24	2	724.393	1447.78	-1.43616	41.9875	4414	4414	MS2	9/84
High	eAAEVLQNNR	Unambiguous	1	1	P61081	N-Term(iTRAQ8plex)	HCD	1	0	1	1		33036	Unique	Used	2563.35	2238.4	2582.64	2090.31	3603.29	3331	2923.46	2552.85	30.96	0.015994	225	0	5.89336	200	2	724.392	1447.78	-3.12248	42.7411	4508	4508	MS2	12/84
High	eAAEVLQNNRR	Unambiguous	1	1	P61081	N-Term(iTRAQ8plex)	HCD	1	0	1	1		32524	Unique	Used	2542.67	1521.96	1647.67	1470.58	2156.63	1413.51	2061.3	1750.71	24.52	0.0704623	349	1	6.16328	200	2	802.443	1603.88	-2.00992	37.5172	3881	3881	MS2	5/94
High	eAALPPVsPLk	Unambiguous	1	1	Q04637	N-Term(iTRAQ8plex); S8(Phosp); K11(iTRAQ8plex)	HCD	1	0	1	1	S(8): 100.0	44309	Unique	Used	4032.32	3202.48	3435.51	3496.33	4692.71	5892.02	4043.42	2646.04	35.37	0.00579371	330	0	4.47933	200	3	604.019	1810.04	4.14826	65.4276	7930	7930	MS2	13/94
High	eAALPPVsPLk	Unambiguous	1	1	Q04637	N-Term(iTRAQ8plex); S8(Phosp); K11(iTRAQ8plex)	HCD	1	0	1	1	S(8): 100.0	44313	Unique	Used	4119.3	3587.78	3266.2	3525.85	4305.04	5419.69	3874.33	2802.17	32.24	0.0119112	334	0	5.67518	200	3	604.015	1810.03	-1.51677	65.4652	7935	7935	MS2	11/94
High	eAAQDcEVLGQR	Unambiguous	1	1	P24557	N-Term(iTRAQ8plex); C6(Carbamidomethyl)	HCD	1	0	1	1		41179	Unique	Used	3594.35	3047.08	3502.5	3626.38	4437.01	5069.43	3828.31	3100.77	29.42	0.0228011	252	0	10.8733	200	2	840.42	1679.83	0.412054	36.6565	4174	4174	MS2	11/116
High	eADAIDDtLSSk	Unambiguous	1	1	Q9Y4D1	N-Term(iTRAQ8plex); T8(Phosp); K12(iTRAQ8plex)	HCD	1	0	1	1	T(8): 100.0; S(10): 0.0; S(11): 0.0	42228	Unique	Used	6227.18	4020.89	5444.1	4851.57	5240.02	6317.47	5001.3	6961.4	51.79	0.000132116	395	0	5.9368	165	3	651.66	1952.96	-1.43297	46.3325	5433	5433	MS2	15/108
High	eADAIDDTLsSk	Unambiguous	1	1	Q9Y4D1	N-Term(iTRAQ8plex); S10(Phosp); K12(iTRAQ8plex)	HCD	1	0	1	1	T(8): 0.0; S(10): 99.7; S(11): 0.3	42589	Unique	Used	6691.94	8427.99	4513.45	8007.6	10132.4	16530.3	6729.83	8314.9	40.71	0.00169417	386	0	43.8309	200	3	651.659	1952.96	-2.55806	49.6667	5866	5866	MS2	15/108
High	eADAIDDTLSskLk	Unambiguous	1	1	Q9Y4D1	N-Term(iTRAQ8plex); S11(Phosp); K12(iTRAQ8plex); K14(iTRAQ8plex)	HCD	1	0	1	1	T(8): 0.0; S(10): 0.6; S(11): 99.4	44033	Unique	Used	1684.46	1222.95	2025.76	1612.25	7886.01	7911.13	3894.17	5258.07	34.74	0.0104079	620	1	33.1891	200	3	833.453	2498.34	-3.4657	62.8465	7599	7599	MS2	8/128
High	eADESLNFEEQILEAAk	Unambiguous	1	1	Q9Y490	N-Term(iTRAQ8plex); K17(iTRAQ8plex)	HCD	1	0	1	1		46092	Unique	Used	2639.32	2045.99	2108.84	2315.75	3335.84	3100.35	2515.21	1836.67	68.37	4.67202e-06	642	0	27.553	200	3	848.786	2544.34	5.83014	82.4952	10070	10070	MS2	9/174
High	eADEsLNFEEQILEAAk	Unambiguous	1	1	Q9Y490	N-Term(iTRAQ8plex); S5(Phosp); K17(iTRAQ8plex)	HCD	1	0	1	1	S(5): 100.0	46255	Unique	Used	2524.92	5485.45	1574.15	5348.09	2564.52	7304.12	1987.67	3499.49	49.63	0.000339202	623	0	10.4627	128	3	875.437	2624.3	0.294706	84.0773	10266	10266	MS2	17/174
High	eADEsLNFEEQILEAAk	Unambiguous	1	1	Q9Y490	N-Term(iTRAQ8plex); S5(Phosp); K17(iTRAQ8plex)	HCD	1	0	1	1	S(5): 100.0	46233	Unique	Used	1279.04	1980.05	903.902	2491.31	1160.2	3172.16	888.981	1410.52	48.65	0.000435984	639	0	13.8944	200	3	875.433	2624.29	-3.82193	83.854	10239	10239	MS2	14/174
High	eADPDDHYQPGEGTQATADk	Unambiguous	1	1	Q14643	N-Term(iTRAQ8plex); K20(iTRAQ8plex)	HCD	1	0	1	1		50351	Unique	Used	3763.97	2916.3	2958.87	2856.05	4552.98	4193.06	3266.63	2210.39	36.92	0.00524348	516	0	13.6902	200	3	918.443	2753.31	1.20035	35.1023	3964	3964	MS2	16/210
High	eAEESLQQQQQEQEEALk	Unambiguous	1	1	Q4V328	N-Term(iTRAQ8plex); K18(iTRAQ8plex)	HCD	1	0	1	1		42381	Unique	Used	719.952	584.004	632.454	682.025	835.192	1123.78	1084.5	773.693	40.39	0.00351019	768	0	8.44036	200	3	918.478	2753.42	5.06939	47.7208	5617	5617	MS2	11/186
High	eAFNmIDQNR	Unambiguous	3	3	P19105;O14950;P24844	N-Term(iTRAQ8plex); M5(Oxidation)	HCD	1	0	1	1		41620	Not Unique	Not Used	8087.33	6401.86	6736.56	6137.68	9744.98	9397.24	9722.31	6607.71	41.83	0.00130905	256	0	16.4361	200	2	779.384	1557.76	-1.24291	40.8176	4704	4704	MS2	7/96
High	eAFNmIDQNR	Unambiguous	3	3	P19105;O14950;P24844	N-Term(iTRAQ8plex); M5(Oxidation)	HCD	1	0	1	1		41630	Not Unique	Not Used	12680.6	11272.8	11021.2	10197	14784.3	12775	15211.9	10936	40.76	0.00167478	248	0	12.2048	149	2	779.388	1557.77	2.98866	40.9153	4716	4716	MS2	8/96
High	eAFNmIDQNR	Unambiguous	3	3	P19105;O14950;P24844	N-Term(iTRAQ8plex); M5(Oxidation)	HCD	1	0	1	1		33040	Not Unique	Not Used	2603.77	2019.26	2354.61	2047.81	2990.73	2559.52	2536.02	2094.68	40.23	0.00189215	220	0	1.33656	200	2	779.383	1557.76	-2.41836	42.7838	4513	4513	MS2	6/96
High	eAFNMIDQNR	Unambiguous	3	3	P19105;O14950;P24844	N-Term(iTRAQ8plex)	HCD	1	0	1	1		34331	Not Unique	Not Used	6079.69	4820.46	5323.89	4322.21	7439.36	7545.36	6902.1	4929.98	30.98	0.0159205	250	0	6.37061	200	2	771.387	1541.77	-1.70365	55.244	6063	6063	MS2	11/96
High	eAFQPQEPDFPPPPPDLEQLR	Unambiguous	1	1	P18206	N-Term(iTRAQ8plex)	HCD	1	0	1	1		45927	Unique	Used	422.272	270.051	458.895	305.821	409.004	580.466	417.988	222.937	44.29	0.00145233	780	0	15.1492	200	3	917.806	2751.4	4.00475	80.8603	9872	9872	MS2	12/228
High	eAFQPQEPDFPPPPPDLEQLR	Unambiguous	1	1	P18206	N-Term(iTRAQ8plex)	HCD	1	0	1	1		45931	Unique	Used	407.794	323.619	346.205	390.346	473.057	413.109	442.814	337.043	36.21	0.00917837	767	0	14.1857	200	3	917.8	2751.38	-3.1161	80.9023	9877	9877	MS2	11/228
High	eAGLSQsHDDLSNATATPSVR	Unambiguous	1	1	O14523	N-Term(iTRAQ8plex); S7(Phosp)	HCD	1	0	1	1	S(5): 0.0; S(7): 100.0; S(12): 0.0; T(15): 0.0; T(17): 0.0; S(19): 0.0	51528	Unique	Used	5068.8	3981.64	4644.91	4207.64	3246.02	2484.91	2538.23	1786.55	66.24	6.0966e-06	513	0	15.0682	200	3	847.406	2540.2	4.10799	46.4676	5377	5377	MS2	19/226
High	eAGVEMGDEDDLSTPNEk	Unambiguous	1	1	P14868	N-Term(iTRAQ8plex); K18(iTRAQ8plex)	HCD	1	0	1	1		42619	Unique	Used	3165.99	2687.5	2877.66	2791.35	3749.64	3661.2	3173.88	2687.21	67.71	4.68484e-06	553	0	16.9522	200	3	848.745	2544.22	-1.53596	49.9357	5902	5902	MS2	17/172
High	eALAEAALEsPRPALVR	Unambiguous	1	1	O14745	N-Term(iTRAQ8plex); S10(Phosp)	HCD	1	0	1	1	S(10): 100.0	36058	Unique	Used	19410.8	18326.3	19332.1	23132.6	14579.9	25342.6	17094.2	8026.74	32.94	0.0125769	495	0	4.21846	64	3	726.398	2177.18	7.06088	71.8851	8136	8136	MS2	19/156
High	eALkEFDFLVTSEEGDNESR	Unambiguous	1	1	O43815	N-Term(iTRAQ8plex); K4(iTRAQ8plex)	HCD	1	0	1	1		45933	Unique	Used	3463.58	1996.89	1839.65	1936.94	2320.7	2746.83	2440.86	1356.87	91.87	2.70129e-08	831	1	22.8473	200	3	975.161	2923.47	-3.32903	80.9174	9879	9879	MS2	11/220
High	eALkEFDFLVTSEEGDNESR	Unambiguous	1	1	O43815	N-Term(iTRAQ8plex); K4(iTRAQ8plex)	HCD	1	0	1	1		45921	Unique	Used	4747.45	3106.77	2953.01	3099.06	3204.53	3887.12	3388.13	2356.9	78.3	5.87946e-07	795	1	22.8734	200	3	975.168	2923.49	4.12426	80.8034	9865	9865	MS2	13/220
High	eALLQAsR	Unambiguous	1	1	P26038	N-Term(iTRAQ8plex); S7(Phosp)	HCD	1	0	1	1	S(7): 100.0	33720	Unique	Used	1744.5	1272.17	2305.35	1670.98	9369.83	10976.3	6201.93	4577.73	19.8	0.208909	267	0	8.163	200	2	636.336	1271.67	-0.716775	49.3189	5330	5330	MS2	6/74
High	eALLQAsR	Unambiguous	1	1	P26038	N-Term(iTRAQ8plex); S7(Phosp)	HCD	1	0	1	1	S(7): 100.0	33665	Unique	Used	1603.04	1157.78	2301.88	1278.71	10016.4	10656.5	6071.64	3817.28	18.97	0.252905	265	0	18.6546	200	2	636.334	1271.66	-4.4605	48.8217	5264	5264	MS2	8/74
High	eALPMDTEVYEsPYADPEEIRPk	Unambiguous	1	1	P43405	N-Term(iTRAQ8plex); S12(Phosp); K23(iTRAQ8plex)	HCD	1	0	1	1	T(7): 0.0; Y(10): 50.0; S(12): 50.0; Y(14): 0.0	44659	Unique	Used	273.033	379.14	326.033	259.569	3313.49	2151.49	521.812	326.925	38.88	0.00598566	925	0	34.3396	200	3	1123.21	3367.63	0.890683	68.7506	8350	8350	MS2	14/216
High	eALQDVEDENQ	Unambiguous	1	1	P62258	N-Term(iTRAQ8plex)	HCD	1	0	1	1		41891	Unique	Used	6607.81	5273.91	7103.61	5599.93	8659.62	7290.74	6301.51	4205.77	57.8	3.31098e-05	268	0	2.49758	123	3	531.923	1593.75	0.0831743	43.2699	5029	5029	MS2	7/110
High	eALQDVEDENQ	Unambiguous	1	1	P62258	N-Term(iTRAQ8plex)	HCD	1	0	1	1		41678	Unique	Used	5343.87	8536.06	17268.5	9573.27	15196.6	5663.07	4736.69	4480.61	55.96	5.05774e-05	263	0	35.9052	200	2	797.381	1593.75	-0.406243	41.3603	4773	4773	MS2	8/110
High	eALQDVEDENQ	Unambiguous	1	1	P62258	N-Term(iTRAQ8plex)	HCD	1	0	1	1		42140	Unique	Used	11053.6	9125.26	11573.4	9418.1	15629.2	12019.4	10384.9	8851.31	52.05	0.000124439	258	0	8.92567	105	2	797.384	1593.76	4.18931	45.5316	5328	5328	MS2	9/110
High	eALQDVEDENQ	Unambiguous	1	1	P62258	N-Term(iTRAQ8plex)	HCD	1	0	1	1		42163	Unique	Used	7815.78	6734.04	8983.28	6059.79	14399.1	9412.07	8026.48	6097.83	46.96	0.000401751	264	0	18.5249	159	2	797.379	1593.75	-2.39766	45.7362	5355	5355	MS2	7/110
High	eALQDVEDENQ	Unambiguous	1	1	P62258	N-Term(iTRAQ8plex)	HCD	1	0	1	1		41926	Unique	Used	19441.5	15348.6	16959.6	13392.7	23277.6	22967.5	19280.2	11196.8	46.46	0.000450772	261	0	5.84413	16	3	531.921	1593.75	-3.24863	43.5795	5071	5071	MS2	6/110
High	eALQDVEDENQ	Unambiguous	1	1	P62258	N-Term(iTRAQ8plex)	HCD	1	0	1	1		41952	Unique	Used	7307.83	5896.55	7897.5	6324.03	10312.8	10381.9	9557.21	6164.09	46.43	0.000453896	261	0	4.12699	44	3	531.923	1593.75	-0.606162	43.8095	5102	5102	MS2	6/110
High	eALQDVEDENQ	Unambiguous	1	1	P62258	N-Term(iTRAQ8plex)	HCD	1	0	1	1		41916	Unique	Used	22415	20580.6	19055.2	17530.8	26190	25558.9	17923.1	13049.8	41.86	0.00130004	270	0	14.4257	14	3	531.924	1593.76	1.9214	43.493	5059	5059	MS2	7/110
High	eALQDVEDENQ	Unambiguous	1	1	P62258	N-Term(iTRAQ8plex)	HCD	1	0	1	1		41977	Unique	Used	5268.21	3563.99	3873.91	3076.46	9740.77	6300.03	5924.22	3749.13	38.69	0.00269747	270	0	5.17564	105	3	531.924	1593.76	1.9214	44.0387	5132	5132	MS2	7/110
High	eALQDVEDENQ	Unambiguous	1	1	P62258	N-Term(iTRAQ8plex)	HCD	1	0	1	1		41890	Unique	Used	115326	90206.2	121143	94184.3	130019	126253	97295.7	68317	37.77	0.00333393	268	0	8.08394	12	2	797.381	1593.76	0.359686	43.2661	5028	5028	MS2	6/110
High	eALQDVEDENQ	Unambiguous	1	1	P62258	N-Term(iTRAQ8plex)	HCD	1	0	1	1		41700	Unique	Used	31972.2	54379.2	76989.9	37017.6	66944.6	27711.8	20900.7	19971.3	36.92	0.00405468	266	0	5.16338	16	2	797.382	1593.76	1.2788	41.5569	4800	4800	MS2	6/110
High	eALQDVEDENQ	Unambiguous	1	1	P62258	N-Term(iTRAQ8plex)	HCD	1	0	1	1		41741	Unique	Used	6428.25	5907.99	7316.33	6041.64	8798.49	6886.43	6443.27	4527.18	36.11	0.00488603	270	0	19.1787	170	2	797.382	1593.76	1.89154	41.8978	4849	4849	MS2	6/110
High	eALQDVEDENQ	Unambiguous	1	1	P62258	N-Term(iTRAQ8plex)	HCD	1	0	1	1		42187	Unique	Used	4354.8	3033.2	4984.4	3224.07	8981.76	5168.11	4404.6	3837.29	35.28	0.00591502	261	0	17.9869	200	2	797.378	1593.75	-3.31678	45.9598	5384	5384	MS2	6/110
High	eALQDVEDENQ	Unambiguous	1	1	P62258	N-Term(iTRAQ8plex)	HCD	1	0	1	1		41689	Unique	Used	4955.95	5850.83	8227.92	4927.21	7980.1	4836.08	3921.39	3587.37	35.23	0.00598352	242	0	8.14452	135	3	531.921	1593.75	-4.05286	41.4434	4786	4786	MS2	6/110
High	eALQDVEDENQ	Unambiguous	1	1	P62258	N-Term(iTRAQ8plex)	HCD	1	0	1	1		41707	Unique	Used	4434.65	3928.55	6192.3	3252.26	6393.93	6810.41	4390.92	6460.82	27.96	0.0319122	266	0	3.19789	92	3	531.924	1593.76	1.23207	41.605	4808	4808	MS2	5/110
High	eALQDVEDENQ	Unambiguous	1	1	P62258	N-Term(iTRAQ8plex)	HCD	1	0	1	1		41915	Unique	Used	1.08526e+06	867242	1.04985e+06	786094	1.24621e+06	1.17025e+06	981490	635217	27.69	0.0339591	242	0	7.13511	1	2	797.383	1593.76	2.73406	43.4893	5058	5058	MS2	5/110
High	eALQDVEDENQ	Unambiguous	1	1	P62258	N-Term(iTRAQ8plex)	HCD	1	0	1	1		41975	Unique	Used	81469.6	67784.8	74080.9	73321.9	93750.8	89784.7	78045.4	47584	27.66	0.0341945	270	0	5.57649	12	2	797.382	1593.76	1.81495	44.0294	5130	5130	MS2	5/110
High	eALQDVEDENQ	Unambiguous	1	1	P62258	N-Term(iTRAQ8plex)	HCD	1	0	1	1		41950	Unique	Used	236164	188784	214979	195229	266918	257921	214277	125171	27.59	0.0347501	261	0	5.9276	4	2	797.38	1593.75	-0.559429	43.8016	5100	5100	MS2	5/110
High	eALQDVEDENQ	Unambiguous	1	1	P62258	N-Term(iTRAQ8plex)	HCD	1	0	1	1		42000	Unique	Used	41649.3	34909.6	40557.5	34527.4	53878.1	51990.6	40760.5	23359.5	27.54	0.0351525	258	0	5.4077	22	2	797.38	1593.75	-1.24877	44.2554	5160	5160	MS2	5/110
High	eALQDVEDENQ	Unambiguous	1	1	P62258	N-Term(iTRAQ8plex)	HCD	1	0	1	1		42010	Unique	Used	34709.4	25843.3	30526.9	29338.9	42323.9	40699.5	32938	23045.5	26.85	0.0412056	266	0	6.42011	29	2	797.385	1593.76	5.49138	44.3486	5172	5172	MS2	5/110
High	eALQDVEDENQ	Unambiguous	1	1	P62258	N-Term(iTRAQ8plex)	HCD	1	0	1	1		42025	Unique	Used	25732	20325.6	24059.2	18824.9	31205.4	29295.6	22795.6	15743.7	26.8	0.0416828	243	0	6.64895	43	2	797.377	1593.75	-5.30822	44.4752	5190	5190	MS2	5/110
High	eALQDVEDENQ	Unambiguous	1	1	P62258	N-Term(iTRAQ8plex)	HCD	1	0	1	1		42035	Unique	Used	23170.6	17352.7	21050.1	18282.9	28747.4	24682.8	19933.6	14148.1	26.63	0.0433468	239	0	7.84498	48	2	797.383	1593.76	2.2745	44.5649	5202	5202	MS2	5/110
High	eALQDVEDENQ	Unambiguous	1	1	P62258	N-Term(iTRAQ8plex)	HCD	1	0	1	1		42060	Unique	Used	16988.1	15524.9	21419.5	13626.6	27984.3	21281.8	14112.3	11960.9	26.58	0.0438487	266	0	8.32179	66	2	797.382	1593.76	1.12561	44.7887	5232	5232	MS2	5/110
High	eALQDVEDENQ	Unambiguous	1	1	P62258	N-Term(iTRAQ8plex)	HCD	1	0	1	1		51243	Unique	Used	5909.05	4610.19	4999.6	4653.26	6770.8	6456.39	5990.57	4158.38	26.57	0.0439498	258	0	17.5853	200	2	797.38	1593.75	-1.17217	43.7321	5035	5035	MS2	5/110
High	eALQDVEDENQ	Unambiguous	1	1	P62258	N-Term(iTRAQ8plex)	HCD	1	0	1	1		41925	Unique	Used	850591	698848	810128	704206	999705	950031	834334	533737	24.69	0.0677574	264	0	6.84403	1	2	797.379	1593.75	-2.32107	43.5758	5070	5070	MS2	6/110
High	eALQDVEDENQ	Unambiguous	1	1	P62258	N-Term(iTRAQ8plex)	HCD	1	0	1	1		59500	Unique	Used	893.696	853.861	850.499	813.614	1284.21	1142.78	1073.51	499.882	24.61	0.0690171	255	0	11.5239	200	2	797.385	1593.76	4.72546	25.2031	2504	2504	MS2	5/110
High	eALQDVEDENQ	Unambiguous	1	1	P62258	N-Term(iTRAQ8plex)	HCD	1	0	1	1		56461	Unique	Used	1100.77	758.445	1054.94	1020.18	1045.66	1445.15	972.344	505.04	23.08	0.098165	264	0	22.2923	200	2	797.38	1593.75	-0.942394	43.1353	4178	4178	MS2	5/110
High	eALQDVEDENQ	Unambiguous	1	1	P62258	N-Term(iTRAQ8plex)	HCD	1	0	1	1		33311	Unique	Used	1344.76	886.11	1005.99	991.467	1231.28	1203.76	1158.92	739.175	23.02	0.0995306	261	0	5.48906	200	2	797.378	1593.75	-3.1636	45.4683	4839	4839	MS2	5/110
High	eALQDVEDENQ	Unambiguous	1	1	P62258	N-Term(iTRAQ8plex)	HCD	1	0	1	1		56469	Unique	Used	1339.67	1028.26	1185.5	1124.86	1472.04	1421.87	1097.87	791.816	22.87	0.103028	264	0	31.4567	200	2	797.38	1593.75	-0.865801	43.2623	4192	4192	MS2	5/110
High	eALQDVEDENQ	Unambiguous	1	1	P62258	N-Term(iTRAQ8plex)	HCD	1	0	1	1		59502	Unique	Used	1415.28	1258.57	1122.46	1439.44	1755.06	2099.95	1410.43	734.623	21.11	0.15451	264	0	9.49908	200	2	797.38	1593.75	-0.942394	25.2401	2508	2508	MS2	5/110
High	eALQDVEDENQ	Unambiguous	1	1	P62258	N-Term(iTRAQ8plex)	HCD	1	0	1	1		59503	Unique	Used	1521.76	1354.08	1330.4	1530.55	1974.3	1832.59	1631.2	811.589	20.84	0.164421	261	0	9.54133	200	2	797.38	1593.75	-0.559429	25.26	2510	2510	MS2	5/110
High	eALQDVEDENQ	Unambiguous	1	1	P62258	N-Term(iTRAQ8plex)	HCD	1	0	1	1		59892	Unique	Used	482.246	481.087	594.728	335.199	563.192	486.933	472.897	244.588	19.14	0.243196	264	0	2.80424	200	2	797.38	1593.75	-0.865801	24.3091	2263	2263	MS2	4/110
High	eANNcSsPAGILVDAMSQk	Unambiguous	1	1	P42229	N-Term(iTRAQ8plex); C5(Carbamidomethyl); S7(Phosp); K19(iTRAQ8plex)	HCD	1	0	1	1	S(6): 50.0; S(7): 50.0; S(17): 0.0	54638	Unique	Used	540.06	384.874	504.92	387.644	569.246	674.708	380.154	249.843	22.95	0.150323	593	0	72.6074	200	3	894.11	2680.31	7.78445	77.1937	9147	9147	MS2	7/208
High	eATNTTSEPSAPSQDLLDLSPsPR	Unambiguous	1	1	O75674	N-Term(iTRAQ8plex); S22(Phosp)	HCD	1	0	1	1	T(3): 0.0; T(5): 0.0; T(6): 0.0; S(7): 0.0; S(10): 0.0; S(13): 0.0; S(20): 0.7; S(22): 99.3	53723	Unique	Used	813.422	533.384	590.574	831.308	652.81	591.333	697.916	250.092	43.95	0.00135716	674	0	10.2416	200	3	966.462	2897.37	-0.273821	67.7293	8015	8015	MS2	12/266
High	eAtSTFTNITYR	Unambiguous	1	1	P05106	N-Term(iTRAQ8plex); T3(Phosp)	HCD	1	0	1	1	T(3): 100.0; S(4): 0.0; T(5): 0.0; T(7): 0.0; T(10): 0.0; Y(11): 0.0	43191	Unique	Used	4858.16	3212.27	22367.8	14565.4	14200.4	18578.8	9279.91	10032.2	73.01	9.976e-07	229	0	9.55023	113	2	894.424	1787.84	-5.80814	55.129	6589	6589	MS2	10/114
High	eAtSTFTNITYR	Unambiguous	1	1	P05106	N-Term(iTRAQ8plex); T3(Phosp)	HCD	1	0	1	1	T(3): 100.0; S(4): 0.0; T(5): 0.0; T(7): 0.0; T(10): 0.0; Y(11): 0.0	43172	Unique	Used	2917.66	1894.15	20052.1	13052.5	12446.9	16137.3	8090.82	8578.99	64.49	7.09507e-06	258	0	6.21132	131	2	894.432	1787.86	3.13625	54.9646	6566	6566	MS2	10/114
High	eAtSTFTNITYR	Unambiguous	1	1	P05106	N-Term(iTRAQ8plex); T3(Phosp)	HCD	1	0	1	1	T(3): 100.0; S(4): 0.0; T(5): 0.0; T(7): 0.0; T(10): 0.0; Y(11): 0.0	43181	Unique	Used	1578.7	975.205	4881.97	3589.39	3256.19	4657.89	2676.06	2721.18	57.55	3.50717e-05	261	0	3.29731	96	3	596.625	1787.86	4.49427	55.04	6577	6577	MS2	9/114
High	eATStFTNITYR	Unambiguous	1	1	P05106	N-Term(iTRAQ8plex); T5(Phosp)	HCD	1	0	1	1	T(3): 0.0; S(4): 50.0; T(5): 50.0; T(7): 0.0; T(10): 0.0; Y(11): 0.0	42906	Unique	Used	2573.76	1614.05	5845.01	3674.27	9597.43	10489.1	8763.99	10489	56.5	4.46639e-05	254	0	7.67578	59	3	596.624	1787.86	2.65079	52.5459	6247	6247	MS2	11/114
High	eATSTFTNItYR	Unambiguous	1	1	P05106	N-Term(iTRAQ8plex); T10(Phosp)	HCD	1	0	1	1	T(3): 0.0; S(4): 0.0; T(5): 0.0; T(7): 0.0; T(10): 99.7; Y(11): 0.3	42982	Unique	Used	1027.88	679.514	2497.12	1536.29	10733.6	7854.29	5624.76	8954.48	51.93	0.000127925	280	0	0	200	2	894.436	1787.86	7.16459	53.2472	6338	6338	MS2	10/114
High	eAtSTFTNITYR	Unambiguous	1	1	P05106	N-Term(iTRAQ8plex); T3(Phosp)	HCD	1	0	1	1	T(3): 99.7; S(4): 0.3; T(5): 0.0; T(7): 0.0; T(10): 0.0; Y(11): 0.0	43194	Unique	Used	1146.54	565.162	2730.95	1678.49	2583.44	3364.75	1719.21	1575.92	43.5	0.000891162	229	0	1.52213	128	3	596.619	1787.84	-5.54255	55.146	6592	6592	MS2	13/114
High	eATStFTNITYR	Unambiguous	1	1	P05106	N-Term(iTRAQ8plex); T5(Phosp)	HCD	1	0	1	1	T(3): 0.3; S(4): 99.4; T(5): 0.3; T(7): 0.0; T(10): 0.0; Y(11): 0.0	42905	Unique	Used	10964.9	3042.36	51284.3	32131.1	75409.8	94678.6	69579.5	115784	42.11	0.00122732	260	0	3.27662	26	2	894.431	1787.85	1.56587	52.5418	6246	6246	MS2	9/114
High	eATStFTNITYR	Unambiguous	1	1	P05106	N-Term(iTRAQ8plex); T5(Phosp)	HCD	1	0	1	1	T(3): 0.0; S(4): 99.6; T(5): 0.4; T(7): 0.0; T(10): 0.0; Y(11): 0.0	42899	Unique	Used	2065.91	1079.02	3776.88	2717.18	5761.24	6675.71	5339.61	6714.1	41.1	0.00154866	241	0	17.6022	180	3	596.621	1787.85	-1.75311	52.4768	6238	6238	MS2	10/114
High	eAtSTFTNITYR	Unambiguous	1	1	P05106	N-Term(iTRAQ8plex); T3(Phosp)	HCD	1	0	1	1	T(3): 0.3; S(4): 99.7; T(5): 0.0; T(7): 0.0; T(10): 0.0; Y(11): 0.0	43406	Unique	Used	2372.79	1633.91	5156.34	4280.52	9346.5	9600.09	11936.2	17613.9	40.4	0.00181952	241	0	15.1761	200	2	894.428	1787.85	-1.64317	57.0407	6847	6847	MS2	8/114
High	eATStFTNITYR	Unambiguous	1	1	P05106	N-Term(iTRAQ8plex); T5(Phosp)	HCD	1	0	1	1	T(3): 50.0; S(4): 50.0; T(5): 0.0; T(7): 0.0; T(10): 0.0; Y(11): 0.0	42926	Unique	Used	2991.34	1541.93	8567.2	5304.66	11752.7	13956.6	11376.5	16747.1	39.28	0.00235481	221	0	8.79311	153	2	894.424	1787.84	-6.01298	52.7351	6271	6271	MS2	11/114
High	eATSTFTNItYR	Unambiguous	1	1	P05106	N-Term(iTRAQ8plex); T10(Phosp)	HCD	1	0	1	1	T(3): 0.0; S(4): 0.0; T(5): 0.0; T(7): 0.0; T(10): 99.7; Y(11): 0.3	43009	Unique	Used	970.862	770.536	2185.97	1192.73	7052.73	5236.03	4500.23	5852.5	38.09	0.00309711	257	0	5.27634	200	2	894.435	1787.86	5.59423	53.4816	6370	6370	MS2	10/114
High	eATStFTNITYR	Unambiguous	1	1	P05106	N-Term(iTRAQ8plex); T5(Phosp)	HCD	1	0	1	1	T(3): 99.7; S(4): 0.3; T(5): 0.0; T(7): 0.0; T(10): 0.0; Y(11): 0.0	42890	Unique	Used	2313.31	1430.02	7308.35	5006.92	10129.1	12460.9	9805.55	12977.1	34.45	0.00716072	243	0	7.29752	200	2	894.428	1787.85	-1.30179	52.401	6228	6228	MS2	11/114
High	eATsTFTNITYR	Unambiguous	1	1	P05106	N-Term(iTRAQ8plex); S4(Phosp)	HCD	1	0	1	1	T(3): 0.4; S(4): 99.3; T(5): 0.4; T(7): 0.0; T(10): 0.0; Y(11): 0.0	42938	Unique	Used	2948.16	2408.46	6637.76	4408.79	7648.59	8502.41	7304.74	8728.6	29.71	0.0213283	253	0	38.986	200	2	894.431	1787.86	2.04382	52.8399	6285	6285	MS2	11/114
High	eAtSTFTNITyR	Unambiguous	1	1	P05106	N-Term(iTRAQ8plex); T3(Phosp); Y11(iTRAQ8plex)	HCD	1	0	1	1	T(3): 100.0; S(4): 0.0; T(5): 0.0; T(7): 0.0; T(10): 0.0; Y(11): 0.0	43091	Unique	Used	4368.91	3137.37	16548.5	11314.5	11922.4	14872.4	8871.57	8139.7	27.88	0.0374738	460	0	10.1785	165	3	698.025	2092.06	2.01391	54.2533	6469	6469	MS2	8/114
High	eDDFNNR	Unambiguous	1	1	Q9H078	N-Term(iTRAQ8plex)	HCD	1	0	1	1		31226	Unique	Used	1561.76	1222.14	1261.33	1374.8	1642.39	1970.45	1436.97	1032.85	22.36	0.115866	39	0	13.0675	200	2	607.289	1213.57	-2.90094	22.1455	2144	2144	MS2	7/56
High	eDEIsPPPPNPVVk	Unambiguous	1	1	P10644	N-Term(iTRAQ8plex); S5(Phosp); K14(iTRAQ8plex)	HCD	1	0	1	1	S(5): 100.0	43389	Unique	Used	2941.44	2021.32	2572.31	2249.95	4133.43	4434.26	3368.44	2100.83	31.46	0.0181125	507	0	12.2167	200	3	736.06	2206.17	1.68035	56.8791	6826	6826	MS2	13/120
High	eDEmEENLTQVGSILGNLk	Unambiguous	1	1	O00161	N-Term(iTRAQ8plex); M4(Oxidation); K19(iTRAQ8plex)	HCD	1	0	1	1		46047	Unique	Used	453.162	505.362	478.045	491.677	570.525	480.18	686.964	293.307	57.98	5.71603e-05	718	0	49.8564	200	3	915.147	2743.43	-0.0935827	82.0505	10016	10016	MS2	12/192
High	eDEMEENLTQVGsILGNLk	Unambiguous	1	1	O00161	N-Term(iTRAQ8plex); S13(Phosp); K19(iTRAQ8plex)	HCD	1	0	1	1	T(9): 50.0; S(13): 50.0	46957	Unique	Used	322.813	136.848	182.235	74.3378	726.439	705.497	755.536	203.637	28.3	0.056354	762	0	54.0558	200	3	936.476	2807.41	4.52454	90.9863	11108	11108	MS2	6/192
High	eDGNEEDkENQGDETQGQQPPQR	Unambiguous	1	1	P67809	N-Term(iTRAQ8plex); K8(iTRAQ8plex)	HCD	1	0	1	1		55677	Unique	Used	869.968	916.068	878.686	888.796	1029.69	1217.38	579.762	661.588	61.68	2.48928e-05	733	1	4.32542	200	3	1079.51	3236.51	-0.498227	23.2499	2181	2181	MS2	14/242
High	eDGNEEDkENQGDETQGQQPPQR	Unambiguous	1	1	P67809	N-Term(iTRAQ8plex); K8(iTRAQ8plex)	HCD	1	0	1	1		55684	Unique	Used	884.519	946.959	562.895	692.301	913.097	1171.72	410.146	719.936	50.12	0.00035943	739	1	2.71884	200	3	1079.51	3236.52	0.406971	23.5675	2211	2211	MS2	12/242
High	eDIYVNYPtFSR	Unambiguous	1	1	Q15762	N-Term(iTRAQ8plex); T9(Phosp)	HCD	1	0	1	1	Y(4): 0.0; Y(7): 0.0; T(9): 100.0; S(11): 0.0	35518	Unique	Used	4698.8	2681.24	6565.74	5297.13	7095.08	8474.86	5906.33	4246.32	60.39	1.82371e-05	251	0	10.3271	99	3	629.965	1887.88	-1.00778	66.7842	7488	7488	MS2	15/120
High	eDIYVNYPtFSR	Unambiguous	1	1	Q15762	N-Term(iTRAQ8plex); T9(Phosp)	HCD	1	0	1	1	Y(4): 0.0; Y(7): 0.0; T(9): 100.0; S(11): 0.0	35516	Unique	Used	4401.33	2670.13	5607.7	4989.37	5760.25	7416.67	5077.91	4169.64	60.15	1.92733e-05	251	0	19.8348	161	3	629.965	1887.88	-1.00778	66.7573	7485	7485	MS2	15/120
High	eDIYVNYPtFSR	Unambiguous	1	1	Q15762	N-Term(iTRAQ8plex); T9(Phosp)	HCD	1	0	1	1	Y(4): 0.0; Y(7): 0.0; T(9): 99.7; S(11): 0.3	35538	Unique	Used	4054.28	1837.83	7763.2	5200.08	6661.83	11565.6	5790.29	3364.82	53.19	9.57098e-05	250	0	5.79727	194	2	944.445	1887.88	-0.483374	66.972	7512	7512	MS2	11/120
High	eDIYVNYPtFSR	Unambiguous	1	1	Q15762	N-Term(iTRAQ8plex); T9(Phosp)	HCD	1	0	1	1	Y(4): 0.0; Y(7): 0.0; T(9): 100.0; S(11): 0.0	35513	Unique	Used	14642.9	6578	28718.5	18651.6	24326	38740.7	18743.2	12179.7	49.63	0.000217248	264	0	4.55143	76	2	944.444	1887.88	-1.77657	66.7387	7482	7482	MS2	8/120
High	eDIYVNYPtFSR	Unambiguous	1	1	Q15762	N-Term(iTRAQ8plex); T9(Phosp)	HCD	1	0	1	1	Y(4): 0.0; Y(7): 0.0; T(9): 99.7; S(11): 0.3	35511	Unique	Used	7671.52	3133.2	14808.4	9994.69	11777.9	20010.1	9505.87	5886.45	46.19	0.000479685	259	0	12.339	200	2	944.443	1887.88	-2.68182	66.711	7479	7479	MS2	8/120
High	eDIYVNYPTFsR	Unambiguous	1	1	Q15762	N-Term(iTRAQ8plex); S11(Phosp)	HCD	1	0	1	1	Y(4): 0.0; Y(7): 0.0; T(9): 50.0; S(11): 50.0	35547	Unique	Used	1993.42	1496	1642.14	1997.03	2999.37	3586.97	2657.01	2040.23	44.34	0.00073444	254	0	39.6057	200	3	629.967	1887.89	1.31998	67.0497	7522	7522	MS2	13/120
High	eDIYVNyPTFsR	Unambiguous	1	1	Q15762	N-Term(iTRAQ8plex); Y7(iTRAQ8plex); S11(Phosp)	HCD	1	0	1	1	Y(4): 0.0; Y(7): 0.0; T(9): 0.0; S(11): 100.0	35171	Unique	Used	1827.93	1572.27	3337.96	2453.14	2987.24	4590.57	2865.78	1629.3	32.77	0.0132111	500	0	15.2959	200	3	731.366	2192.08	-2.86202	63.4196	7071	7071	MS2	6/120
High	eDIYVNYPTFsR	Unambiguous	1	1	Q15762	N-Term(iTRAQ8plex); S11(Phosp)	HCD	1	0	1	1	Y(4): 0.0; Y(7): 0.0; T(9): 0.0; S(11): 100.0	35566	Unique	Used	1129.49	896.284	2492.72	1309.52	7654.49	11381.1	6987.33	2863.9	32.59	0.010989	261	0	4.08929	200	2	944.443	1887.88	-1.90589	67.2329	7545	7545	MS2	12/120
High	eDIyVNYPTFSR	Unambiguous	1	1	Q15762	N-Term(iTRAQ8plex); Y4(Phosp)	HCD	1	0	1	1	Y(4): 100.0; Y(7): 0.0; T(9): 0.0; S(11): 0.0	44059	Unique	Used	6248.9	5374.29	6044.89	5542.92	3236.24	3797.07	3372.08	1068.16	20.59	0.174163	253	0	24.9108	200	2	944.444	1887.88	-0.871334	63.0931	7630	7630	MS2	12/120
High	eDkSPSEEsAPTTSPESVSGSVPSSGSSGR	Unambiguous	1	1	P54725	N-Term(iTRAQ8plex); K3(iTRAQ8plex); S9(Phosp)	HCD	1	0	1	1	S(4): 100.0; S(6): 0.0; S(9): 0.0; T(12): 0.0; T(13): 0.0; S(14): 0.0; S(17): 0.0; S(19): 0.0; S(21): 0.0; S(24): 0.0; S(25): 0.0; S(27): 0.0; S(28): 0.0	56400	Unique	Used	452.87	478.173	556.831	371.32	590.824	614.808	405.197	255.489	53.1	0.000195912	800	1	14.0231	200	3	1204.23	3610.67	-3.19857	41.418	4001	4001	MS2	8/340
High	eDLQELNDR	Unambiguous	1	1	P02545	N-Term(iTRAQ8plex)	HCD	1	0	1	1		32905	Unique	Used	4620.71	3862.16	4604.66	4143.29	5817.21	9509.12	5653.62	7827.44	32.56	0.0110651	156	0	45.3497	200	2	718.368	1435.73	-2.96988	41.4584	4351	4351	MS2	7/88
High	eDMAALEkDYEEVGVDSVEGEGEEEGEEY	Unambiguous	2	2	Q71U36;P68363	N-Term(iTRAQ8plex); K8(iTRAQ8plex)	HCD	1	0	1	1		45271	Not Unique	Not Used	859.037	564.01	235.754	493.758	844.615	660.729	398.928	551.555	33.55	0.0177511	804	1	1.23806	82	3	1282.25	3844.73	3.02965	74.5303	9085	9085	MS2	11/278
High	eDQQsFTGSR	Unambiguous	1	1	Q9GZY6	N-Term(iTRAQ8plex); S5(Phosp)	HCD	1	0	1	1	S(5): 99.7; T(7): 0.3; S(9): 0.0	49139	Unique	Used	2690.16	1922.13	2629.16	2138.27	5799.47	5342.05	4351.29	2960.26	27.85	0.0327308	104	0	34.5057	200	2	769.841	1538.68	-2.53197	23.3417	2510	2510	MS2	9/102
High	eDQSILcTGESGAGk	Unambiguous	4	4	P35580;P35749;P35579;Q7Z406	N-Term(iTRAQ8plex); C7(Carbamidomethyl); K15(iTRAQ8plex)	HCD	1	0	1	1		42189	Not Unique	Not Used	5455.36	3847.62	5363.2	4358.73	6720.22	7114.85	6067.13	3643.22	59.23	3.07452e-05	515	0	9.28373	200	3	720.706	2160.1	-0.748045	45.9743	5386	5386	MS2	16/156
High	eDQSILcTGESGAGkTENTk	Unambiguous	4	4	P35580;P35749;P35579;Q7Z406	N-Term(iTRAQ8plex); C7(Carbamidomethyl); K15(iTRAQ8plex); K20(iTRAQ8plex)	HCD	1	0	1	1		51286	Not Unique	Not Used	6960.06	4423.73	3604.01	3445.5	6518.12	4995.85	5440.07	3951.52	44.34	0.0016032	871	1	6.95672	200	3	1013.2	3037.6	2.81742	44.1424	5086	5086	MS2	15/222
High	eEEEEEEENR	Unambiguous	1	1	Q8N128	N-Term(iTRAQ8plex)	HCD	1	0	1	1		38911	Unique	Used	1166.75	1328.36	1086.94	1594.37	1283.98	1359.43	836.52	740.84	25.89	0.0513992	107	0	1.94074	200	2	813.357	1625.71	-1.0487	13.4762	1348	1348	MS2	9/88
High	eEFASTcPDDEEIELAYEQVAk	Unambiguous	1	1	O00299	N-Term(iTRAQ8plex); C7(Carbamidomethyl); K22(iTRAQ8plex)	HCD	1	0	1	1		45472	Unique	Used	1338.01	1066.14	1155.58	1010.43	1612.32	1518.82	1376.29	788.552	54.38	0.000175811	964	0	8.66194	200	3	1061.19	3181.55	5.7526	76.452	9326	9326	MS2	12/208
High	eEFASTcPDDEEIELAYEQVAk	Unambiguous	1	1	O00299	N-Term(iTRAQ8plex); C7(Carbamidomethyl); K22(iTRAQ8plex)	HCD	1	0	1	1		45477	Unique	Used	920.934	770.988	756.35	793.433	1045.71	1034.09	819.491	656.469	53.46	0.000202642	899	0	8.26645	200	3	1061.18	3181.52	-3.34069	76.4987	9332	9332	MS2	15/208
High	eEFASTcPDDEEIELAYEQVAk	Unambiguous	1	1	O00299	N-Term(iTRAQ8plex); C7(Carbamidomethyl); K22(iTRAQ8plex)	HCD	1	0	1	1		45463	Unique	Used	1487.54	1191.45	1168.78	1050.54	1281.77	1500.98	1368.79	659.112	45.44	0.00133021	931	0	7.33775	200	3	1061.19	3181.54	1.95416	76.3653	9315	9315	MS2	15/208
High	eEGSLsDTEADAVSGQLPDPTTNPSAGk	Unambiguous	1	1	Q8N1G4	N-Term(iTRAQ8plex); S6(Phosp); K28(iTRAQ8plex)	HCD	1	0	1	1	S(4): 0.0; S(6): 100.0; T(8): 0.0; S(14): 0.0; T(21): 0.0; T(22): 0.0; S(25): 0.0	53145	Unique	Used	1235.9	844.217	1129.58	1019.52	1280.22	1417.32	934.438	499.371	87.12	7.68591e-08	792	0	16.9026	200	3	1154.55	3461.64	-0.106796	61.9763	7317	7317	MS2	22/288
High	eEGSLsDTEADAVSGQLPDPTTNPSAGk	Unambiguous	1	1	Q8N1G4	N-Term(iTRAQ8plex); S6(Phosp); K28(iTRAQ8plex)	HCD	1	0	1	1	S(4): 0.0; S(6): 100.0; T(8): 0.0; S(14): 0.0; T(21): 0.0; T(22): 0.0; S(25): 0.0	53139	Unique	Used	972.518	753.996	1160.91	1061.44	1043.58	1333.18	828.758	406.897	76.49	8.68382e-07	774	0	25.3831	200	3	1154.55	3461.64	-0.953126	61.9191	7310	7310	MS2	19/288
High	eEITGtLR	Unambiguous	1	1	Q9Y490	N-Term(iTRAQ8plex); T6(Phosp)	HCD	1	0	1	1	T(4): 0.0; T(6): 100.0	33052	Unique	Used	15618	7277.53	13633	11049.5	14621.1	37748	13983.8	46050.4	28.13	0.0306872	147	0	4.20059	112	2	651.832	1302.66	-3.19231	42.9121	4528	4528	MS2	6/66
High	eEITGtLR	Unambiguous	1	1	Q9Y490	N-Term(iTRAQ8plex); T6(Phosp)	HCD	1	0	1	1	T(4): 0.0; T(6): 100.0	33027	Unique	Used	7020.33	3497.98	6514.08	5014.74	7742.18	17118.6	7059.66	19900.4	26.55	0.0441526	206	0	9.67923	200	2	651.831	1302.66	-3.94199	42.6609	4498	4498	MS2	6/66
High	eEkEESDDEAAVEEEEEEk	Unambiguous	1	1	P14625	N-Term(iTRAQ8plex); K3(iTRAQ8plex); K19(iTRAQ8plex)	HCD	1	0	1	1		50881	Unique	Used	4204.25	3910.92	4046.24	4658.55	5037.12	6147.37	3588.99	1909.25	35.95	0.0105832	833	1	13.8104	200	3	1055.84	3165.51	-3.458	40.2118	4600	4600	MS2	15/210
High	eELEQQTDGDcEEDEEEENDGETPk	Unambiguous	1	1	Q99442	N-Term(iTRAQ8plex); C11(Carbamidomethyl); K25(iTRAQ8plex)	HCD	1	0	1	1		51004	Unique	Used	1660.17	1414.42	1269.04	1507.81	1436.65	1335.42	1877.32	908.212	64.65	8.58633e-06	501	0	3.06294	146	3	1188.18	3562.54	3.96103	41.3923	4748	4748	MS2	16/276
High	eELEQQtDGDcEEDEEEENDGETPk	Unambiguous	1	1	Q99442	N-Term(iTRAQ8plex); T7(Phosp); C11(Carbamidomethyl); K25(iTRAQ8plex)	HCD	1	0	1	1	T(7): 100.0; T(23): 0.0	56322	Unique	Used	346.636	203.539	383.224	364.14	302.204	339.314	256.123		45.53	0.000558414	316	0	18.2586	200	3	1214.83	3642.48	-2.80113	39.9521	3846	3846	MS2	10/276
High	eELEQQTDGDcEEDEEEENDGEtPk	Unambiguous	1	1	Q99442	N-Term(iTRAQ8plex); C11(Carbamidomethyl); T23(Phosp); K25(iTRAQ8plex)	HCD	1	0	1	1	T(7): 50.0; T(23): 50.0	56306	Unique	Used	203.94	204.929	154.623	260.312	229.244	265.381	272.152	128.406	39.34	0.0023225	386	0	34.7467	200	3	1214.85	3642.52	9.06235	39.7151	3820	3820	MS2	6/276
High	eELEQQtDGDcEEDEEEENDGETPk	Unambiguous	1	1	Q99442	N-Term(iTRAQ8plex); T7(Phosp); C11(Carbamidomethyl); K25(iTRAQ8plex)	HCD	1	0	1	1	T(7): 100.0; T(23): 0.0	56288	Unique	Used	114.172		137.418	307.839	278.372	215.409	189.022	127.476	36.14	0.0048524	296	0	34.405	200	3	1214.83	3642.47	-6.11894	39.4838	3794	3794	MS2	8/276
High	eELEQQTDGDcEEDEEEENDGEtPk	Unambiguous	1	1	Q99442	N-Term(iTRAQ8plex); C11(Carbamidomethyl); T23(Phosp); K25(iTRAQ8plex)	HCD	1	0	1	1	T(7): 50.0; T(23): 50.0	56293	Unique	Used	181.237	218.671	147.718	195.454	135.137	312.723	174.49	120.219	20	0.199506	313	0	51.7264	200	3	1214.83	3642.49	-0.99143	39.5462	3801	3801	MS2	4/276
High	eELySk	Unambiguous	1	1	Q8TF42	N-Term(iTRAQ8plex); Y4(Phosp); K6(iTRAQ8plex)	HCD	1	0	1	1	Y(4): 100.0; S(5): 0.0	40969	Unique	Used	1993.61	1696.58	1767.67	962.393	19468.4	21451.9	2479.4	1734.81	21.62	0.13739	263	0	16.6974	200	3	486.257	1456.76	1.82765	34.6494	3922	3922	MS2	4/48
High	eEMSQLTGQNSGDVNVEINVAPGk	Unambiguous	1	1	P35527	N-Term(iTRAQ8plex); K24(iTRAQ8plex)	HCD	1	0	1	1		53596	Unique	Used	631.112	539.232	406.595	613.927	594.499	645.574	700.883	409.876	26.46	0.100093	886	0	56.4922	200	3	1042.21	3124.62	4.8603	66.422	7859	7859	MS2	8/254
High	eENANFNk	Unambiguous	1	1	P61073	N-Term(iTRAQ8plex); K8(iTRAQ8plex)	HCD	1	0	1	1		40754	Unique	Used	4449.41	3724.54	3768.49	3413.58	5967.68	5621.41	4459.76	3047.67	25.23	0.0598352	311	0	13.4886	200	2	787.427	1573.85	2.09663	32.6467	3664	3664	MS2	5/68
High	eEPIyIITEYMAk	Unambiguous	1	1	P07948	N-Term(iTRAQ8plex); Y5(Phosp); K13(iTRAQ8plex)	HCD	1	0	1	1	Y(5): 100.0; T(8): 0.0; Y(10): 0.0	38443	Unique	Used	710.019	323.656	346.615	288.922	779.656	414.528	659.687	293.452	32.85	0.0137741	531	0	5.02206	200	3	763.396	2288.17	-0.501391	100.496	11399	11399	MS2	5/112
High	eEPLtPR	Unambiguous	1	1	O15357	N-Term(iTRAQ8plex); T5(Phosp)	HCD	1	0	1	1	T(5): 100.0	32164	Unique	Used	2485.66	2189.13	3001.66	2529.66	2939.07	4638.29	3284.5	2516.3	47.57	0.000349105	88	0	18.5932	200	2	613.309	1225.61	-1.64058	33.806	3437	3437	MS2	6/56
High	eESLVEELsPASEk	Unambiguous	1	1	Q9BXK5	N-Term(iTRAQ8plex); S9(Phosp); K14(iTRAQ8plex)	HCD	1	0	1	1	S(3): 0.0; S(9): 100.0; S(12): 0.0	43899	Unique	Used	4022.46	2946.92	3092.65	2910.84	3759.02	3399.04	3180.41	2119.59	44.83	0.000785955	478	0	77.0336	200	3	745.714	2235.13	1.30988	61.5771	7438	7438	MS2	15/128
High	eEVksFMDR	Unambiguous	1	1	Q05682	N-Term(iTRAQ8plex); K4(iTRAQ8plex); S5(Phosp)	HCD	1	0	1	1	S(5): 100.0	42902	Unique	Used	1593.66	1300.42	1120.44	1093.9	13071.2	12797.5	20834.1	28984.9	28.09	0.0309711	329	1	12.0145	172	2	914.957	1828.91	-3.19234	52.5076	6242	6242	MS2	8/88
High	eFDELNPsAQR	Unambiguous	1	1	P16615	N-Term(iTRAQ8plex); S8(Phosp)	HCD	1	0	1	1	S(8): 100.0	42557	Unique	Used	7248.9	5549.3	6651.49	6293.51	8155.08	7496.08	6863.25	5020.5	36.39	0.00458096	162	0	24.5617	200	2	845.392	1689.78	-1.65454	49.3762	5828	5828	MS2	10/104
High	eFDELNPsAQR	Unambiguous	1	1	P16615	N-Term(iTRAQ8plex); S8(Phosp)	HCD	1	0	1	1	S(8): 100.0	42525	Unique	Used	59190.3	44945.5	53614.9	46662.2	64044.7	58107.3	48022.8	35423.9	32.91	0.0102084	170	0	3.70987	33	2	845.394	1689.78	1.23508	49.0821	5790	5790	MS2	10/104
[truncated: 8,204 more rows]

## Sheet: N-terminal iTRAQ
PSMs, N-terminome, iTRAQ labeled N-termini (3 technical replicates)
[truncated: 7,267 more rows]

## Sheet: N-terminal endog acetyl
PSMs, N-terminome, endogenously acetylated N-termini (3 technical replicates)
[truncated: 7,730 more rows]
